# Supplementary material for: Crystal structures of two isomers of 1-(naphthalen-1-yl)ethanol
Source: Acta Crystallogr E Crystallogr Commun. 2025 Nov 11;81(Pt 12):1131–5. doi: 10.1107/S2056989025009533 (PMC12810262; doi:10.1107/S2056989025009533)
Supplement: Supplementary file 1 [file e-81-01131-sup1.cif]

##############################################################################
#                                                                            #
# This CIF contains the data in a paper accepted for publication in          #
# Acta Crystallographica Section E. It conforms to the requirements of       #
# Notes for Authors for Acta Crystallographica Section E, and has been       #
# peer reviewed under the auspices of the IUCr Commission on Journals.       #
#                                                                            #
# Full details of the Crystallographic Information File format               #
# are given in the paper "The Crystallographic Information File (CIF):       #
# a New Standard Archive File for Crystallography" by S. R. Hall, F. H.      #
# Allen and I. D. Brown [Acta Cryst. (1991), A47, 655-685].                  #
#                                                                            #
# The current version of the core CIF dictionary is obtainable from          #
# ftp://ftp.iucr.org/pub/cif_core.dic.                                       #
#                                                                            #
# Software is freely available for graphical display of the structure(s)     #
# in this CIF. For information consult the CIF software page                 #
# http://www.iucr.org/resources/cif/software.                                #
#                                                                            #
# This file may be used for bona fide research purposes within the           #
# scientific community so long as proper attribution is given to the journal # 
# article from which it was obtained.                                        #
#                                                                            #
##############################################################################
data_1
_audit_creation_method
;FinalCif V146 by Daniel Kratzert, Freiburg 2025,
https://dkratzert.de/finalcif.html
;
_journal_date_recd_electronic     2025-06-26
_journal_date_accepted     2025-10-29
_journal_name_full     'Acta Crystallographica, Section E'
_journal_year     2025
_journal_volume     81
_journal_issue      1
_journal_page_first     0
_journal_page_last     0
_journal_paper_category     GO
_journal_paper_doi     10.1107/S2056989025009533
_journal_coeditor_code     ZV2039
_publ_contact_author_name     'Christopher Golz'
_publ_contact_author_address
;
Georg-August-Universit\"at G\"ottingen
Institut f\"ur Organische und Biomolekulare Chemie
Tammannstra\&se 2
D-37077 G\"ottingen
;
_publ_contact_author_email     'cgolz@gwdg.de'
_publ_contact_author_fax     ?
_publ_contact_author_phone     ?
_publ_section_title
;
Crystal structures of two isomers of 1-(naphthalen-1-yl)ethanol
;
loop_
    _publ_author_name
    _publ_author_footnote
    _publ_author_address
    'Golz, Christopher' .
;
Georg-August-Universit\"at G\"ottingen
Institut f\"ur Organische und Biomolekulare Chemie
Tammannstra\&se 2
D-37077 G\"ottingen
;
_publ_section_synopsis
;
Crystal structures, Hirshfeld surfaces and energy lattices of
(<i>S</i>)-1-(naphthalen-1-yl)ethanol (<b>1</b>) and
(<i>R</i>)-1-(naphthalen-2-yl)ethanol (<b>2</b>), both C~12~H~12~O, were
studied to understand much lower crystallization propensity of the latter.  The
 study provides new insights into the supramolecular
interactions and crystal packing of regioisomeric naphthalenyl-ethanol
compounds, which may have implications for the design of new materials with
tailored properties.
;
_chemical_name_systematic
;
(<i>S</i>)-1-(Naphthalen-1-yl)ethanol
;
_chemical_name_common     ?
_chemical_formula_moiety     'C12 H12 O'
_chemical_formula_sum     'C12 H12 O'
_chemical_formula_iupac     'C12 H12 O'
_chemical_formula_weight     172.22
_chemical_melting_point     ?
_chemical_absolute_configuration     ad
_space_group_crystal_system     orthorhombic
_space_group_name_H-M_alt     'P 21 21 21'
_space_group_name_Hall     'P 2ac 2ab'
loop_
    _space_group_symop_operation_xyz
    'x, y, z'
    '-x+1/2, -y, z+1/2'
    'x+1/2, -y+1/2, -z'
    '-x, y+1/2, -z+1/2'
_cell_length_a     7.7519(7)
_cell_length_b     12.9750(12)
_cell_length_c     18.794(3)
_cell_angle_alpha     90
_cell_angle_beta     90
_cell_angle_gamma     90
_cell_volume     1890.3(4)
_cell_formula_units_Z     8
_cell_measurement_reflns_used     9660
_cell_measurement_theta_min     5.816
_cell_measurement_theta_max     78.876
_cell_measurement_temperature     100.00
_exptl_crystal_description     block
_exptl_crystal_colour     colourless
_exptl_crystal_size_max     0.405
_exptl_crystal_size_mid     0.39
_exptl_crystal_size_min     0.23
_exptl_crystal_density_diffrn     1.210
_exptl_crystal_density_meas     ?
_exptl_crystal_density_method     ?
_exptl_crystal_F_000     736
_exptl_absorpt_coefficient_mu     0.589
_exptl_absorpt_correction_type     numerical
_exptl_absorpt_process_details
;
(SADABS; Krause <i>et al.</i>,  2015)
;
_exptl_absorpt_correction_T_min     0.7706
_exptl_absorpt_correction_T_max     0.9821
_exptl_special_details     ?
_diffrn_ambient_temperature     100.00
_diffrn_source     'microfocus sealed X-ray tube'
_diffrn_source_power     0.05
_diffrn_source_voltage     50.0
_diffrn_source_current     1.0
_diffrn_radiation_type     CuK\a
_diffrn_radiation_wavelength     1.54178
_diffrn_radiation_monochromator     'mirror optics'
_diffrn_measurement_device_type     'Bruker D8 VENTURE dual wavelength Mo/Cu'
_diffrn_measurement_device     'four-circle diffractometer'
_diffrn_measurement_method     '\w and \f scans'
_diffrn_detector     CPAD
_diffrn_measurement_specimen_support     'MiTeGen micromount'
_diffrn_detector_area_resol_mean     7.41
_diffrn_reflns_number     63841
_diffrn_reflns_av_R_equivalents     0.0395
_diffrn_reflns_av_unetI/netI     0.0145
_diffrn_reflns_theta_min     4.140
_diffrn_reflns_theta_max     79.099
_diffrn_reflns_theta_full     67.679
_diffrn_measured_fraction_theta_max     0.998
_diffrn_measured_fraction_theta_full     1.000
_diffrn_reflns_limit_h_min     -9
_diffrn_reflns_limit_h_max     9
_diffrn_reflns_limit_k_min     -16
_diffrn_reflns_limit_k_max     16
_diffrn_reflns_limit_l_min     -23
_diffrn_reflns_limit_l_max     23
_diffrn_radiation_probe     x-ray
_refine_special_details
;
1. Fixed Uiso
 At 1.2 times of:
  All C(H) groups
 At 1.5 times of:
  All C(H,H,H) groups, All O(H) groups
2.a Ternary CH refined with riding coordinates:
 C2A(H2A), C2B(H2B)
2.b Aromatic/amide H refined with riding coordinates:
 C4A(H4A), C5A(H5A), C6A(H6A), C9A(H9A), C10A(H10A), C11A(H11A), C12A(H12A),
 C4B(H4B), C5B(H5B), C6B(H6B), C9B(H9B), C10B(H10B), C11B(H11B), C12B(H12B)
2.c Idealised Me refined as rotating group:
 C1A(H1AA,H1AB,H1AC), C1B(H1BA,H1BB,H1BC)
;
_reflns_number_total     4063
_reflns_number_gt     4058
_reflns_threshold_expression     'I > 2\s(I)'
_refine_ls_structure_factor_coef     Fsqd
_refine_ls_matrix_type     full
_refine_ls_R_factor_all     0.0269
_refine_ls_R_factor_gt     0.0268
_refine_ls_wR_factor_gt     0.0677
_refine_ls_wR_factor_ref     0.0677
_refine_ls_goodness_of_fit_ref     1.042
_refine_ls_restrained_S_all     1.042
_refine_ls_number_reflns     4063
_refine_ls_number_parameters     244
_refine_ls_number_restraints     0
_refine_ls_hydrogen_treatment     mixed
_refine_ls_weighting_scheme     calc
_refine_ls_weighting_details
              'w=1/[\s^2^(Fo^2^)+(0.0307P)^2^+0.3995P] where P=(Fo^2^+2Fc^2^)/3'
_atom_sites_solution_hydrogens     mixed
_atom_sites_solution_primary     direct
_atom_sites_solution_secondary     difmap
_refine_ls_shift/su_max     0.000
_refine_ls_shift/su_mean     0.000
_refine_diff_density_max     0.190
_refine_diff_density_min     -0.119
_refine_ls_extinction_method
;
SHELXL-2018/3 (Sheldrick 2015b)
;
_refine_ls_extinction_coef     0.0034(4)
_refine_ls_extinction_expression
                                  'Fc^*^=kFc[1+0.001xFc^2^\l^3^/sin(2\q)]^-1/4^'
_refine_ls_abs_structure_details
;
Flack <i>x</i> determined using 1715 quotients
[(<i>I</i>^+^)-(<i>I</i>^-^)]/[(<i>I</i>^+^)+(<i>I</i>^-^)]
(Parsons <i>et al.</i>,  2013)
;
_refine_ls_abs_structure_Flack     0.04(4)
loop_
    _atom_type_symbol
    _atom_type_description
    _atom_type_scat_dispersion_real
    _atom_type_scat_dispersion_imag
    _atom_type_scat_source
    'C' 'C' 0.0181 0.0091
                         'International Tables Vol C Tables 4.2.6.8 and 6.1.1.4'
    'H' 'H' 0.0000 0.0000
                         'International Tables Vol C Tables 4.2.6.8 and 6.1.1.4'
    'O' 'O' 0.0492 0.0322
                         'International Tables Vol C Tables 4.2.6.8 and 6.1.1.4'
_computing_data_collection
;
APEX6 (Bruker, 2024)
;
_computing_cell_refinement
;
SAINT V8.40B (Bruker, 2016)
;
_computing_data_reduction
;
SAINT V8.40B (Bruker, 2016)
;
_computing_structure_solution
;
SHELXT  (Sheldrick, 2015a)
;
_computing_structure_refinement
;
SHELXL  (Sheldrick, 2015b)
;
_computing_molecular_graphics
;
Olex2 1.5 (Dolomanov <i>et al.</i>,  2009)
;
_computing_publication_material
;
Olex2 1.5 (Dolomanov <i>et al.</i>,  2009)
;
loop_
    _atom_site_type_symbol
    _atom_site_label
    _atom_site_fract_x
    _atom_site_fract_y
    _atom_site_fract_z
    _atom_site_U_iso_or_equiv
    _atom_site_adp_type
    _atom_site_calc_flag
    _atom_site_occupancy
    _atom_site_disorder_assembly
    _atom_site_disorder_group
    O O1A 0.74231(13) 0.62472(8) 0.49349(6) 0.0251(2) Uani d 1 . .
    H H1A 0.811(3) 0.6732(16) 0.5051(11) 0.038 Uiso d 1 . .
    C C1A 0.63141(19) 0.46242(12) 0.52883(9) 0.0269(3) Uani d 1 . .
    H H1AA 0.532808 0.497591 0.550635 0.040 Uiso calc 1 . .
    H H1AB 0.656238 0.398943 0.555173 0.040 Uiso calc 1 . .
    H H1AC 0.604083 0.445431 0.479294 0.040 Uiso calc 1 . .
    C C2A 0.78844(17) 0.53276(10) 0.53101(8) 0.0213(3) Uani d 1 . .
    H H2A 0.815388 0.550398 0.581602 0.026 Uiso calc 1 . .
    C C3A 0.94438(17) 0.48044(10) 0.49746(8) 0.0205(3) Uani d 1 . .
    C C4A 0.97819(19) 0.49383(12) 0.42632(8) 0.0244(3) Uani d 1 . .
    H H4A 0.908102 0.539454 0.399347 0.029 Uiso calc 1 . .
    C C5A 1.1150(2) 0.44119(12) 0.39235(8) 0.0285(3) Uani d 1 . .
    H H5A 1.135926 0.451866 0.343093 0.034 Uiso calc 1 . .
    C C6A 1.21719(19) 0.37518(12) 0.42994(8) 0.0265(3) Uani d 1 . .
    H H6A 1.308623 0.339984 0.406658 0.032 Uiso calc 1 . .
    C C7A 1.18786(18) 0.35871(10) 0.50358(8) 0.0224(3) Uani d 1 . .
    C C8A 1.04973(17) 0.41166(10) 0.53840(8) 0.0200(3) Uani d 1 . .
    C C9A 1.02091(19) 0.39056(11) 0.61172(8) 0.0238(3) Uani d 1 . .
    H H9A 0.931117 0.425656 0.636141 0.029 Uiso calc 1 . .
    C C10A 1.1204(2) 0.32046(12) 0.64783(8) 0.0287(3) Uani d 1 . .
    H H10A 1.097626 0.306807 0.696590 0.034 Uiso calc 1 . .
    C C11A 1.2563(2) 0.26847(12) 0.61307(9) 0.0297(3) Uani d 1 . .
    H H11A 1.324712 0.219971 0.638340 0.036 Uiso calc 1 . .
    C C12A 1.28916(18) 0.28809(11) 0.54313(9) 0.0267(3) Uani d 1 . .
    H H12A 1.382115 0.253617 0.520355 0.032 Uiso calc 1 . .
    O O1B 0.43141(14) 0.71203(8) 0.46621(6) 0.0265(2) Uani d 1 . .
    H H1B 0.525(3) 0.6885(16) 0.4823(11) 0.040 Uiso d 1 . .
    C C1B 0.23951(19) 0.70286(12) 0.36738(8) 0.0281(3) Uani d 1 . .
    H H1BA 0.146648 0.685713 0.400720 0.042 Uiso calc 1 . .
    H H1BB 0.218166 0.668709 0.321711 0.042 Uiso calc 1 . .
    H H1BC 0.243198 0.777652 0.360274 0.042 Uiso calc 1 . .
    C C2B 0.41076(18) 0.66646(11) 0.39748(8) 0.0240(3) Uani d 1 . .
    H H2B 0.408204 0.589751 0.402554 0.029 Uiso calc 1 . .
    C C3B 0.56084(18) 0.69671(11) 0.34933(8) 0.0230(3) Uani d 1 . .
    C C4B 0.6156(2) 0.79748(12) 0.34891(9) 0.0284(3) Uani d 1 . .
    H H4B 0.558720 0.846205 0.378444 0.034 Uiso calc 1 . .
    C C5B 0.7542(2) 0.83057(12) 0.30581(9) 0.0307(3) Uani d 1 . .
    H H5B 0.786287 0.901223 0.305330 0.037 Uiso calc 1 . .
    C C6B 0.8418(2) 0.76161(12) 0.26494(9) 0.0288(3) Uani d 1 . .
    H H6B 0.936383 0.784165 0.236799 0.035 Uiso calc 1 . .
    C C7B 0.79270(18) 0.65571(11) 0.26410(8) 0.0234(3) Uani d 1 . .
    C C8B 0.64765(18) 0.62333(11) 0.30537(7) 0.0219(3) Uani d 1 . .
    C C9B 0.59869(19) 0.51755(11) 0.30078(8) 0.0252(3) Uani d 1 . .
    H H9B 0.500839 0.494047 0.326528 0.030 Uiso calc 1 . .
    C C10B 0.6898(2) 0.44943(11) 0.26010(8) 0.0268(3) Uani d 1 . .
    H H10B 0.654346 0.379419 0.257880 0.032 Uiso calc 1 . .
    C C11B 0.8359(2) 0.48176(12) 0.22131(8) 0.0278(3) Uani d 1 . .
    H H11B 0.899890 0.433325 0.194089 0.033 Uiso calc 1 . .
    C C12B 0.88542(19) 0.58302(12) 0.22294(8) 0.0268(3) Uani d 1 . .
    H H12B 0.982883 0.604710 0.196209 0.032 Uiso calc 1 . .
loop_
    _atom_site_aniso_label
    _atom_site_aniso_U_11
    _atom_site_aniso_U_22
    _atom_site_aniso_U_33
    _atom_site_aniso_U_12
    _atom_site_aniso_U_13
    _atom_site_aniso_U_23
    O1A 0.0203(5) 0.0208(5) 0.0343(5) 0.0024(4) -0.0059(4) 0.0016(4)
    C1A 0.0173(6) 0.0267(7) 0.0367(8) -0.0001(6) 0.0008(6) -0.0006(6)
    C2A 0.0166(6) 0.0211(6) 0.0263(6) 0.0027(5) -0.0026(5) 0.0003(5)
    C3A 0.0148(6) 0.0192(6) 0.0274(6) -0.0023(5) -0.0023(5) -0.0022(5)
    C4A 0.0200(7) 0.0258(7) 0.0276(7) -0.0031(6) -0.0028(6) -0.0004(6)
    C5A 0.0261(8) 0.0340(8) 0.0255(7) -0.0060(6) 0.0031(6) -0.0040(6)
    C6A 0.0184(7) 0.0276(7) 0.0336(7) -0.0018(6) 0.0054(6) -0.0083(6)
    C7A 0.0158(6) 0.0186(6) 0.0327(7) -0.0029(5) 0.0004(5) -0.0060(5)
    C8A 0.0141(6) 0.0188(6) 0.0271(7) -0.0020(5) -0.0016(5) -0.0032(5)
    C9A 0.0201(7) 0.0233(7) 0.0280(7) 0.0039(5) -0.0002(6) -0.0022(6)
    C10A 0.0276(7) 0.0288(7) 0.0297(7) 0.0060(6) -0.0022(6) 0.0014(6)
    C11A 0.0245(8) 0.0243(7) 0.0403(8) 0.0063(6) -0.0067(7) 0.0007(6)
    C12A 0.0169(6) 0.0214(6) 0.0417(8) 0.0020(5) -0.0007(6) -0.0063(6)
    O1B 0.0205(5) 0.0295(5) 0.0295(5) 0.0065(4) -0.0024(4) 0.0007(4)
    C1B 0.0186(7) 0.0312(7) 0.0346(8) -0.0014(6) -0.0021(6) 0.0035(6)
    C2B 0.0201(7) 0.0243(7) 0.0275(7) 0.0015(6) 0.0010(5) 0.0015(6)
    C3B 0.0186(6) 0.0236(7) 0.0268(7) 0.0005(5) -0.0011(5) 0.0027(6)
    C4B 0.0236(7) 0.0232(7) 0.0384(8) 0.0005(6) 0.0009(6) 0.0001(6)
    C5B 0.0261(7) 0.0210(6) 0.0450(9) -0.0040(6) 0.0023(7) 0.0018(6)
    C6B 0.0220(7) 0.0287(7) 0.0356(8) -0.0024(6) 0.0019(6) 0.0039(6)
    C7B 0.0177(6) 0.0283(7) 0.0241(6) 0.0015(5) -0.0028(5) 0.0025(5)
    C8B 0.0177(6) 0.0252(7) 0.0228(6) 0.0016(5) -0.0032(5) 0.0023(5)
    C9B 0.0235(7) 0.0253(7) 0.0270(7) 0.0000(6) -0.0033(6) 0.0017(6)
    C10B 0.0298(8) 0.0215(7) 0.0293(7) 0.0015(6) -0.0074(6) -0.0016(5)
    C11B 0.0256(7) 0.0298(7) 0.0280(7) 0.0062(6) -0.0052(6) -0.0037(6)
    C12B 0.0190(7) 0.0344(8) 0.0270(7) 0.0023(6) -0.0012(6) -0.0003(6)
_geom_special_details
;
 All esds (except the esd in the dihedral angle between two l.s. planes)
 are estimated using the full covariance matrix.  The cell esds are taken
 into account individually in the estimation of esds in distances, angles
 and torsion angles; correlations between esds in cell parameters are only
 used when they are defined by crystal symmetry.  An approximate (isotropic)
 treatment of cell esds is used for estimating esds involving l.s. planes.
;
loop_
    _geom_bond_atom_site_label_1
    _geom_bond_atom_site_label_2
    _geom_bond_site_symmetry_2
    _geom_bond_distance
    _geom_bond_publ_flag
    O1A H1A . 0.85(2) ?
    O1A C2A . 1.4315(16) ?
    C1A H1AA . 0.9800 ?
    C1A H1AB . 0.9800 ?
    C1A H1AC . 0.9800 ?
    C1A C2A . 1.522(2) ?
    C2A H2A . 1.0000 ?
    C2A C3A . 1.5230(19) ?
    C3A C4A . 1.374(2) ?
    C3A C8A . 1.4336(19) ?
    C4A H4A . 0.9500 ?
    C4A C5A . 1.414(2) ?
    C5A H5A . 0.9500 ?
    C5A C6A . 1.364(2) ?
    C6A H6A . 0.9500 ?
    C6A C7A . 1.419(2) ?
    C7A C8A . 1.4306(19) ?
    C7A C12A . 1.417(2) ?
    C8A C9A . 1.423(2) ?
    C9A H9A . 0.9500 ?
    C9A C10A . 1.372(2) ?
    C10A H10A . 0.9500 ?
    C10A C11A . 1.411(2) ?
    C11A H11A . 0.9500 ?
    C11A C12A . 1.363(2) ?
    C12A H12A . 0.9500 ?
    O1B H1B . 0.85(2) ?
    O1B C2B . 1.4295(18) ?
    C1B H1BA . 0.9800 ?
    C1B H1BB . 0.9800 ?
    C1B H1BC . 0.9800 ?
    C1B C2B . 1.518(2) ?
    C2B H2B . 1.0000 ?
    C2B C3B . 1.525(2) ?
    C3B C4B . 1.375(2) ?
    C3B C8B . 1.429(2) ?
    C4B H4B . 0.9500 ?
    C4B C5B . 1.412(2) ?
    C5B H5B . 0.9500 ?
    C5B C6B . 1.361(2) ?
    C6B H6B . 0.9500 ?
    C6B C7B . 1.426(2) ?
    C7B C8B . 1.429(2) ?
    C7B C12B . 1.416(2) ?
    C8B C9B . 1.427(2) ?
    C9B H9B . 0.9500 ?
    C9B C10B . 1.365(2) ?
    C10B H10B . 0.9500 ?
    C10B C11B . 1.411(2) ?
    C11B H11B . 0.9500 ?
    C11B C12B . 1.369(2) ?
    C12B H12B . 0.9500 ?
loop_
    _geom_angle_atom_site_label_1
    _geom_angle_atom_site_label_2
    _geom_angle_atom_site_label_3
    _geom_angle_site_symmetry_1
    _geom_angle_site_symmetry_3
    _geom_angle
    _geom_angle_publ_flag
    C2A O1A H1A . . 109.4(14) ?
    H1AA C1A H1AB . . 109.5 ?
    H1AA C1A H1AC . . 109.5 ?
    H1AB C1A H1AC . . 109.5 ?
    C2A C1A H1AA . . 109.5 ?
    C2A C1A H1AB . . 109.5 ?
    C2A C1A H1AC . . 109.5 ?
    O1A C2A C1A . . 106.67(11) ?
    O1A C2A H2A . . 109.3 ?
    O1A C2A C3A . . 111.46(12) ?
    C1A C2A H2A . . 109.3 ?
    C1A C2A C3A . . 110.88(11) ?
    C3A C2A H2A . . 109.3 ?
    C4A C3A C2A . . 119.87(13) ?
    C4A C3A C8A . . 119.50(13) ?
    C8A C3A C2A . . 120.49(12) ?
    C3A C4A H4A . . 119.3 ?
    C3A C4A C5A . . 121.43(14) ?
    C5A C4A H4A . . 119.3 ?
    C4A C5A H5A . . 119.8 ?
    C6A C5A C4A . . 120.34(14) ?
    C6A C5A H5A . . 119.8 ?
    C5A C6A H6A . . 119.8 ?
    C5A C6A C7A . . 120.46(14) ?
    C7A C6A H6A . . 119.8 ?
    C6A C7A C8A . . 119.59(13) ?
    C12A C7A C6A . . 121.35(14) ?
    C12A C7A C8A . . 119.02(13) ?
    C7A C8A C3A . . 118.67(13) ?
    C9A C8A C3A . . 123.38(12) ?
    C9A C8A C7A . . 117.92(13) ?
    C8A C9A H9A . . 119.4 ?
    C10A C9A C8A . . 121.22(14) ?
    C10A C9A H9A . . 119.4 ?
    C9A C10A H10A . . 119.7 ?
    C9A C10A C11A . . 120.51(15) ?
    C11A C10A H10A . . 119.7 ?
    C10A C11A H11A . . 120.1 ?
    C12A C11A C10A . . 119.77(14) ?
    C12A C11A H11A . . 120.1 ?
    C7A C12A H12A . . 119.2 ?
    C11A C12A C7A . . 121.55(14) ?
    C11A C12A H12A . . 119.2 ?
    C2B O1B H1B . . 105.6(15) ?
    H1BA C1B H1BB . . 109.5 ?
    H1BA C1B H1BC . . 109.5 ?
    H1BB C1B H1BC . . 109.5 ?
    C2B C1B H1BA . . 109.5 ?
    C2B C1B H1BB . . 109.5 ?
    C2B C1B H1BC . . 109.5 ?
    O1B C2B C1B . . 107.81(12) ?
    O1B C2B H2B . . 109.1 ?
    O1B C2B C3B . . 110.13(12) ?
    C1B C2B H2B . . 109.1 ?
    C1B C2B C3B . . 111.45(12) ?
    C3B C2B H2B . . 109.1 ?
    C4B C3B C2B . . 118.94(13) ?
    C4B C3B C8B . . 119.00(14) ?
    C8B C3B C2B . . 122.06(13) ?
    C3B C4B H4B . . 119.1 ?
    C3B C4B C5B . . 121.84(14) ?
    C5B C4B H4B . . 119.1 ?
    C4B C5B H5B . . 119.9 ?
    C6B C5B C4B . . 120.24(14) ?
    C6B C5B H5B . . 119.9 ?
    C5B C6B H6B . . 119.8 ?
    C5B C6B C7B . . 120.42(14) ?
    C7B C6B H6B . . 119.8 ?
    C6B C7B C8B . . 119.18(13) ?
    C12B C7B C6B . . 120.82(14) ?
    C12B C7B C8B . . 120.01(13) ?
    C3B C8B C7B . . 119.24(13) ?
    C9B C8B C3B . . 123.41(13) ?
    C9B C8B C7B . . 117.34(13) ?
    C8B C9B H9B . . 119.4 ?
    C10B C9B C8B . . 121.26(14) ?
    C10B C9B H9B . . 119.4 ?
    C9B C10B H10B . . 119.6 ?
    C9B C10B C11B . . 120.81(14) ?
    C11B C10B H10B . . 119.6 ?
    C10B C11B H11B . . 120.0 ?
    C12B C11B C10B . . 119.91(14) ?
    C12B C11B H11B . . 120.0 ?
    C7B C12B H12B . . 119.7 ?
    C11B C12B C7B . . 120.62(14) ?
    C11B C12B H12B . . 119.7 ?
loop_
    _geom_torsion_atom_site_label_1
    _geom_torsion_atom_site_label_2
    _geom_torsion_atom_site_label_3
    _geom_torsion_atom_site_label_4
    _geom_torsion_site_symmetry_1
    _geom_torsion_site_symmetry_2
    _geom_torsion_site_symmetry_3
    _geom_torsion_site_symmetry_4
    _geom_torsion
    _geom_torsion_publ_flag
    O1A C2A C3A C4A . . . . -26.91(17) ?
    O1A C2A C3A C8A . . . . 157.32(11) ?
    C1A C2A C3A C4A . . . . 91.76(16) ?
    C1A C2A C3A C8A . . . . -84.01(16) ?
    C2A C3A C4A C5A . . . . -175.82(13) ?
    C2A C3A C8A C7A . . . . 175.77(12) ?
    C2A C3A C8A C9A . . . . -2.2(2) ?
    C3A C4A C5A C6A . . . . 0.1(2) ?
    C3A C8A C9A C10A . . . . 176.93(14) ?
    C4A C3A C8A C7A . . . . -0.01(19) ?
    C4A C3A C8A C9A . . . . -177.95(13) ?
    C4A C5A C6A C7A . . . . -0.2(2) ?
    C5A C6A C7A C8A . . . . 0.2(2) ?
    C5A C6A C7A C12A . . . . 178.05(14) ?
    C6A C7A C8A C3A . . . . -0.06(19) ?
    C6A C7A C8A C9A . . . . 177.99(13) ?
    C6A C7A C12A C11A . . . . -176.91(14) ?
    C7A C8A C9A C10A . . . . -1.0(2) ?
    C8A C3A C4A C5A . . . . 0.0(2) ?
    C8A C7A C12A C11A . . . . 1.0(2) ?
    C8A C9A C10A C11A . . . . 1.0(2) ?
    C9A C10A C11A C12A . . . . 0.1(2) ?
    C10A C11A C12A C7A . . . . -1.0(2) ?
    C12A C7A C8A C3A . . . . -178.00(12) ?
    C12A C7A C8A C9A . . . . 0.05(19) ?
    O1B C2B C3B C4B . . . . -44.17(18) ?
    O1B C2B C3B C8B . . . . 134.99(13) ?
    C1B C2B C3B C4B . . . . 75.44(18) ?
    C1B C2B C3B C8B . . . . -105.40(15) ?
    C2B C3B C4B C5B . . . . 179.76(14) ?
    C2B C3B C8B C7B . . . . -176.97(13) ?
    C2B C3B C8B C9B . . . . 2.2(2) ?
    C3B C4B C5B C6B . . . . -2.4(2) ?
    C3B C8B C9B C10B . . . . -177.44(13) ?
    C4B C3B C8B C7B . . . . 2.2(2) ?
    C4B C3B C8B C9B . . . . -178.63(14) ?
    C4B C5B C6B C7B . . . . 1.3(2) ?
    C5B C6B C7B C8B . . . . 1.5(2) ?
    C5B C6B C7B C12B . . . . -178.64(15) ?
    C6B C7B C8B C3B . . . . -3.2(2) ?
    C6B C7B C8B C9B . . . . 177.55(13) ?
    C6B C7B C12B C11B . . . . -178.84(14) ?
    C7B C8B C9B C10B . . . . 1.8(2) ?
    C8B C3B C4B C5B . . . . 0.6(2) ?
    C8B C7B C12B C11B . . . . 1.0(2) ?
    C8B C9B C10B C11B . . . . 0.1(2) ?
    C9B C10B C11B C12B . . . . -1.5(2) ?
    C10B C11B C12B C7B . . . . 0.9(2) ?
    C12B C7B C8B C3B . . . . 176.92(13) ?
    C12B C7B C8B C9B . . . . -2.31(19) ?
loop_
    _geom_hbond_atom_site_label_D
    _geom_hbond_atom_site_label_H
    _geom_hbond_atom_site_label_A
    _geom_hbond_site_symmetry_A
    _geom_hbond_distance_DH
    _geom_hbond_distance_HA
    _geom_hbond_distance_DA
    _geom_hbond_angle_DHA
    _geom_hbond_publ_flag
    O1A H1A O1B 3_566 0.85(2) 1.84(2) 2.6849(15) 172(2) yes
    O1B H1B O1A . 0.85(2) 1.89(2) 2.7119(14) 165(2) yes
_shelx_space_group_comment
;
The symmetry employed for this shelxl refinement is uniquely defined
by the following loop, which should always be used as a source of
symmetry information in preference to the above space-group names.
They are only intended as comments.
;
_shelx_estimated_absorpt_T_min     0.797
_shelx_estimated_absorpt_T_max     0.877
_shelx_hkl_file
;
   1   0   0 1.06853 0.41266  23
   1   0   0 1.31521 0.31056  14
   2   0   0 3033.25 139.559  23
   2   0   0 2955.97 139.328  14
   2   0   0 2789.23 139.112  22
   2   0   0 2873.49 139.497  19
  -2   0   0 3030.17 139.290  14
   2   0   0 2905.02 139.376   2
  -2   0   0 2873.90 139.097  22
  -2   0   0 3096.62 140.942   1
   3   0   0 0.79134 0.34330  22
  -3   0   0 0.49564 0.67752  14
   3   0   0 0.38011 0.97463  19
   3   0   0 0.46486 0.99882  23
  -3   0   0 0.81099 0.31289  22
   3   0   0 0.63570 0.76329  14
  -3   0   0 -0.2322 3.18449   1
   3   0   0 0.49435 0.83622   2
   4   0   0 4.15559 0.53296  29
   4   0   0 3.38449 1.66145  19
   4   0   0 2.53518 1.52590  23
   4   0   0 4.87055 1.27775  14
  -4   0   0 3.16528 1.15428  14
   4   0   0 5.17317 0.77895  22
   4   0   0 3.01460 1.25351   2
   4   0   0 3.40980 0.45966  26
  -4   0   0 6.71902 4.79485   1
  -4   0   0 2.94976 0.56850  22
  -4   0   0 3.68019 0.46838  29
  -4   0   0 4.35374 0.37574  20
  -4   0   0 3.13173 0.46542   6
   5   0   0 -0.6734 3.21094  19
  -5   0   0 -0.1750 1.48988  14
  -5   0   0 -0.1206 6.26221   1
   5   0   0 0.98737 0.29968  26
   5   0   0 1.18677 1.79410   2
   5   0   0 -0.0470 0.57613  22
  -5   0   0 0.75576 0.26050  29
   5   0   0 0.39079 2.08574  23
  -5   0   0 0.34372 0.46954  22
   5   0   0 -1.8808 1.51867  14
  -5   0   0 0.71899 0.19580  20
   5   0   0 0.46603 0.29024  29
   5   0   0 -0.0613 0.21030   6
   6   0   0 547.266 26.9494  26
  -6   0   0 561.397 26.7251  20
   6   0   0 492.711 26.6833   4
   6   0   0 555.055 26.9324   6
   6   0   0 571.862 29.6561  23
   6   0   0 556.306 26.5586  24
   6   0   0 567.322 26.8201  27
  -6   0   0 560.474 26.7130  16
   6   0   0 532.883 26.7289  20
  -6   0   0 547.056 36.5617   1
  -6   0   0 574.742 26.9644  22
   6   0   0 608.652 28.3359  14
   6   0   0 610.147 26.8078  16
   6   0   0 544.860 27.3618  22
   6   0   0 539.511 27.1208  29
   6   0   0 577.146 28.9199   2
   6   0   0 591.034 29.8083  19
  -6   0   0 549.109 26.9131  29
   7   0   0 2.51372 0.58191  29
   7   0   0 1.42320 0.64245   6
  -7   0   0 15.3725 14.2329   1
   7   0   0 1.50201 1.10012  22
   8   0   0 28.7455 1.68624  16
   8   0   0 31.4863 1.64506   4
  -8   0   0 28.5747 1.61225   4
   8   0   0 29.6599 1.46539  24
   8   0   0 31.3794 2.05627  29
   8   0   0 29.3382 1.70580  20
  -8   0   0 28.0127 1.63681  16
   8   0   0 25.2520 1.80705  26
   9   0   0 0.44585 0.27403  20
   9   0   0 0.65259 0.16065   4
   0   1   0 0.52465 0.15177  14
   0   1   0 0.24669 0.14537   2
   0   1   0 0.28669 0.16947  23
   0  -1   0 0.22978 0.16073  14
  -1  -1   0 2645.30 114.840   1
  -1  -1   0 2421.29 113.971  14
   1   1   0 2509.60 114.103  19
   1  -1   0 2362.89 114.061   2
   1  -1   0 2453.05 113.910  22
   1  -1   0 2357.22 114.146  23
   1   1   0 2421.15 113.994  14
  -1   1   0 2435.20 114.018  14
   1   1   0 2387.23 113.896  22
   1   1   0 2299.54 114.021   2
   1   1   0 2251.77 114.093  23
   1  -1   0 2402.07 114.117  19
   2   1   0 2189.31 103.177  14
  -2  -1   0 2245.62 104.708   1
   2  -1   0 2073.68 103.377  19
   2   1   0 2179.79 103.357  19
  -2   1   0 2132.77 105.508   1
  -2  -1   0 2120.19 102.916  22
   2   1   0 2086.45 102.968  22
  -2  -1   0 2102.56 102.881  29
   2  -1   0 2219.44 103.292   2
  -2  -1   0 2105.29 103.078  14
  -2   1   0 2185.23 103.157  14
  -2   1   0 2220.77 102.988  22
   2  -1   0 2110.66 102.971  22
   2  -1   0 2355.39 103.213  14
   2   1   0 2259.20 103.265   2
   2  -1   0 2212.73 103.465  23
   2   1   0 2224.87 103.428  23
   3   1   0 43.0427 3.26080  19
   3   1   0 47.7728 2.96814  14
  -3  -1   0 45.4051 2.30871  29
  -3  -1   0 41.0552 2.71503  14
   3  -1   0 46.0955 2.93410  14
  -3  -1   0 41.5927 2.36411  22
   3   1   0 41.0706 2.45951  22
   3  -1   0 47.7157 3.41543  19
   3   1   0 46.1754 3.01253   2
  -3   1   0 41.2629 2.28735   6
   3  -1   0 45.7592 3.34382  23
   3  -1   0 44.6678 2.48080  22
   3   1   0 41.9713 2.28416   6
   3   1   0 43.7165 2.37487  29
  -3   1   0 50.4416 6.55529   1
   3   1   0 43.9234 3.26077  23
   3  -1   0 45.0390 2.38317  29
  -3   1   0 39.6310 2.34331  29
  -3  -1   0 43.2568 5.96937   1
   3  -1   0 44.6486 3.07748   2
  -4  -1   0 27.3044 1.58483  29
  -4   1   0 26.1799 1.46534  20
   4  -1   0 28.4583 1.53480  27
   4   1   0 29.3783 3.19781  19
   4  -1   0 24.6648 3.28548  23
  -4   1   0 28.7889 1.79124  22
   4  -1   0 28.2917 1.85808  22
   4   1   0 25.9065 1.63619  26
   4   1   0 27.3906 1.79256   6
   4  -1   0 27.5647 3.34514  19
  -4   1   0 26.8832 6.06851   1
  -4  -1   0 17.6992 5.59864   1
   4   1   0 24.7449 1.64628  29
   4  -1   0 24.8156 2.53195  14
  -4   1   0 26.3602 1.57846   6
   4   1   0 27.8736 1.87570  22
  -4  -1   0 28.0179 1.70834  22
   4  -1   0 25.9415 1.66737  29
   4   1   0 24.2340 3.09954  23
   4   1   0 25.9928 1.51887  27
   4   1   0 23.5428 2.53827  14
  -4  -1   0 28.5819 2.36069  14
  -4   1   0 25.4231 2.51036  14
   4   1   0 23.7497 2.76155   2
   4  -1   0 23.8237 2.84400   2
   4  -1   0 27.6347 1.47184  20
   5   1   0 87.0959 4.41789   6
   5   1   0 93.7753 6.81234  19
  -5  -1   0 92.4587 12.5924   1
  -5   1   0 76.5657 11.2042   1
   5  -1   0 92.4450 6.28186   2
   5   1   0 83.3507 4.17486  28
  -5   1   0 82.8038 5.45565  14
   5  -1   0 84.4366 4.74407  22
   5  -1   0 82.2613 4.69892  29
   5  -1   0 77.3808 5.56451  14
  -5   1   0 84.9659 4.22705  20
   5   1   0 88.3455 4.32389  27
   5   1   0 78.3533 5.60578  14
   5   1   0 75.3252 4.36354  26
   5  -1   0 86.0227 4.28027  27
  -5  -1   0 86.2311 4.46657  22
   5   1   0 82.3193 4.72421  22
   5  -1   0 77.8763 4.34540  26
   5   1   0 81.8263 6.03734   2
   5  -1   0 82.5250 4.35295   6
   5   1   0 83.9416 6.69946  23
   5  -1   0 91.7024 7.05160  19
   5  -1   0 94.0804 6.99268  23
  -5  -1   0 77.2013 4.18358  20
  -5   1   0 88.8736 4.48303  29
  -5   1   0 81.4966 4.59935  22
   5   1   0 83.7511 4.55796  29
  -5  -1   0 84.0160 4.36257  29
   6   1   0 14.1498 1.06301  27
   6  -1   0 14.0693 1.03762  27
   6  -1   0 14.6271 0.80780  24
   6   1   0 14.2286 1.01518  16
  -6  -1   0 13.3553 0.91696  16
  -6  -1   0 5.61733 9.51678   1
   6   1   0 12.8517 1.16802   6
   6  -1   0 12.9653 4.74677  19
  -6   1   0 15.0629 1.52734  22
   6  -1   0 14.5639 0.98898  16
   6  -1   0 15.6498 1.23203   6
  -6   1   0 13.9555 1.13215  29
  -6   1   0 15.6274 10.4822   1
   6   1   0 10.9197 1.20925  29
  -6  -1   0 11.5849 1.38973  22
  -6  -1   0 13.6287 0.91687   4
   6  -1   0 14.2700 0.97802  20
   6  -1   0 15.5760 4.23643  23
  -6  -1   0 14.5418 1.09491  29
   6  -1   0 13.2841 1.12082  26
   6   1   0 13.2495 0.90021  28
  -6   1   0 13.8788 2.98896  14
   6  -1   0 15.0083 2.97745  14
   6  -1   0 13.1135 1.66613  22
   6   1   0 14.0418 3.37578   2
   6   1   0 11.8743 2.83230  14
   6   1   0 11.8698 4.06366  19
   6   1   0 15.3197 3.90338  23
   6   1   0 11.8004 1.08985  26
   6   1   0 15.2364 0.83291  24
   6   1   0 14.0481 1.74603  22
  -6   1   0 12.0408 0.95068  20
   6  -1   0 12.2636 3.42229   2
   6  -1   0 13.8395 1.24768  29
  -6  -1   0 12.6411 0.94652  20
  -6   1   0 14.4091 1.06788  16
   7  -1   0 16.6296 1.07716  28
   7  -1   0 18.4352 1.19280  20
   7   1   0 15.2017 2.10320  22
   7  -1   0 16.7785 1.10903   4
   7  -1   0 16.2372 1.14068  16
   7  -1   0 16.5043 1.45779  29
  -7   1   0 16.6851 1.16599  20
   7   1   0 16.3840 1.43357   6
  -7   1   0 18.9407 1.14223  16
  -7   1   0 16.1682 1.08807   4
   7   1   0 17.1880 1.26082  27
   7  -1   0 17.9995 0.96579  24
  -7  -1   0 17.3294 1.15977  29
   7   1   0 17.7995 0.98445  24
   7   1   0 18.4447 1.20024  20
   7   1   0 17.7404 1.52033  29
  -7   1   0 17.8130 1.28562  29
   7   1   0 16.8481 1.18422  16
   7  -1   0 18.1945 2.14862  22
  -7   1   0 -11.085 15.3587   1
  -7  -1   0 17.3805 1.08922  16
   7   1   0 17.7077 1.37070  26
   7   1   0 17.4432 1.21262  28
  -7  -1   0 11.8350 12.3769   1
   7  -1   0 16.8462 1.32297  26
   7   1   0 18.9999 1.14653   4
  -7  -1   0 17.4094 1.09205   4
   8  -1   0 0.48112 0.19976  16
   8  -1   0 -0.0253 0.24485  26
   8   1   0 0.99570 0.48062  29
   8   1   0 0.74150 0.24668  20
   8   1   0 0.61405 0.30459  26
  -8   1   0 0.26269 0.17839   4
   8  -1   0 0.48965 0.22813  20
   8  -1   0 0.17684 0.18238   4
   8   1   0 0.04980 0.19996   4
   8   1   0 0.27833 0.10453  24
  -8  -1   0 0.47876 0.20635   4
   8  -1   0 0.35002 0.08242  24
   8  -1   0 -0.0243 0.36818  29
  -9   1   0 5.67850 0.44433   4
   9  -1   0 5.71739 0.82139  26
   9  -1   0 6.01895 0.44899  16
   9  -1   0 5.46271 0.51007   4
   9   1   0 5.00820 0.40609   4
   9   1   0 5.40381 0.48007  20
  -9  -1   0 5.04274 0.42672   4
   9   1   0 5.82212 0.45845  16
   0   2   0 23.7826 1.40805  14
   0   2   0 25.2001 1.46435   2
   0  -2   0 27.6850 1.30312  22
   0   2   0 25.0320 1.52500  23
   0  -2   0 23.6122 1.37289  14
   0   2   0 23.5531 1.46034  19
  -1  -2   0 3954.54 199.335  14
   1  -2   0 4299.91 199.369  14
   1   2   0 4303.26 199.516  23
   1  -2   0 4409.73 199.546  19
   1   2   0 4085.28 199.353  14
   1  -2   0 4064.58 199.440   2
   1   2   0 4284.32 199.466  19
  -1  -2   0 4546.49 200.334   1
   1  -2   0 4040.24 199.555  23
   2   2   0 1946.02 91.0814  23
   2  -2   0 1870.48 90.7834  14
  -2   2   0 1925.29 90.8481  14
  -2  -2   0 1764.87 90.6090  14
   2   2   0 1874.10 90.5917  22
  -2  -2   0 1956.12 92.5036   1
   2  -2   0 2021.96 90.5959  22
   2   2   0 1930.53 90.4639   6
  -2  -2   0 1831.14 90.5718  29
  -2   2   0 1859.44 90.5417  29
   2   2   0 1971.64 90.8401  14
   2   2   0 2021.35 91.0802  19
   2   2   0 1934.17 90.9092   2
   2  -2   0 1922.51 90.5347  29
   2  -2   0 1831.79 90.8943   2
   2  -2   0 1883.84 91.1053  23
  -2   2   0 1978.56 92.9064   1
   2  -2   0 1943.15 91.0497  19
  -3   2   0 206.447 10.1478   6
  -3   2   0 200.733 14.0587   1
   3   2   0 207.383 10.6998   2
   3  -2   0 212.228 11.1081  23
   3  -2   0 204.665 10.0269   6
   3   2   0 192.011 10.2106  22
   3  -2   0 209.862 10.8084   2
  -3  -2   0 225.945 10.0689  29
   3   2   0 200.331 10.1315  29
  -3   2   0 198.483 10.2225  22
  -3  -2   0 200.385 10.0862  22
   3   2   0 213.685 10.8935  19
  -3   2   0 204.273 10.5814  14
  -3   2   0 193.883 10.1325  29
   3   2   0 215.009 10.0582   6
  -3  -2   0 208.667 13.0825   1
   3  -2   0 201.073 10.1256  29
   3   2   0 220.572 10.6290  14
   3  -2   0 218.224 10.6014  14
   3   2   0 202.068 10.9200  23
   3  -2   0 229.022 11.1461  19
   4   2   0 204.852 11.1265   2
  -4   2   0 198.355 10.0284  20
  -4  -2   0 208.168 15.0762   1
   4  -2   0 213.420 11.7328  23
  -4   2   0 198.823 10.8395  14
   4   2   0 207.241 11.0006  14
   4   2   0 218.093 11.5906  19
   4  -2   0 219.060 11.6597  19
   4  -2   0 210.320 10.0274  20
  -4  -2   0 218.950 10.1995  22
   4   2   0 211.240 10.0918  27
  -4   2   0 190.264 10.2171   6
   4   2   0 213.167 10.4513  22
   4  -2   0 221.594 10.4270  22
   4  -2   0 190.938 10.1216  26
   4  -2   0 196.166 10.2322  29
   4   2   0 204.650 10.2893  29
  -4  -2   0 214.162 10.1343  29
   4   2   0 191.941 10.2142  26
  -4  -2   0 218.177 10.4678  14
   4   2   0 205.325 11.4960  23
  -4   2   0 214.883 16.2669   1
   4   2   0 220.988 10.1954   6
   4  -2   0 201.876 10.8559  14
  -4   2   0 214.575 10.2637  29
  -4   2   0 208.641 10.3987  22
   4  -2   0 210.116 11.2435   2
   5   2   0 43.5209 2.28850  27
   5   2   0 38.4363 2.73366  22
   5   2   0 41.5229 2.37251   6
   5  -2   0 36.5169 2.48987  26
  -5   2   0 35.5502 2.21733  27
   5  -2   0 40.5201 3.87918  14
   5  -2   0 37.7838 2.28961   6
   5   2   0 39.2843 4.82034  19
  -5  -2   0 42.1451 2.36973  22
   5  -2   0 30.5866 4.36337  19
   5  -2   0 47.5254 4.60019   2
   5   2   0 33.7984 4.12684   2
   5  -2   0 39.7141 2.21044  27
   5   2   0 37.5275 4.84143  23
  -5   2   0 38.0582 2.58089  22
  -5   2   0 41.7015 3.78811  14
  -5   2   0 36.9023 9.70709   1
   5  -2   0 42.0614 2.18138  20
   5  -2   0 41.3392 2.69932  22
  -5  -2   0 44.1137 2.31044  29
   5   2   0 42.9762 2.15531  28
  -5  -2   0 38.5025 7.74042   1
  -5  -2   0 39.0330 3.29258  14
  -5   2   0 43.3678 2.44044  29
   5   2   0 39.3870 2.45980  29
   5  -2   0 44.9923 5.03268  23
   5   2   0 35.7183 3.86476  14
   5   2   0 39.7802 2.35396  26
  -5  -2   0 38.1878 2.12696  20
   6   2   0 417.916 18.6754  16
   6   2   0 410.368 21.7327  19
  -6   2   0 371.594 18.8231  29
  -6   2   0 415.222 19.0531  22
  -6  -2   0 363.022 18.5002  16
   6  -2   0 390.766 18.3725  24
   6  -2   0 355.173 22.1476  19
   6   2   0 396.213 18.8368  26
  -6  -2   0 369.327 27.7754   1
   6   2   0 391.409 18.5085  28
   6  -2   0 376.946 18.5882  28
  -6  -2   0 385.112 18.4824   4
   6  -2   0 396.370 22.0171  23
  -6  -2   0 395.264 18.6553  29
   6   2   0 364.332 18.9679  29
   6  -2   0 384.399 19.1674  22
  -6   2   0 402.363 18.5797  16
   6   2   0 369.847 19.2361  22
   6  -2   0 398.199 20.1166  14
  -6   2   0 372.081 19.7992  14
   6   2   0 399.635 20.3461  14
   6  -2   0 357.102 18.7163   6
  -6  -2   0 385.585 18.4368  17
   6   2   0 381.156 18.7088  27
   6  -2   0 364.765 18.7292  26
   6   2   0 404.501 21.6317  23
   6  -2   0 390.890 18.9520  29
   6   2   0 383.125 18.4048  24
   6   2   0 416.672 20.9576   2
   6  -2   0 367.641 18.5906  27
   6  -2   0 400.066 21.0667   2
  -6   2   0 376.407 18.5037   4
   6  -2   0 421.316 18.6144  16
  -6   2   0 370.188 31.4683   1
   6  -2   0 398.218 18.5787  20
  -6   2   0 395.164 18.5952  20
  -6  -2   0 361.896 18.5138  20
   6   2   0 387.429 18.8329   6
   7  -2   0 11.6216 1.13023  29
  -7  -2   0 -0.2918 11.3741   1
  -7   2   0 11.9821 0.83600   4
   7   2   0 11.7598 0.84672  28
   7   2   0 11.5781 0.97643  27
   7   2   0 11.5767 0.92772  20
   7   2   0 10.9560 1.69314  22
   7  -2   0 12.0430 0.90335  20
  -7   2   0 12.3559 0.92264  20
   7   2   0 11.7099 1.21439   6
   7   2   0 9.13742 1.16931  29
   7  -2   0 13.1365 1.72489  22
   7  -2   0 10.8225 0.82758   4
  -7   2   0 9.14019 1.49980  22
  -7  -2   0 11.3553 0.81816   4
  -7  -2   0 11.2684 0.78659  16
  -7   2   0 11.7383 0.86258  16
   7   2   0 12.3196 1.10382  26
   7   2   0 12.4438 0.94313  16
   7   2   0 13.4673 0.74580  24
  -7   2   0 12.2554 1.06879  29
   7  -2   0 12.5839 1.05353  26
   7  -2   0 12.8346 0.90694  16
   7   2   0 12.0495 0.84258   4
   7  -2   0 11.4741 0.67215  24
  -8   2   0 0.75131 0.19769  16
   8   2   0 1.13292 0.28290  16
  -8  -2   0 0.48367 0.20239   4
   8  -2   0 0.52435 0.21146   4
   8   2   0 1.12343 0.26113   4
   8  -2   0 1.24489 0.32656  26
   8   2   0 0.55914 0.18966  28
   8   2   0 0.57086 0.22588  20
   8  -2   0 0.81040 0.23871  20
   8  -2   0 0.81284 0.23687  16
   8   2   0 0.41787 0.31978  26
  -8   2   0 0.83278 0.24197   4
   8   2   0 0.89980 0.45495  29
   8  -2   0 0.97785 0.45235  29
  -9   2   0 72.6336 3.68090   4
  -9  -2   0 67.7041 3.60143  10
  -9  -2   0 78.6508 3.68548   4
   9   2   0 76.0814 3.72966  16
   9   2   0 77.9802 3.98703  20
   9  -2   0 75.8226 3.68166  16
   0  -3   0 0.92092 0.36721  14
   0   3   0 0.82002 0.41261   2
   0   3   0 0.92366 0.24764  22
   0   3   0 0.17134 0.36783  19
   0   3   0 2.13478 0.54724  23
  -1  -3   0 9151.50 453.216   1
   1  -3   0 9999.99 452.302  19
  -2  -3   0 1678.60 76.2394  14
   2   3   0 1592.38 76.6757  19
  -2   3   0 1578.66 76.1470   6
   2   3   0 1577.87 76.5777   2
   2  -3   0 1599.00 76.8735  23
  -2  -3   0 1479.43 78.5740   1
  -2   3   0 1620.65 76.2383  29
   2   3   0 1552.58 76.7509  23
   2  -3   0 1580.20 76.2289  22
  -2   3   0 1655.73 78.9338   1
  -2   3   0 1779.78 76.6321  14
   2   3   0 1627.91 76.1681   6
   2  -3   0 1600.22 76.4547  14
   2   3   0 1570.55 76.2610  22
  -2  -3   0 1708.43 76.1241  29
   2  -3   0 1648.28 76.1846  29
  -2  -3   0 1562.46 76.1261  22
   2  -3   0 1588.33 76.7528  19
  -2   3   0 1656.20 76.3211  22
   2   3   0 1536.78 76.4967  14
   2  -3   0 1607.22 76.6555   2
   3  -3   0 601.808 30.5276   6
  -3   3   0 630.394 34.6986   1
   3  -3   0 634.635 30.7367  22
   3  -3   0 606.021 30.7664  29
  -3  -3   0 631.552 30.6262  29
  -3   3   0 636.019 30.7091  29
   3   3   0 627.639 30.7894  22
   3   3   0 676.967 31.1855  14
   3   3   0 616.790 31.5033  23
  -3  -3   0 622.685 30.5693  22
   3   3   0 624.873 31.2433   2
   3   3   0 674.471 31.4770  19
  -3  -3   0 659.386 30.6952  14
  -3  -3   0 653.024 33.7486   1
   3  -3   0 688.438 31.6866  19
  -3   3   0 624.440 30.6097   6
   3  -3   0 701.165 31.7564  23
   3   3   0 625.946 30.6697  29
  -3   3   0 657.738 30.8502  22
   3  -3   0 683.222 31.4063   2
   3  -3   0 627.600 31.0521  14
  -4  -3   0 162.239 8.07943  29
   4   3   0 165.334 9.10607  14
  -4   3   0 160.991 8.07685  27
   4  -3   0 168.037 9.92055  23
   4  -3   0 172.038 9.88769  19
  -4   3   0 165.961 8.17328   6
   4  -3   0 170.373 9.45846   2
   4   3   0 166.478 10.9534   2
  -4  -3   0 152.992 13.2727   1
   4   3   0 154.742 9.32651  19
  -4   3   0 164.446 8.43164  22
  -4  -3   0 168.222 8.09535  22
  -4   3   0 155.157 8.95338  14
   4  -3   0 167.353 8.38508  22
   4  -3   0 170.831 8.11760  26
   4  -3   0 159.507 8.22176  29
   4   3   0 167.409 11.4677  23
  -4   3   0 193.051 15.7949   1
   4   3   0 156.293 8.11793   6
   4   3   0 150.996 8.15169  26
  -4   3   0 159.284 8.28554  29
   4   3   0 166.855 8.06997  27
  -4   3   0 171.566 8.02965  20
   4   3   0 184.302 8.52840  22
   4  -3   0 164.328 7.98501  20
   5  -3   0 146.971 7.06434  29
  -5  -3   0 162.133 14.7061   1
   5   3   0 121.327 7.92093  29
   5   3   0 132.302 7.10259   6
   5   3   0 131.356 8.43427   2
  -5  -3   0 153.353 6.82170  29
   5  -3   0 145.290 6.72409  20
   5   3   0 128.804 8.15726  14
   5  -3   0 146.897 8.93019   2
   5  -3   0 133.622 6.83904   6
   5  -3   0 139.124 6.87708  26
   5  -3   0 155.030 9.66490  23
   5   3   0 131.507 6.92196  26
   5  -3   0 150.174 8.15157  14
  -5   3   0 141.462 18.3996   1
   5  -3   0 131.784 7.20214  22
   5  -3   0 118.279 9.99236  19
   5   3   0 133.004 8.97333  23
  -5   3   0 128.740 6.91757   6
   5   3   0 141.785 6.69493  28
  -5  -3   0 126.898 6.66314  20
  -5   3   0 140.278 8.13123  14
  -5   3   0 138.107 6.74543  20
  -5   3   0 131.776 7.18066  22
   5  -3   0 124.756 6.72277  27
  -5   3   0 125.682 6.78301  27
  -5  -3   0 134.109 6.64386  22
   5   3   0 137.048 7.35526  22
   5   3   0 139.907 8.95826  19
  -5   3   0 150.619 7.08956  29
   5   3   0 140.486 6.84780  27
  -5   3   0 129.295 6.69758  28
   6  -3   0 117.233 5.85562   4
   6   3   0 117.827 6.67578  22
  -6   3   0 133.073 20.4966   1
   6  -3   0 126.805 6.67432  26
   6  -3   0 113.625 6.34304  29
   6  -3   0 123.731 5.92695  16
   6  -3   0 107.489 5.80527  28
   6   3   0 122.205 8.32814  14
   6  -3   0 109.629 5.68667  24
   6   3   0 116.881 9.47836  19
   6  -3   0 113.090 9.25207   2
  -6   3   0 101.695 7.97282  14
   6  -3   0 117.046 10.3282  23
   6   3   0 120.554 6.07075  27
  -6   3   0 127.858 6.50961  22
  -6   3   0 113.580 6.44955  29
   6  -3   0 117.687 7.89455  14
   6   3   0 115.472 5.86298  28
  -6  -3   0 117.590 5.77794  17
   6   3   0 120.855 8.74827   2
   6  -3   0 121.017 6.50030  22
   6   3   0 116.082 9.32850  23
  -6  -3   0 125.084 5.83166   4
  -6  -3   0 127.658 16.3154   1
   6   3   0 122.321 6.01508  16
  -6   3   0 112.461 5.83982   4
  -6   3   0 125.777 5.96087  16
   6   3   0 114.654 6.17136  26
  -6   3   0 119.149 5.95934  20
   6   3   0 126.238 5.77636  24
   6   3   0 122.875 6.19799   6
   6  -3   0 117.995 5.90607  20
  -6  -3   0 121.071 5.88040  29
   6   3   0 103.566 6.27787  29
  -7   3   0 4.80056 0.56524  20
   7  -3   0 4.83887 0.73598  29
   7  -3   0 4.58348 0.54606  20
   7   3   0 4.69024 0.39478  24
  -7  -3   0 4.12398 0.46956   4
   7   3   0 5.55929 0.85722   6
  -7   3   0 4.08280 1.29725  22
   7   3   0 3.34470 0.61947  26
   7  -3   0 4.74498 0.31511  24
  -7   3   0 4.54997 0.50365   4
  -7   3   0 3.89779 0.62653  29
   7  -3   0 5.41819 0.54925  16
  -7   3   0 4.90924 0.51945  16
   7  -3   0 3.20555 1.32641  22
   7   3   0 5.25483 0.51932  28
   7   3   0 4.75125 0.55650  16
   7   3   0 5.48272 1.41233  22
   7  -3   0 4.37070 0.67066  26
  -7  -3   0 -3.4087 13.7001   1
   7  -3   0 4.36986 0.48715   4
   8  -3   0 123.877 5.93663  16
   8  -3   0 127.369 5.91834   4
   8   3   0 125.804 6.03139  16
   8   3   0 129.597 5.80013  24
   8   3   0 120.627 6.36913  29
   8   3   0 109.847 6.20200  26
   8   3   0 117.577 6.00073  20
   8   3   0 118.198 5.86594  28
   8  -3   0 123.972 6.23766  29
  -8  -3   0 116.710 5.88922   4
  -8   3   0 116.657 5.91721   4
   8  -3   0 114.164 6.01824  20
   8  -3   0 115.870 6.12522  26
  -9  -3   0 1.56014 0.24861  10
   9   3   0 1.89876 0.25989  16
  -9   3   0 1.54912 0.24695   4
  -9  -3   0 1.88914 0.24913   4
   9  -3   0 1.95947 0.27169  16
   0   4   0 233.004 11.4257  14
   0   4   0 235.586 11.5444   2
   0   4   0 217.836 11.2199  22
   0  -4   0 235.177 11.1448  22
   0  -4   0 228.988 11.2443  29
   0   4   0 237.016 11.1517   6
   0   4   0 235.092 11.6641  23
   0  -4   0 246.493 11.2286  14
   0   4   0 224.564 11.5743  19
  -1   4   0 236.286 11.3788  14
  -1  -4   0 249.811 10.9914  29
   1   4   0 208.883 11.4239  19
   1   4   0 218.727 11.3288  14
  -1  -4   0 221.365 10.9911  14
  -1   4   0 218.976 11.5771  19
  -1   4   0 218.501 11.1201  22
  -1   4   0 218.587 11.5226   2
   1  -4   0 226.486 11.0463  22
   1  -4   0 248.344 11.7335  23
  -1   4   0 233.763 11.6864  23
   1  -4   0 214.387 11.1705  14
   1  -4   0 240.884 11.4904   2
  -1  -4   0 236.255 10.9740  22
   1   4   0 227.126 11.3960   2
   1   4   0 219.337 10.9775   6
   1  -4   0 235.902 11.6482  19
  -1   4   0 229.746 11.0147   6
  -1  -4   0 253.797 15.9562   1
   1  -4   0 240.772 11.0275  29
   1   4   0 226.560 11.5443  23
   2   4   0 674.970 31.0029   2
  -2   4   0 688.619 30.6040  29
  -2   4   0 635.862 30.4891   6
  -2   4   0 621.078 34.2897   1
   2  -4   0 621.899 30.7522  14
   2   4   0 668.881 31.1638  19
  -2  -4   0 650.525 33.0204   1
   2   4   0 629.460 30.9058  14
   2  -4   0 585.768 30.5173  22
   2  -4   0 671.004 30.5156  29
   2   4   0 611.813 30.6554  22
  -2   4   0 639.388 30.9943  14
  -2  -4   0 628.739 30.3935  22
   2   4   0 656.381 31.1949  23
  -2  -4   0 638.130 30.4161  29
   2  -4   0 603.333 31.1957  19
  -2   4   0 597.223 30.6304  22
   2  -4   0 686.657 31.4139  23
   2  -4   0 667.085 31.1157   2
  -3   4   0 79.5244 4.12450  27
   3   4   0 80.3088 4.20408  29
   3   4   0 79.1049 4.85488  14
   3   4   0 76.5518 5.17263  23
   3   4   0 77.1846 4.88822   2
  -3   4   0 69.4838 10.5624   1
   3  -4   0 88.5583 5.70038  23
   3   4   0 79.9914 4.02579  27
   3  -4   0 88.3717 5.20205   2
  -3   4   0 84.3465 4.02042  20
   3  -4   0 80.1250 4.71046  14
   3  -4   0 85.0185 4.17514  29
  -3   4   0 82.2710 4.69651  29
   3  -4   0 81.9745 4.06000  26
  -3  -4   0 79.2090 7.96722   1
   3  -4   0 79.7103 4.24416  22
   3   4   0 81.7142 5.07639  19
  -3   4   0 79.7825 4.93874  14
   3  -4   0 72.7291 4.03899   6
  -3  -4   0 84.1226 4.02877  22
  -3  -4   0 81.7374 4.04813  29
   3  -4   0 76.7562 5.59221  19
   3   4   0 77.9685 4.15962   6
   3   4   0 76.9447 4.30679  22
   4   4   0 185.300 10.2475  19
   4  -4   0 178.137 10.9409  19
   4  -4   0 190.429 8.70193  20
  -4  -4   0 176.595 8.74880  29
  -4   4   0 185.307 8.92324   6
  -4   4   0 198.089 17.4448   1
  -4   4   0 174.337 9.83621  14
  -4   4   0 174.916 8.68144  28
   4  -4   0 185.820 9.07609  22
   4   4   0 181.206 8.88622   6
  -4   4   0 182.601 8.73658  20
   4  -4   0 188.203 9.63579  14
   4   4   0 177.585 9.95974   2
   4   4   0 170.727 10.2785  23
  -4   4   0 168.359 9.01665  29
   4  -4   0 194.143 10.9731  23
  -4   4   0 185.569 9.23072  22
  -4   4   0 176.068 8.81128  27
   4   4   0 178.858 9.00123  29
  -4  -4   0 189.332 14.3403   1
   4   4   0 177.316 8.77661  27
   4   4   0 176.707 9.19207  22
   4  -4   0 176.333 8.80275  26
   4   4   0 177.926 8.68294  28
   4   4   0 160.839 8.85818  26
   4  -4   0 195.053 8.97818  29
   4  -4   0 189.361 10.3444   2
   4   4   0 174.666 9.84669  14
   4  -4   0 169.104 8.77785   6
  -4  -4   0 173.725 8.58835  22
  -5   4   0 125.290 6.26514  29
   5  -4   0 115.626 8.27947   2
   5  -4   0 120.974 6.17663  29
   5  -4   0 113.704 6.29351  22
   5  -4   0 115.316 7.24399  14
  -5   4   0 123.624 5.93447  20
   5   4   0 118.201 5.85440  28
   5   4   0 114.500 5.97838  27
   5  -4   0 113.012 5.99295  26
   5   4   0 120.073 7.80947   2
  -5  -4   0 127.708 5.89453  29
  -5   4   0 116.054 6.46346  22
  -5   4   0 113.043 6.11836   6
  -5  -4   0 93.9253 13.2765   1
  -5   4   0 113.617 5.99236  27
   5  -4   0 113.856 10.2543  19
   5   4   0 133.891 8.38901  19
   5  -4   0 125.790 5.86655  20
   5   4   0 107.130 7.48929  14
  -5   4   0 118.214 16.4105   1
   5  -4   0 110.573 5.78029  28
   5   4   0 125.386 6.14959   6
  -5   4   0 120.781 7.41467  14
   5  -4   0 121.652 9.15668  23
   5   4   0 120.081 6.57002  22
  -5   4   0 116.613 5.83214  28
   6  -4   0 0.46976 3.14332  14
   6  -4   0 1.10555 0.28175  20
   6  -4   0 2.10958 4.32155   2
   6   4   0 2.83694 3.49791  23
   6   4   0 -0.1620 0.40226  26
   6  -4   0 0.33734 0.85978  22
   6  -4   0 0.51826 0.36391  29
   6   4   0 0.86083 2.87123   2
  -6  -4   0 0.84206 0.24111   4
   6   4   0 0.66247 0.96612  22
   6  -4   0 6.51435 4.95833  23
   6   4   0 7.03332 3.19905  14
   6   4   0 0.61998 0.16685  24
  -6   4   0 0.56456 0.33439  29
   6   4   0 -2.4205 3.76740  19
   6   4   0 0.58242 0.25646  16
  -6   4   0 0.26755 0.26858  20
   6  -4   0 0.26200 0.18394  16
  -6  -4   0 0.59219 0.21577   7
   6  -4   0 0.34357 0.29298  26
  -6   4   0 0.24510 0.20590  16
   6  -4   0 0.31129 0.10184  24
   6   4   0 0.41227 0.35618   6
  -6   4   0 0.97011 0.88919  22
   6   4   0 0.19163 0.19064  28
  -6   4   0 2.54230 3.26277  14
   6  -4   0 0.49798 0.22507   4
   6   4   0 0.67762 0.60548  29
  -6  -4   0 3.83880 9.12562   1
  -6   4   0 0.52622 0.21018  28
   7   4   0 3.81396 1.42396  22
   7   4   0 2.53835 0.39430  28
  -7  -4   0 -0.0250 14.5087   1
   7   4   0 2.04557 0.96465  29
   7   4   0 1.79524 0.49930   6
  -7   4   0 1.77567 1.29735  22
  -7  -4   0 1.72682 0.31678   4
   7   4   0 1.94247 0.40249  16
   7  -4   0 2.11490 0.37586  20
  -7   4   0 1.71051 0.33251   4
  -7   4   0 1.40430 0.59189  29
  -7   4   0 1.96447 0.37385  16
   7  -4   0 2.04106 0.44694  26
   7  -4   0 1.39813 1.31433  22
   7  -4   0 2.27563 0.57043  29
   7  -4   0 2.09529 0.37022  16
   7  -4   0 1.95821 0.33799   4
   7   4   0 2.71121 0.51289  27
   7   4   0 2.15799 0.75248  26
   7   4   0 1.90709 0.26854  24
   8   4   0 14.8807 0.89469  28
   8   4   0 14.8006 0.82435  24
   8  -4   0 14.0376 1.17825  26
   8  -4   0 13.1513 0.94087  20
   8   4   0 13.8800 0.99774  20
   8  -4   0 15.7716 0.93741   4
   8   4   0 15.4212 1.02819  16
   8   4   0 14.8337 1.17844  26
   8  -4   0 16.0590 0.94623  16
  -8   4   0 14.6805 0.93722   4
  -8  -4   0 16.0702 0.94261   4
  -9  -4   0 15.0688 0.85649  10
   9   4   0 15.7796 0.92402  16
  -9   4   0 14.6995 0.98606   4
  -9  -4   0 17.1724 0.86946   4
   0   5   0 0.67172 0.67296  19
   0  -5   0 0.65947 0.45667  14
   0  -5   0 0.75322 0.51908  14
   0   5   0 0.28582 0.65990  14
   0   5   0 0.93700 0.69397   2
   0   5   0 0.71657 0.71116  23
   1   5   0 1048.58 50.8177  23
   1   5   0 1077.64 50.7611  19
  -1   5   0 1074.08 51.0096  23
  -1   5   0 1009.53 50.1848   6
  -1   5   0 1043.61 50.8323   2
   1  -5   0 977.933 50.1518  22
  -1   5   0 1078.47 50.9396  19
  -1  -5   0 1000.55 52.3108   1
   1   5   0 1038.56 50.5892  14
   1  -5   0 1062.23 50.8764  19
   1  -5   0 1098.46 50.1659  29
   1  -5   0 1087.31 50.9820  23
   1  -5   0 1101.08 50.2797  14
   1   5   0 1033.93 50.6375   2
  -1   5   0 1062.65 50.6461  14
  -1  -5   0 1136.80 50.1291  29
  -1   5   0 1027.54 50.2463  29
   1  -5   0 1107.85 50.7458   2
  -1   5   0 1042.73 50.3361  22
   2  -5   0 162.670 7.62177  29
   2  -5   0 154.712 7.88901  14
   2  -5   0 165.163 9.26521  23
  -2   5   0 165.208 7.52753  20
   2  -5   0 147.067 7.63650  22
   2   5   0 167.645 8.24617  14
  -2   5   0 123.649 14.0217   1
  -2   5   0 143.484 7.70641  29
   2   5   0 146.200 8.40629  23
   2  -5   0 151.391 8.74536  19
   2   5   0 148.182 7.77082  22
  -2   5   0 154.298 7.85192  22
  -2   5   0 154.758 8.25456  14
  -2  -5   0 166.736 7.53554  29
   2   5   0 153.994 7.54952  27
   2   5   0 155.640 8.34672  19
   2   5   0 146.158 8.19156   2
   2  -5   0 163.735 8.88381   2
  -2  -5   0 160.359 10.5703   1
   3   5   0 344.011 16.5296  27
   3  -5   0 345.930 18.0404  23
   3   5   0 323.123 16.5690   6
  -3   5   0 342.206 16.7964  29
  -3   5   0 351.138 16.5005  20
   3  -5   0 330.123 16.4307  20
  -3   5   0 328.706 17.4110  14
   3  -5   0 345.074 17.5970   2
  -3   5   0 356.928 16.6589   6
   3  -5   0 370.300 16.6580  29
   3   5   0 338.161 17.4675   2
  -3   5   0 381.148 16.9865  22
   3   5   0 340.550 16.8623  22
   3   5   0 341.631 16.7234  29
   3   5   0 341.518 17.6616  19
   3  -5   0 330.617 17.9792  19
  -3  -5   0 361.989 20.8342   1
   3   5   0 335.635 17.7532  23
  -3   5   0 303.776 23.6377   1
  -3  -5   0 354.599 16.4884  29
  -3   5   0 337.041 16.5626  27
   3  -5   0 365.679 16.7205  22
   3  -5   0 361.578 16.5530  26
   3   5   0 317.933 17.3300  14
   3  -5   0 343.812 17.0299  14
   4   5   0 3.68154 0.36742  28
  -4  -5   0 3.27870 0.39373  29
  -4  -5   0 1.87189 5.06773   1
   4   5   0 3.03405 0.48036   6
  -4   5   0 3.38727 0.72893  27
   4   5   0 4.83663 1.93600  19
   4   5   0 3.92888 0.88632  22
   4   5   0 1.07897 1.60180   2
   4  -5   0 5.16739 2.73880  23
   4  -5   0 0.22518 3.60314  19
  -4   5   0 2.90492 0.35037  28
   4   5   0 1.09099 1.93646  23
  -4   5   0 2.90882 0.50119   6
  -4   5   0 3.36127 1.65822  14
   4   5   0 2.89995 1.72997  14
   4   5   0 2.07700 0.50128  29
  -4   5   0 3.27201 0.80691  22
   4   5   0 2.63178 0.38815  27
   4  -5   0 3.55942 0.71042  22
   4  -5   0 4.53872 2.20132   2
   4  -5   0 3.56890 0.53324  29
  -4   5   0 3.16340 0.57534  29
   4  -5   0 4.93489 1.62681  14
  -5  -5   0 21.6989 7.91419   1
   5  -5   0 32.4443 1.74102  16
   5  -5   0 29.2282 3.25283  14
  -5   5   0 32.8259 2.15435  29
   5  -5   0 32.1944 2.03050  29
  -5  -5   0 29.2228 1.74774  17
   5  -5   0 28.8709 1.85776  26
  -5  -5   0 32.8591 1.97612  11
  -5   5   0 30.0951 2.13667   6
   5   5   0 32.2945 2.17704  29
  -5   5   0 31.2876 2.42596  22
   5   5   0 29.3898 1.97305  26
   5   5   0 28.9879 2.53181  22
  -5   5   0 29.6372 3.54783  14
  -5   5   0 33.4065 1.81493  16
   5  -5   0 22.9836 4.17301   2
   5   5   0 34.1457 1.66878  24
   5   5   0 30.9739 3.78041  14
   5   5   0 28.7375 1.87321  27
   5  -5   0 30.8152 1.72473  20
   5   5   0 26.0001 3.95108  23
   5   5   0 28.3895 3.90519  19
  -5   5   0 29.6795 1.80166  20
   5  -5   0 30.2055 1.69871   4
  -5   5   0 29.5036 1.86715  27
  -5   5   0 30.0252 1.71503  28
   5   5   0 23.7607 3.39829   2
   5  -5   0 31.4130 2.24578  22
   5   5   0 32.3704 2.00942   6
   6  -5   0 136.032 12.3614   2
   6   5   0 156.001 10.0285  14
   6   5   0 145.227 7.19459  24
  -6   5   0 143.025 7.24284  28
   6   5   0 155.880 7.86643  29
   6  -5   0 154.641 7.53104  26
   6   5   0 144.603 8.17936  22
   6  -5   0 154.643 7.32111  20
   6  -5   0 134.320 13.3556  23
  -6   5   0 149.409 10.6214  14
   6  -5   0 159.008 7.31996  16
   6   5   0 148.590 7.64335  26
   6   5   0 152.218 7.52767  27
  -6  -5   0 134.032 7.17659  17
  -6   5   0 138.958 7.28166   4
  -6  -5   0 150.018 7.23791   4
   6  -5   0 144.622 7.60072  29
  -6   5   0 161.555 8.07887  22
   6   5   0 129.855 11.7873  23
   6   5   0 144.896 11.6511   2
   6   5   0 133.371 11.9668  19
   6  -5   0 152.457 7.74629  22
   6   5   0 138.830 7.29570  28
  -6   5   0 157.060 7.39695  16
   6  -5   0 140.701 7.25013   4
   6   5   0 160.195 7.71448   6
  -7   5   0 795.892 36.8228  29
  -7   5   0 734.587 36.4244   4
   7  -5   0 800.692 36.6865  29
  -7  -5   0 681.333 46.3429   1
   7   5   0 785.275 36.5872  16
  -7  -5   0 746.386 36.3774   4
   7   5   0 780.423 36.9037   6
   7   5   0 712.015 36.9438  29
   7  -5   0 743.969 36.6565  26
   7  -5   0 767.469 36.4405  20
   7   5   0 753.444 36.3208  24
   7   5   0 807.092 36.6754  27
   7  -5   0 757.108 36.4008   4
   7  -5   0 807.672 36.4418  16
   7   5   0 780.069 36.4370  28
   7   5   0 765.855 36.8190  26
  -7   5   0 774.712 36.4803  16
   8   5   0 78.2709 4.13732  20
  -8  -5   0 82.7773 4.02445   4
  -8   5   0 86.9238 4.06928   4
   8  -5   0 77.6908 4.16608  16
   8   5   0 85.6063 4.17344  16
   8   5   0 73.5722 4.69093  26
   8  -5   0 76.3053 4.21944  26
   8   5   0 86.4022 3.95121  24
   8   5   0 80.8596 4.04224  28
   8  -5   0 81.2471 4.02417   4
   9   5   0 6.54890 0.56082  16
  -9   5   0 6.38240 0.44128   4
  -9  -5   0 6.83870 0.41605  10
  -9  -5   0 7.70637 0.43704   4
   0  -6   0 831.534 44.0631  19
   0   6   0 918.374 44.2617  23
   0   6   0 898.017 44.0413   2
   0   6   0 880.811 43.5207  22
   0   6   0 904.254 44.0968  19
   0  -6   0 912.532 43.1857  22
   0   6   0 901.195 43.3011  27
   0   6   0 1012.06 43.9036  14
   0  -6   0 957.764 43.2883  29
  -1   6   0 87.1966 4.74935  14
   1  -6   0 84.4208 3.92391  26
  -1   6   0 81.6778 4.11454  29
   1  -6   0 79.7876 3.93544  22
   1   6   0 73.9911 4.88843  23
  -1   6   0 78.3874 4.22664  22
   1   6   0 78.2360 3.93409  27
  -1  -6   0 77.7536 6.94625   1
   1  -6   0 78.4539 4.91840   2
  -1  -6   0 79.0193 3.89945  26
   1  -6   0 77.3994 3.95381  29
  -1  -6   0 82.7415 3.90334  29
   1   6   0 76.4454 4.76653  19
   1   6   0 72.2156 4.16655  22
   1  -6   0 72.7149 5.77165  19
  -1   6   0 76.3297 4.97612  19
  -1   6   0 75.9030 5.05858  23
   1   6   0 76.7925 4.69362   2
   1  -6   0 78.0746 5.34776  23
  -1   6   0 78.0811 4.00777   6
  -1   6   0 73.8237 4.89053   2
   2   6   0 26.8808 2.62616  14
  -2   6   0 29.0478 1.57618  27
  -2   6   0 24.4034 2.16637  22
   2   6   0 26.1941 1.50525  27
   2   6   0 25.3308 1.67253  29
   2   6   0 27.5948 2.87350  23
  -2   6   0 31.7168 2.74625  14
  -2  -6   0 27.9404 4.92292   1
   2  -6   0 28.3225 3.30107   2
   2  -6   0 23.4596 2.11689  14
   2   6   0 27.6609 2.60022   2
  -2   6   0 25.3151 1.71148  29
  -2  -6   0 25.9104 1.44258  29
   2   6   0 32.2682 2.66422  19
   2  -6   0 27.8387 1.57968  29
   2   6   0 25.1781 1.85630  22
   2  -6   0 28.0456 1.51830  26
  -2   6   0 27.5463 1.62114   6
   2   6   0 26.0488 1.55730   6
   2  -6   0 34.4131 3.87670  23
   3  -6   0 975.054 47.8059   2
   3   6   0 957.418 47.8329  19
  -3   6   0 990.700 47.7746  14
  -3   6   0 972.765 47.0825  22
  -3  -6   0 1002.14 46.4928  29
   3  -6   0 957.177 48.5303  19
   3   6   0 898.404 46.8191  29
   3   6   0 1060.11 47.0930  22
   3   6   0 955.447 46.7414  27
   3   6   0 957.580 47.8401  14
  -3  -6   0 1072.83 51.3860   1
  -3   6   0 991.196 46.9672  29
   3   6   0 1002.76 46.5674  28
   3  -6   0 1025.43 46.7525  29
  -3   6   0 989.880 46.6918  27
   3   6   0 973.373 48.0265  23
   3   6   0 917.574 46.6958   6
   3  -6   0 1005.81 46.7571  22
   3  -6   0 931.290 46.5163  20
   3  -6   0 995.394 46.6359  26
   3   6   0 983.519 47.6933   2
   3  -6   0 953.332 46.9109  14
  -3   6   0 1016.43 46.5708  28
   3  -6   0 959.272 48.2374  23
  -3   6   0 1018.66 46.8051   6
   4   6   0 27.2943 1.78468  29
  -4   6   0 24.9785 3.04875  14
   4  -6   0 23.0937 1.49729  26
  -4   6   0 26.0093 2.11215  22
   4  -6   0 21.8212 2.52724  14
  -4   6   0 24.8365 1.67076   6
   4   6   0 27.5882 3.16633   2
   4   6   0 26.0525 3.39319  19
   4   6   0 21.3835 1.60328  26
   4  -6   0 23.6764 3.85029   2
   4  -6   0 24.5574 1.40917  20
  -4  -6   0 20.4600 7.07392   1
  -4   6   0 23.9469 1.40594  28
   4  -6   0 27.3982 1.80383  22
  -4   6   0 25.6617 1.56144  27
   4  -6   0 28.2642 4.56340  23
   4   6   0 23.4839 3.00109  14
  -4   6   0 27.0336 1.84537  29
   4   6   0 23.1105 1.50055  27
   4   6   0 25.0842 1.41919  28
   4   6   0 25.4379 3.44117  23
   4   6   0 23.6907 1.59949   6
   4  -6   0 22.9353 1.57175  29
   4   6   0 23.3636 2.09506  22
  -5   6   0 856.007 39.5375  29
   5  -6   0 794.595 39.1795  29
   5   6   0 847.411 41.3153  19
   5  -6   0 818.313 38.9037  20
   5   6   0 836.819 40.8239   2
   5   6   0 790.179 39.0919  27
   5   6   0 879.779 39.2829   6
  -5  -6   0 738.152 45.4678   1
  -5  -6   0 757.008 39.0744  17
   5   6   0 824.872 38.8354  24
  -5   6   0 802.542 39.0966  27
   5   6   0 753.224 39.6261  22
   5  -6   0 796.566 39.0801  26
   5  -6   0 843.962 39.1966  22
  -5   6   0 860.686 40.6760  14
   5   6   0 771.221 39.2372  26
   5   6   0 853.158 41.4903  23
  -5   6   0 828.989 39.2653   6
  -5   6   0 790.686 39.6655  22
   5   6   0 860.777 39.4824  29
  -5   6   0 829.013 38.9296  28
   5  -6   0 772.124 41.4125   2
   5  -6   0 817.345 38.9141  16
   5   6   0 836.419 38.9610  28
  -5   6   0 895.170 39.0432  16
   5   6   0 822.192 40.6519  14
   5  -6   0 775.414 42.0686  23
   5  -6   0 855.023 38.8830   4
   6   6   0 32.9512 2.77774  22
   6   6   0 28.0049 1.56774  24
  -6  -6   0 20.4941 10.3965   1
  -6   6   0 26.4448 1.61149  28
  -6  -6   0 26.4675 1.54971  17
  -6   6   0 26.9180 2.06756  29
   6   6   0 30.1483 2.03436   6
   6   6   0 30.1268 2.15061  29
  -6  -6   0 30.3827 1.64820  12
   6  -6   0 29.8047 1.89897  29
   6  -6   0 28.8001 1.66848  20
   6  -6   0 25.9065 9.30219  23
   6   6   0 29.9742 2.06816  26
  -6   6   0 30.5030 1.74306  16
  -6  -6   0 28.4274 1.60588   4
   6   6   0 27.1483 1.73287  28
   6  -6   0 28.8897 1.83486  26
   6  -6   0 31.3858 1.66962  16
  -6   6   0 27.5582 1.64119   4
   6  -6   0 38.4742 8.65020   2
   6  -6   0 28.2440 1.63246   4
   6   6   0 28.1994 8.33174  19
  -6   6   0 31.9277 2.58340  22
   6   6   0 31.1608 1.88553  27
   7  -6   0 0.31682 0.26141  26
   7   6   0 -0.4007 0.43483   6
   7  -6   0 0.35317 0.34335  29
  -7  -6   0 0.42876 0.20196   7
  -7   6   0 0.49059 0.37351  29
   7  -6   0 0.40958 0.17472  16
   7  -6   0 0.01549 0.25091  20
  -7   6   0 0.47890 0.20846   4
  -7  -6   0 0.19226 0.21448   4
   7   6   0 0.36219 0.24833  16
   7   6   0 0.33530 0.48501  29
   7   6   0 0.65991 0.16195  24
   7   6   0 0.30631 0.27399  27
   8  -6   0 8.53368 0.57198  16
   8   6   0 9.92485 0.71340  20
   8   6   0 9.76895 0.61636  28
   8   6   0 9.14705 0.70509  16
   8   6   0 10.0078 0.59192  24
   8  -6   0 10.0327 0.77765  26
  -8  -6   0 10.1997 0.63678   4
  -8   6   0 8.34119 0.62744   4
  -9  -6   0 236.030 11.3365  10
   9   6   0 241.817 11.3963  16
   0   7   0 1.17788 1.03737  14
   0   7   0 0.23980 0.46977  22
   0   7   0 -0.2951 1.10007  19
   0   7   0 -0.4237 1.24366  23
   0   7   0 0.17225 0.14559   6
   0   7   0 0.18390 0.14258  27
   0   7   0 0.28590 1.10587   2
   0   7   0 0.39074 0.24829  29
   0  -7   0 0.18669 0.14082  26
   1   7   0 1274.26 61.7655   2
   1   7   0 1265.96 61.5730  14
  -1   7   0 1273.80 61.1050  29
  -1   7   0 1289.90 60.8875  27
   1   7   0 1293.62 60.8583  27
   1  -7   0 1203.33 60.8167  29
  -1   7   0 1318.00 62.2568  23
   1   7   0 1249.44 60.9072   6
   1  -7   0 1358.01 60.8295  26
  -1   7   0 1289.93 62.1394  19
  -1   7   0 1285.59 61.6760  14
   1   7   0 1255.50 61.9835  23
   1  -7   0 1276.72 61.7473   2
  -1   7   0 1269.08 61.4840  22
  -1  -7   0 1235.35 64.0898   1
  -1   7   0 1291.43 60.9674   6
   1   7   0 1306.86 61.9757  19
   1   7   0 1272.01 61.0534  29
  -1  -7   0 1348.48 60.8239  26
   1  -7   0 1289.64 62.1476  23
  -1  -7   0 1322.27 60.7290  29
   1   7   0 1283.40 61.1572  22
   2   7   0 8.92496 1.79910  14
   2  -7   0 11.7488 0.74866  20
   2   7   0 13.1579 2.06481  19
   2  -7   0 13.9141 1.32745  22
   2  -7   0 11.4239 0.85570  29
   2   7   0 13.4121 0.92866   6
  -2   7   0 10.7727 1.30024  22
   2   7   0 12.5567 0.84076  27
  -2   7   0 11.8102 0.77708  28
  -2   7   0 10.3872 1.03652  29
  -2  -7   0 14.9212 4.79689   1
   2  -7   0 12.3516 0.83572  26
  -2   7   0 12.2125 0.87264  27
   2   7   0 8.75552 1.89285  23
   2   7   0 12.6902 1.06131  29
   2  -7   0 11.2144 2.51784   2
   2   7   0 11.7240 0.76994  28
   2   7   0 8.93851 1.71495   2
   2   7   0 13.7351 1.32958  22
  -2   7   0 11.8323 0.94355   6
  -2   7   0 16.5984 2.10782  14
   2  -7   0 13.7472 3.11424  23
  -3   7   0 42.3275 4.10401  14
   3  -7   0 41.5533 2.28065  20
  -3   7   0 44.1381 2.56958   6
   3  -7   0 48.5604 2.49462  29
   3   7   0 36.5943 4.37361  23
   3  -7   0 34.9939 4.84583  23
   3  -7   0 41.2700 4.52166   2
   3   7   0 41.2938 2.88463  22
   3  -7   0 42.6340 2.46321  22
   3   7   0 46.8633 2.69816  29
   3   7   0 45.4518 4.06006   2
   3   7   0 43.0531 2.56366   6
  -3   7   0 45.7498 2.34003  28
  -3   7   0 45.6051 2.47344  27
   3   7   0 47.9263 4.19272  14
   3   7   0 44.9918 4.18488  19
   3   7   0 43.3472 2.42625  27
  -3   7   0 44.1520 2.72717  29
   3   7   0 43.8535 2.33358  28
  -3  -7   0 49.6057 7.66461   1
   3  -7   0 44.9146 2.40885  26
   4  -7   0 266.454 12.7030  29
   4   7   0 275.259 15.3085  19
   4   7   0 236.531 13.1411  22
   4  -7   0 253.442 13.0170  22
   4  -7   0 269.296 12.7727  18
   4  -7   0 263.004 15.3244   2
   4   7   0 249.533 14.7172   2
  -4  -7   0 262.963 12.7370  11
   4  -7   0 254.617 12.6162  26
  -4   7   0 268.239 12.5851  16
  -4   7   0 271.428 13.0865  29
  -4   7   0 261.199 12.5351  28
   4   7   0 242.277 12.6464  27
   4   7   0 264.250 15.4619  23
  -4   7   0 263.457 12.6945  27
   4  -7   0 237.439 16.0502  23
   4   7   0 257.583 12.9325  29
  -4  -7   0 264.156 19.6567   1
   4  -7   0 243.389 12.4553  20
   4  -7   0 274.610 12.4599   4
  -4   7   0 260.939 12.8341   6
   4   7   0 252.736 12.4246  24
   4   7   0 257.921 12.7736   6
   4   7   0 239.951 12.5593  28
  -4   7   0 253.247 13.2747  22
  -4  -7   0 290.717 12.8124  21
   5   7   0 208.253 10.2291  24
   5  -7   0 219.384 10.4929  26
   5  -7   0 212.053 10.4963  29
   5   7   0 198.585 12.6694  14
   5  -7   0 216.138 10.3016  16
   5  -7   0 193.404 15.0460   2
  -5   7   0 224.261 10.4035  16
   5   7   0 196.158 11.7585  22
   5   7   0 213.867 10.3620  28
  -5   7   0 217.955 10.7146   6
  -5  -7   0 203.748 10.1907  17
  -5  -7   0 228.693 10.6265  11
   5   7   0 229.818 12.8892   2
   5   7   0 220.028 10.6674   6
  -5   7   0 217.597 10.3223  28
  -5  -7   0 210.035 10.6229   3
   5   7   0 201.889 11.7698  29
  -5   7   0 210.550 10.5084  27
  -5   7   0 198.676 12.5608  14
   5   7   0 230.188 13.6533  23
   5   7   0 223.211 13.4369  19
  -5   7   0 207.971 10.3087   4
   5  -7   0 171.495 16.1511  23
   5   7   0 216.130 10.5250  27
  -5  -7   0 180.751 18.0040   1
  -5   7   0 211.195 10.8863  29
   6  -7   0 93.5798 4.99955  20
  -6  -7   0 70.9248 12.9167   1
   6   7   0 97.9619 5.06233  28
  -6   7   0 101.661 5.03222   4
   6  -7   0 108.714 5.23741  26
  -6   7   0 106.114 5.59567  29
   6   7   0 97.4409 5.58798  29
  -6  -7   0 102.580 4.97784   4
   6  -7   0 107.311 5.15603  29
   6  -7   0 104.957 5.02153  16
  -6   7   0 98.9548 5.00074  28
   6   7   0 106.233 5.45598   6
   6   7   0 95.6731 4.93758  24
  -6  -7   0 93.5680 4.91029  17
  -6  -7   0 98.2144 5.01451  12
   7  -7   0 14.7363 0.88658  16
   7   7   0 14.9754 1.42224  29
  -7   7   0 15.3771 0.94970   4
   7   7   0 15.2565 1.21296  27
  -7  -7   0 14.2126 0.91575   7
   7   7   0 14.7111 1.05641  16
   7   7   0 14.0843 0.85501  24
  -7  -7   0 14.3717 0.89671   4
   7  -7   0 15.2653 1.09449  26
  -7   7   0 15.3193 1.68341  29
   8   7   0 117.710 5.82955  28
   8   7   0 121.809 5.91713  16
  -8   7   0 114.034 5.81883   4
  -8  -7   0 126.620 5.78963   4
   0   8   0 25.5270 2.05223  29
   0   8   0 24.5020 1.51203  27
   0  -8   0 26.8782 1.47539  26
   0   8   0 27.2557 3.04705  14
   0  -8   0 25.4859 1.31314  29
   0   8   0 27.0357 3.11750   2
   0   8   0 24.1775 1.58020   6
   0   8   0 26.9902 1.44335  28
   0   8   0 29.1104 3.47948  23
   0   8   0 24.8754 1.94435  22
  -1   8   0 27.1046 1.59379  28
   1  -8   0 24.7400 1.45153  26
  -1   8   0 26.2036 1.61240   6
   1   8   0 22.5532 3.01024  14
  -1   8   0 30.1977 3.20788  14
   1   8   0 23.9954 1.48886  27
   1   8   0 25.2240 1.94824  22
   1  -8   0 28.5205 4.26473  23
  -1  -8   0 26.0782 1.45967  26
   1   8   0 23.5724 3.06832  19
   1   8   0 23.2350 1.53516   6
   1  -8   0 28.2198 1.41442  29
  -1   8   0 22.8097 1.70362  29
  -1  -8   0 31.6233 6.10049   1
   1   8   0 24.0449 1.68514  29
  -1   8   0 27.4261 2.00369  22
   1  -8   0 27.2125 3.59056   2
  -1   8   0 23.0801 1.49606  27
   2   8   0 72.2921 4.13802  29
   2  -8   0 77.3542 3.87482  26
   2   8   0 73.7787 3.79854  28
   2  -8   0 66.0200 7.93476  23
  -2  -8   0 81.7055 9.56639   1
  -2   8   0 72.4921 5.47540  14
  -2   8   0 76.4570 3.95216  27
   2  -8   0 79.1321 3.87433  29
  -2   8   0 70.3478 4.18432  29
   2   8   0 73.7466 5.52716  19
   2   8   0 76.8884 5.41734  14
   2  -8   0 77.0013 7.04910   2
  -2   8   0 75.3483 4.04521   6
  -2   8   0 80.2492 3.82831  28
   2   8   0 85.8442 4.47907  22
  -2   8   0 73.2828 4.43856  22
   2   8   0 71.4176 5.38705   2
   2   8   0 69.9004 5.69555  23
   2   8   0 70.4441 3.88190  27
   3  -8   0 53.4935 6.54225  23
  -3  -8   0 57.1274 8.92696   1
  -3   8   0 57.8307 2.89768  28
   3  -8   0 57.3596 2.92954  29
   3   8   0 51.7824 2.97640  27
  -3   8   0 56.9089 3.15530   6
   3  -8   0 51.8915 5.77777   2
   3   8   0 51.7396 5.38009  23
   3   8   0 49.7782 4.81794   2
   3   8   0 56.2316 4.52627  22
  -3   8   0 57.1664 3.35761  29
   3   8   0 52.9706 2.86944  28
   3  -8   0 52.4300 2.93265  26
   3   8   0 52.7645 5.14408  19
   3   8   0 54.5858 3.07840   6
   3   8   0 52.3236 4.98933  14
   3   8   0 57.3204 3.63458  29
  -3   8   0 54.7924 3.02289  27
  -3   8   0 56.4729 3.68059  22
  -3   8   0 54.3537 6.05117  14
   4   8   0 413.671 18.5538   6
  -4  -8   0 367.853 25.2221   1
   4   8   0 393.009 20.5651  19
  -4   8   0 388.161 18.2183  28
   4   8   0 356.460 18.9268  22
   4  -8   0 388.294 18.9503  26
  -4   8   0 373.779 18.4001  27
  -4   8   0 400.454 18.5686   6
   4   8   0 399.006 18.1211  24
   4  -8   0 388.807 18.2749  29
   4  -8   0 337.311 23.0539  23
  -4  -8   0 404.934 18.6249   3
   4  -8   0 418.914 18.5037  18
  -4  -8   0 404.691 18.4840  11
   4   8   0 403.134 20.2913   2
   4   8   0 371.813 18.6463  29
  -4   8   0 383.634 19.1193  22
   4  -8   0 349.321 18.3617  16
   4   8   0 342.788 18.1959  28
   4   8   0 386.917 20.1448  14
   4  -8   0 334.389 22.0035   2
   4  -8   0 354.896 18.1306  20
   4   8   0 380.449 20.7588  23
  -4   8   0 346.093 18.7364  29
   4   8   0 362.066 18.3536  27
  -5  -8   0 94.6416 13.4830   1
   5   8   0 101.519 8.75455   2
  -5   8   0 98.6914 5.58359  29
  -5   8   0 103.010 4.99649  28
  -5   8   0 99.9336 5.37384   6
   5   8   0 94.4801 5.30511   6
   5   8   0 100.894 5.97810  22
   5   8   0 100.353 9.69181  23
  -5   8   0 104.715 5.19208  27
  -5  -8   0 94.9302 5.21711  11
   5   8   0 99.1401 5.02837  28
   5   8   0 96.4143 5.46786  29
   5   8   0 97.2423 4.89042  24
   5   8   0 112.254 9.25450  19
   5  -8   0 94.4742 5.10677  26
   5  -8   0 99.8149 4.99174  29
   5  -8   0 98.7803 5.03023  16
   6  -8   0 172.746 8.59858  26
   6   8   0 188.583 8.72989  27
  -6   8   0 166.390 8.95299  29
  -6  -8   0 166.893 8.35997   4
  -6   8   0 163.642 8.38004  28
   6   8   0 173.381 8.35755  24
   6   8   0 174.930 8.47753  28
  -6   8   0 182.297 8.31048  24
   6   8   0 162.340 8.95612  29
  -6  -8   0 171.951 8.55476  12
   6   8   0 182.050 8.86375   6
  -6  -8   0 147.310 19.8636   1
  -7  -8   0 8.08273 0.54363   4
   7   8   0 7.54490 0.66555  16
   7  -8   0 6.68224 0.81762  26
  -7  -8   0 7.69166 0.57756   7
   7   8   0 8.05148 0.74455  27
  -7   8   0 7.03020 0.56048   4
   7   8   0 7.39151 0.50225  24
  -8  -8   0 2.06283 0.22256  10
   8   8   0 2.18757 0.28059  16
   8   8   0 1.82828 0.16184  24
  -8   8   0 2.01673 0.24201   4
   0   9   0 3.45142 1.89678  14
   0   9   0 -1.3268 2.14076  23
   0  -9   0 0.51146 0.21559  26
   0   9   0 0.42920 0.18965  27
   0  -9   0 8.31907 4.97709   1
   0   9   0 0.54146 0.72876  22
   0   9   0 0.42251 0.40684  29
   0   9   0 0.06834 1.98907   2
   0   9   0 -0.7485 1.89784  19
   1  -9   0 19.6966 1.15625  26
  -1   9   0 17.8949 1.09668  28
   1   9   0 15.9710 2.78412  19
  -1   9   0 12.8808 2.67325  14
  -1   9   0 14.1596 1.80771  22
   1   9   0 19.4909 3.23047  23
   1   9   0 17.1184 1.25532   6
   1   9   0 14.8610 2.51535  14
   1   9   0 17.2189 1.07697  28
   1   9   0 17.6178 2.80311   2
  -1   9   0 18.3355 1.47036  29
   1   9   0 20.3069 1.82409  22
  -1  -9   0 19.8030 1.13839  26
  -1   9   0 17.2261 1.28368   6
  -1   9   0 16.1333 1.16406  27
   1   9   0 15.3149 1.41753  29
   1   9   0 16.8066 1.16594  27
  -2   9   0 6.25896 0.97610  29
   2  -9   0 7.13060 0.94545   8
   2   9   0 7.66181 3.25458  23
   2  -9   0 6.47783 0.63379  26
  -2   9   0 6.17980 0.67677  27
  -2   9   0 6.44201 0.76285   6
   2   9   0 7.80640 1.11754  29
  -2   9   0 6.89972 3.11328  14
  -2  -9   0 7.51331 0.75759  21
   2   9   0 6.70003 1.14943  22
   2   9   0 4.85921 2.42640  14
  -2   9   0 5.98025 0.55754  28
   2   9   0 5.43749 2.17642  19
   2   9   0 8.87507 3.15310   2
  -2  -9   0 5.52968 5.26089   1
   2   9   0 6.45894 0.65269  27
   2   9   0 7.03156 0.74891   6
  -2   9   0 5.40654 1.16973  22
   2   9   0 6.28287 0.55291  28
   2  -9   0 7.50553 0.74034  18
   3   9   0 129.581 9.13287   2
  -3   9   0 140.103 7.74834  22
   3  -9   0 135.690 6.97861  26
  -3  -9   0 150.627 7.18222  21
   3   9   0 141.742 7.18100   6
   3   9   0 129.879 6.90623  28
   3   9   0 133.199 9.60039  23
   3   9   0 134.341 7.05221  27
   3   9   0 135.595 9.18678  14
  -3   9   0 154.900 9.53754  14
   3  -9   0 128.925 6.71845  29
  -3   9   0 147.185 7.15889  27
   3   9   0 152.872 7.46569  29
   3   9   0 145.499 9.36233  19
  -3  -9   0 143.383 7.14396  11
   3   9   0 136.132 6.80785  24
  -3   9   0 137.062 6.91904  28
  -3   9   0 145.629 7.51936  29
   3   9   0 139.590 7.68033  22
  -3   9   0 143.738 7.22987   6
  -3  -9   0 127.337 14.5202   1
  -4  -9   0 583.032 26.3154  21
  -4   9   0 551.653 26.0312  28
  -4   9   0 520.986 26.9347  22
   4   9   0 542.254 28.0684  14
   4  -9   0 538.624 26.1114  26
   4   9   0 572.605 29.8977   2
  -4  -9   0 509.394 34.7557   1
   4   9   0 554.647 25.9306  24
   4   9   0 565.413 26.2507  27
   4   9   0 547.280 31.2555  23
   4   9   0 539.030 26.3490   6
  -4  -9   0 523.338 25.8706  17
  -4  -9   0 535.403 26.2417  11
   4   9   0 528.094 26.0354  28
  -4   9   0 561.731 26.2443  27
  -4   9   0 543.224 26.6918  29
  -4  -9   0 524.594 26.3760   3
   4   9   0 558.635 26.5677  29
   5   9   0 17.8065 3.01866  22
  -5   9   0 12.7768 1.44960  29
  -5   9   0 14.4646 0.88042  24
   5   9   0 13.0798 1.99544  29
  -5  -9   0 15.2411 1.19806  11
   5   9   0 15.7446 1.40879  27
  -5   9   0 14.9012 0.98916  28
  -5  -9   0 17.5666 8.72489   1
   5   9   0 14.4705 0.91045  24
   5   9   0 14.1967 1.02680  28
  -5   9   0 15.6356 1.18865  27
  -5   9   0 14.9125 0.97670   4
   5   9   0 13.8971 1.26223   6
  -5  -9   0 15.3923 0.88556  17
   5  -9   0 15.5959 1.13733  26
  -5  -9   0 15.4752 1.23340   3
  -5   9   0 12.6423 1.43028   6
  -6  -9   0 66.2778 3.37643   4
  -6  -9   0 62.5705 3.32912  17
  -6  -9   0 69.3179 3.46140  12
   6   9   0 68.3447 3.82746   6
   6   9   0 69.7461 3.50389  28
   6  -9   0 69.3015 3.58731  26
  -6   9   0 69.5956 3.32544  24
   6   9   0 70.8537 3.70513  27
   6   9   0 66.1852 3.38182  24
  -6  -9   0 59.6463 3.44110   7
  -6   9   0 72.0129 3.99470  29
  -6   9   0 71.7514 3.46959   4
  -7   9   0 90.1625 4.63763   4
   7  -9   0 101.659 4.77326  26
  -7  -9   0 99.4103 4.58408   4
  -7  -9   0 91.5225 4.63140   7
   7   9   0 89.9124 4.82758  16
  -8  -9   0 55.8316 2.45102  10
   8   9   0 44.7640 2.50000  16
   0  10   0 182.384 12.0403  23
   0  10   0 194.318 9.59629   6
   0  10   0 191.772 9.25235  24
   0  10   0 197.700 11.7415   2
   0 -10   0 205.022 16.3490   1
   0 -10   0 171.357 9.18502   9
   0  10   0 204.633 12.0002  19
   0 -10   0 198.734 9.35994  26
   0  10   0 202.255 10.1868  22
   0  10   0 211.234 9.93986  29
   0  10   0 178.958 9.49050  27
   0 -10   0 185.181 9.54078  21
   0  10   0 182.005 11.2990  14
   1  10   0 94.4522 7.19002  19
   1  10   0 91.7425 4.67445   6
   1  10   0 89.0873 6.82701  14
   1 -10   0 76.7660 4.26420  17
  -1 -10   0 86.9036 11.3336   1
   1  10   0 80.0243 6.80378   2
  -1  10   0 94.6656 4.69760   6
  -1  10   0 85.3140 4.39006  28
   1  10   0 91.7058 5.18697  22
  -1 -10   0 90.5730 4.40637  26
  -1  10   0 86.0169 4.85413  29
   1  10   0 81.1235 7.46136  23
   1 -10   0 89.6619 4.41471  26
   1  10   0 86.5691 4.85805  27
   1 -10   0 76.2944 4.52935  21
   1 -10   0 91.6403 4.65567  18
  -1  10   0 85.1983 4.70031  26
  -1  10   0 81.9034 4.26533  24
  -1  10   0 80.4999 6.87567  14
  -1  10   0 87.7297 5.22118  22
  -1 -10   0 88.3234 4.62832  21
  -2  10   0 673.510 33.9909  28
  -2  10   0 742.964 36.1222  14
  -2 -10   0 673.206 39.8374   1
  -2  10   0 683.684 34.1611  27
  -2 -10   0 692.875 33.8743  15
  -2  10   0 776.958 34.3617   6
   2  10   0 724.558 36.3589  19
  -2 -10   0 684.657 34.1920  11
  -2  10   0 647.925 34.5072  29
   2  10   0 735.902 36.0371   2
  -2  10   0 707.186 33.8823  24
  -2 -10   0 780.047 34.3271  21
   2  10   0 705.157 33.8921  24
   2  10   0 676.423 33.9937  28
   2  10   0 699.431 34.7069  22
   2  10   0 686.543 35.6633  14
  -2 -10   0 791.414 34.4926   8
   2  10   0 696.677 34.1516  27
   2 -10   0 685.772 33.9048  17
  -2  10   0 670.853 34.8201  22
   2  10   0 684.924 34.4630  29
   2  10   0 757.708 34.3114   6
   2 -10   0 764.952 34.2610  18
   2 -10   0 762.105 34.4906   8
   2  10   0 742.764 36.6277  23
   3  10   0 13.3326 1.81980  22
  -3 -10   0 12.1846 1.07567  21
   3 -10   0 12.3073 1.15496   8
  -3 -10   0 10.6866 0.73624  15
   3  10   0 10.9131 1.31724  29
  -3  10   0 10.8039 0.85246  28
  -3 -10   0 10.3153 10.6923   1
  -3  10   0 10.1833 1.74270  22
   3  10   0 10.6052 0.85096  28
  -3  10   0 11.4665 0.99979  27
   3  10   0 10.7833 0.97284  27
   3  10   0 10.7883 0.74935  24
  -3  10   0 14.2158 4.14760  14
   3 -10   0 12.8309 0.95872  26
   3  10   0 6.72878 3.53825  14
  -3  10   0 11.8255 1.24788   6
  -3  10   0 11.1515 0.74303  24
  -3 -10   0 10.1581 0.70911  17
  -3  10   0 13.3428 1.37864  29
  -3 -10   0 11.6895 1.03037  11
   3  10   0 11.0425 1.06451   6
  -4  10   0 30.3158 1.90824  27
  -4 -10   0 29.6076 1.93059  11
   4 -10   0 32.1884 1.83065  26
  -4  10   0 30.4159 1.74859  28
  -4  10   0 28.7228 2.27485  29
   4  10   0 33.0774 1.95988  27
  -4 -10   0 30.8778 1.95924  21
  -4  10   0 34.9075 3.16066  22
  -4 -10   0 28.3538 2.01293   3
   4 -10   0 29.0952 1.96505   8
  -4  10   0 33.1708 2.13425   6
   4  10   0 36.3452 3.03734  22
  -4  10   0 28.7915 1.61286  24
   4  10   0 30.6071 2.04878   6
   4  10   0 31.2020 1.66290  24
  -4 -10   0 27.2683 9.28037   1
   4  10   0 30.4919 2.31700  29
   4  10   0 28.8308 1.75437  28
  -4 -10   0 27.6987 1.58560  17
  -5 -10   0 31.3998 2.02580  11
  -5  10   0 33.6368 2.40484  29
   5  10   0 34.1111 2.45729  29
   5  10   0 34.1464 2.05034  27
  -5  10   0 33.6491 1.83505  28
   5  10   0 36.9245 2.23818   6
   5 -10   0 36.1825 1.97061  26
  -5  10   0 33.5419 1.72931  24
   5  10   0 31.6361 1.87873  28
  -5  10   0 31.3579 2.01352  27
  -5  10   0 35.4953 2.54538   6
  -5 -10   0 30.8120 1.72104  17
   5  10   0 34.1583 1.78265  24
  -5 -10   0 30.9827 2.05528   3
   6 -10   0 63.1781 3.59183  26
  -6 -10   0 73.0647 3.38706   4
  -6 -10   0 70.5828 3.46992  12
   6  10   0 65.8768 3.48768  28
   6  10   0 70.4244 3.67105  27
  -6  10   0 69.0981 3.37037  24
  -6 -10   0 72.4689 3.49991   7
  -6  10   0 62.8246 3.43141   4
   6  10   0 69.6936 3.40261  24
   7  10   0 8.99823 0.51732  24
  -7 -10   0 9.82093 0.54103  10
   7  10   0 8.20314 0.62707  16
   7  10   0 8.99836 0.61200  28
  -7 -10   0 8.99088 0.57899   7
   0 -11   0 0.16743 0.23098  26
   0 -11   0 0.20373 0.30826   8
   0  11   0 5.67601 3.60547  14
   0 -11   0 0.34108 0.16832   9
   0  11   0 0.23832 0.19789  28
   0 -11   0 0.27279 0.24735  21
   0  11   0 -0.1223 0.20523  27
   0  11   0 0.10638 0.81244  29
   0  11   0 0.23717 0.12717  24
   0 -11   0 0.08657 0.14978  17
   0 -11   0 -6.8942 6.99886   1
   1 -11   0 12.8026 1.05048  21
  -1 -11   0 12.1669 0.81588  15
   1  11   0 12.9632 0.81859  24
  -1  11   0 13.4711 1.06175  27
  -1  11   0 12.3676 1.46431  29
   1  11   0 16.4036 7.15202  23
   1 -11   0 14.0655 1.29671   8
  -1 -11   0 12.4319 1.01819  11
   1  11   0 12.9633 0.92767  28
   1 -11   0 13.7150 0.96483  26
   1  11   0 4.16503 4.02164  19
   1  11   0 12.7165 1.12647   6
  -1  11   0 11.1471 1.81700  22
   1  11   0 13.0409 1.47723  29
   1 -11   0 12.2894 0.81052  17
  -1 -11   0 13.5841 1.11831  21
  -1  11   0 13.2184 0.92322  28
  -1 -11   0 14.9320 1.26878   8
  -1  11   0 14.2754 4.84607  14
   1  11   0 13.6223 1.05632  27
  -1 -11   0 10.9573 0.77211  17
  -1  11   0 13.6805 1.30123   6
   1  11   0 12.1149 1.95564  22
   1 -11   0 10.8083 11.3878   1
  -1  11   0 12.2859 0.79951  24
   1  11   0 12.2952 4.58276   2
  -2  11   0 577.291 27.6584  26
   2  11   0 628.459 30.8842  23
   2  11   0 572.217 29.8474  14
  -2  11   0 549.967 27.4256  28
  -2  11   0 561.873 28.0849  29
   2  11   0 580.604 30.3605  19
  -2  11   0 631.197 27.8300   6
  -2 -11   0 553.451 27.9659  21
   2 -11   0 619.461 27.4832  26
  -2  11   0 627.014 30.7960  14
   2  11   0 580.043 27.7856   6
  -2 -11   0 518.141 27.8426  11
   2  11   0 546.465 28.2360  22
  -2  11   0 613.704 27.6575  27
   2 -11   0 575.021 28.5836   8
  -2  11   0 532.678 27.4751  24
   2  11   0 565.245 27.6129  27
  -2  11   0 579.006 28.4286  22
   2  11   0 609.502 30.2097   2
   2  11   0 570.675 27.4450  28
   2  11   0 590.862 28.0334  29
  -2 -11   0 550.306 34.2300   1
  -2 -11   0 509.982 27.4488  17
   3  11   0 13.4050 0.85091  24
  -3 -11   0 15.0920 0.85231  15
   3  11   0 10.6221 1.43641  29
  -3  11   0 12.9253 0.94635  28
   3 -11   0 12.9062 1.19446   8
  -3  11   0 13.7921 1.55699  29
  -3 -11   0 13.3594 1.10053  11
  -3  11   0 15.5158 2.20219  22
   3 -11   0 13.9989 0.87793  17
  -3 -11   0 14.4075 1.18495  21
   3  11   0 12.6597 0.93943  28
  -3  11   0 13.4057 1.09269  27
  -3  11   0 12.5612 1.20458   6
   3  11   0 13.8238 1.21538   6
  -3 -11   0 8.11846 8.38215   1
  -3  11   0 12.7060 0.82624  24
   3  11   0 11.7735 2.06786  22
   3  11   0 14.4668 1.12213  27
   4 -11   0 14.9324 1.01387  26
   4  11   0 14.4347 0.99277  28
   4  11   0 14.3415 1.11238  27
   4  11   0 10.9667 1.54592  29
  -4 -11   0 13.7446 1.11490  11
  -4  11   0 14.9128 0.86316  24
  -4  11   0 14.1552 1.32613   6
   4  11   0 14.6059 1.28128   6
   4  11   0 14.2446 0.88061  24
  -4  11   0 12.8879 1.10780  27
  -4 -11   0 14.4075 9.21770   1
  -4  11   0 14.4779 0.96012  28
  -4 -11   0 14.0417 1.24042   3
  -4  11   0 15.2039 1.58703  29
  -5  11   0 1.55257 0.22084  24
  -5  11   0 1.37237 0.25225  28
   5  11   0 1.59781 0.73597   6
  -5 -11   0 1.49239 0.36514  11
  -5 -11   0 1.19730 0.37812   3
  -5 -11   0 1.03346 0.27974  12
   5  11   0 1.58721 0.24984  24
   5 -11   0 1.32110 0.30611  26
   5  11   0 1.97534 0.45200  27
   5  11   0 1.59409 0.31828  28
  -5  11   0 2.08284 0.63516  29
  -6 -11   0 1.50066 0.19966   4
  -6 -11   0 1.09979 0.22419  12
   6 -11   0 1.45962 0.44485  26
  -6 -11   0 0.99939 0.23441   7
   6  11   0 1.49040 0.28838  28
   6 -11   0 1.52396 0.22442  17
   6  11   0 1.38830 0.20686  24
  -6 -11   0 1.48618 0.19257  10
  -7 -11   0 11.0851 0.64511   7
   7  11   0 12.2208 0.61204  24
   0 -12   0 226.297 11.3455  17
   0 -12   0 205.151 19.5589   1
   0  12   0 233.993 11.3870  24
   0  12   0 249.064 12.2112  29
   0  12   0 232.032 12.4921  22
   0 -12   0 238.512 11.4733  26
   0  12   0 248.371 11.7154  27
   0 -12   0 240.995 12.0056   8
   0 -12   0 240.784 11.3301   9
   0 -12   0 236.404 11.3965  15
   0  12   0 231.582 11.8300   6
   0  12   0 238.987 11.5234  28
   1  12   0 148.515 7.55053   6
   1 -12   0 141.235 17.1317   1
  -1  12   0 144.853 7.21039  28
   1  12   0 145.654 7.08444  24
   1 -12   0 144.269 7.02976   9
  -1 -12   0 134.597 7.27852  11
   1  12   0 152.690 8.36713  22
   1  12   0 152.529 7.38192  27
   1 -12   0 138.682 7.60580   8
  -1 -12   0 150.475 7.43708  21
   1 -12   0 142.331 7.33395  21
  -1 -12   0 136.256 7.00378   9
   1 -12   0 145.997 7.04894  17
  -1  12   0 157.820 7.56768   6
  -1 -12   0 142.747 7.07789  15
   1 -12   0 158.637 7.20675  26
  -1  12   0 135.503 7.06535  24
   1  12   0 141.422 7.82473  29
  -1  12   0 151.879 7.90872  29
  -1  12   0 149.567 8.40093  22
   1  12   0 140.718 7.19834  28
  -1  12   0 151.369 7.39370  27
  -1 -12   0 142.546 16.3710   1
   2  12   0 250.580 12.8936   6
  -2 -12   0 251.215 12.8512  21
   2 -12   0 275.492 12.7821  26
  -2  12   0 264.981 12.6218  28
  -2  12   0 254.555 12.4769  24
   2  12   0 243.739 13.5802  22
  -2  12   0 261.709 12.9313   6
   2 -12   0 248.282 12.4563  17
  -2 -12   0 267.575 12.4704  15
   2  12   0 273.152 12.6376  28
   2  12   0 246.964 13.1995  29
   2 -12   0 292.328 29.5208   1
  -2  12   0 286.885 12.8381  27
  -2  12   0 267.861 13.8061  22
  -2 -12   0 258.072 22.5616   1
  -2  12   0 254.391 13.2931  29
  -2 -12   0 250.456 12.7402  11
   2  12   0 259.495 12.7840  27
   2  12   0 253.728 12.4904  24
   2 -12   0 264.602 13.0443   8
   3  12   0 53.8398 2.90694  27
  -3 -12   0 45.4691 2.96217   3
   3 -12   0 46.6745 2.56575  17
   3  12   0 51.4492 2.98825   6
  -3  12   0 53.6588 3.06211   6
  -3 -12   0 47.0797 2.52760  15
   3  12   0 52.4515 2.73406  28
   3 -12   0 54.3720 2.71204  26
  -3 -12   0 47.7409 2.86732  21
  -3 -12   0 49.3743 2.88250  11
   3  12   0 49.3552 2.58261  24
  -3  12   0 47.6770 2.55676  24
  -3  12   0 48.4641 3.29342  29
  -3  12   0 54.5897 2.88245  27
  -3  12   0 55.4240 2.71299  28
  -4  12   0 11.3742 1.42299   6
  -4 -12   0 14.2217 1.03713  11
  -4  12   0 13.9351 0.81389  24
   4  12   0 14.1389 0.95374  28
   4 -12   0 14.7297 0.94152  26
   4  12   0 13.1983 1.40297  27
  -4  12   0 14.3811 0.90570  28
  -4 -12   0 15.2402 1.17078   3
  -4  12   0 12.6693 1.13892  26
  -4  12   0 12.2656 1.48134  29
   4 -12   0 13.2555 0.82600  17
   4  12   0 12.7393 1.22485   6
   4  12   0 13.8892 0.84429  24
  -4  12   0 12.6942 1.07479  27
   5  12   0 4.35364 0.67940  27
  -5 -12   0 4.65148 0.45237   7
   5  12   0 4.86851 0.44464  28
  -5  12   0 4.87054 0.32921  24
  -5 -12   0 4.09993 0.48131  12
   5 -12   0 4.39632 0.37023  17
   5  12   0 5.16650 0.38559  24
  -5  12   0 4.62813 0.52817  28
   5 -12   0 3.82877 0.46946  26
  -5 -12   0 4.75305 0.33344   4
   6  12   0 2.00171 0.35479  28
  -6 -12   0 1.40264 0.22012  12
   6 -12   0 1.48372 0.20175  17
  -6 -12   0 1.81327 0.26193   7
   6  12   0 1.59290 0.18060  24
   6  12   0 1.59836 0.27899  16
   0  13   0 0.02168 0.16811  28
   0 -13   0 -0.0643 0.15654  15
   0  13   0 -0.1791 0.22820  27
   0 -13   0 0.13819 0.33974  21
   0  13   0 0.29537 0.14371  24
   0  13   0 0.34560 0.37844   6
   0  13   0 -0.0790 0.74739  29
   0 -13   0 0.13520 0.14631   9
   1 -13   0 110.337 5.76943  17
   1  13   0 134.710 6.38100   6
  -1  13   0 118.194 6.64371  29
  -1 -13   0 110.438 5.85395  15
  -1  13   0 121.591 5.95198  28
  -1  13   0 118.292 5.82941  24
   1 -13   0 121.450 5.87096  26
   1  13   0 130.500 5.99401  28
   1  13   0 105.852 6.55991  29
  -1 -13   0 111.814 6.40763  21
   1 -13   0 123.949 5.77966   9
  -1  13   0 116.114 6.09832  27
  -1  13   0 132.946 6.34363   6
   1  13   0 121.715 6.14092  27
   1 -13   0 108.036 5.99231  21
   1  13   0 125.439 5.85919  24
  -2 -13   0 0.15179 0.25328  21
  -2 -13   0 0.42125 0.24935  11
  -2  13   0 -0.0327 0.37440   6
   2  13   0 0.33408 0.39557   6
   2  13   0 0.83692 1.17443  29
  -2  13   0 0.02163 0.76979  29
   2  13   0 0.17625 0.13808  24
   2  13   0 0.06250 0.19633  28
  -2  13   0 0.15546 0.18974  28
   2 -13   0 0.29664 0.16689  17
   2  13   0 -0.1559 0.24571  27
  -2  13   0 0.01999 0.25781  27
   2 -13   0 0.01169 0.14179   9
   2 -13   0 0.01503 0.22792  26
  -2  13   0 0.12797 0.12283  24
   3  13   0 16.5081 1.02601  28
   3  13   0 17.1254 1.18584  27
   3 -13   0 16.6488 0.89451   9
  -3  13   0 16.0023 1.14677  27
  -3 -13   0 14.6064 1.22237   3
  -3  13   0 17.2710 1.02050  28
   3 -13   0 14.7538 0.95907  26
  -3 -13   0 14.6756 0.87311  15
   3  13   0 14.8952 0.91501  24
  -3  13   0 15.3506 0.89978  24
   3  13   0 16.4130 1.47530   6
  -3 -13   0 14.5160 1.04337  11
   4  13   0 1.95043 0.42095  27
  -4 -13   0 2.21459 0.31983   7
  -4 -13   0 1.48556 0.37325   3
  -4  13   0 1.98351 0.25213  24
   4 -13   0 2.02682 0.24796   9
   4 -13   0 1.73440 0.24362  17
   4  13   0 1.98197 0.25863  24
   4 -13   0 1.68132 0.36780  26
  -4  13   0 1.99397 0.29251  28
   5  13   0 2.47521 0.28619  28
  -5 -13   0 2.12083 0.29588  12
   5  13   0 2.18077 0.22767  24
  -5 -13   0 2.63975 0.30370   7
   5 -13   0 2.19780 0.22649   9
  -6 -13   0 4.13595 0.37270   7
   0 -14   0 0.43265 0.23665  21
   0  14   0 0.00402 0.25338  27
  -1 -14   0 49.6558 2.49019   7
   1 -14   0 50.7946 2.49666  15
   1  14   0 51.7662 2.91997   6
   1  14   0 50.6094 2.74637  27
   1  14   0 47.1056 2.48151  24
  -1  14   0 49.2680 2.58467  28
  -1  14   0 47.2411 2.68977  27
  -1 -14   0 52.4384 2.47664  15
  -1  14   0 46.9346 2.47079  24
   1 -14   0 46.3209 2.41446   9
  -1 -14   0 45.8610 2.66444  21
   1  14   0 51.4944 2.60132  28
  -2  14   0 0.26806 0.12561  24
  -2  14   0 0.37857 0.18984  28
  -2 -14   0 0.28644 0.16406   7
  -2  14   0 0.16429 0.30133  27
   2 -14   0 0.42125 0.17407  15
   2  14   0 0.55287 0.20161  28
  -2 -14   0 0.51187 0.14199  15
   2  14   0 0.01263 0.28166  27
   2  14   0 0.44372 0.15162  24
   2 -14   0 0.56761 0.14131   9
  -2 -14   0 0.42157 0.29656   3
  -3 -14   0 1.56931 0.39549   3
   3  14   0 2.38915 0.37344  28
  -3 -14   0 2.05807 0.29037   7
   3 -14   0 1.82593 0.20870   9
  -3  14   0 1.93157 0.21735  24
  -3  14   0 1.63138 0.27810  28
   3  14   0 2.28747 0.40644  27
   3  14   0 2.08242 0.25245  24
  -4 -14   0 5.70848 0.41969   7
  -4 -14   0 5.34235 0.44562  12
   4  14   0 5.55340 0.37316  24
   4  14   0 5.82184 0.44289  28
   4 -14   0 5.43789 0.34176   9
  -4 -14   0 4.58034 0.63272   3
  -4  14   0 5.41287 0.32290  24
  -5 -14   0 8.75173 0.52062   7
   5 -14   0 8.26727 0.47631  15
   5  14   0 7.65545 0.44109  24
  -5 -14   0 8.99558 0.60363  12
   0  15   0 -0.0716 0.13824  28
   0 -15   0 0.30641 0.15843  12
   0 -15   0 0.04198 0.12475  15
   0 -15   0 0.19736 0.23245   3
   0  15   0 0.01196 0.09423  24
  -1  15   0 2.79796 0.33600  28
  -1  15   0 2.96354 0.26826  24
   1 -15   0 2.33245 0.41788   3
   1  15   0 2.68144 0.34078  28
  -1 -15   0 3.35162 0.32929  12
   1 -15   0 2.91416 0.29615  15
  -1 -15   0 2.38711 0.42960   3
   1  15   0 2.64907 0.26003  24
   2  15   0 39.9902 1.93478  24
   2 -15   0 36.6266 2.08224   3
   2  15   0 42.2802 2.01548  28
  -2  15   0 36.6313 1.91196  24
   2 -15   0 37.5607 1.93781  15
  -2 -15   0 37.1178 2.17351   3
  -2 -15   0 39.7521 1.98480  12
   3  15   0 6.25826 0.44048  24
  -3  15   0 6.18885 0.33793  24
  -3 -15   0 5.08775 0.51981   3
   4 -15   0 10.6814 0.65284  15
   0 -16   0 3.02289 0.36403   3
   0  16   0 3.60483 0.24490  24
  -1 -16   0 10.0330 0.73104   3
  -1  16   0 11.5399 0.56908  24
   1 -16   0 9.80131 0.73926   3
   1  16   0 11.5247 0.58312  24
  -2 -16   0 0.09561 0.13161   3
   2  16   0 0.15384 0.06791  24
   2 -16   0 0.28523 0.09788  15
   0   0  -1 0.28658 0.12853  19
   0   0  -1 0.24494 0.09343   2
   0   0  -1 0.21479 0.10368  23
   1   0   1 902.772 42.3409   2
  -1   0  -1 921.162 42.3145  14
   1   0  -1 850.380 42.3128   2
   1   0   1 919.122 42.2530  22
  -1   0   1 929.760 43.0317   1
   1   0   1 904.215 42.4270  23
   1   0  -1 883.259 42.3631  19
  -1   0   1 866.006 42.2208  14
  -1   0  -1 916.771 42.2162  22
   1   0  -1 874.099 42.2763  14
   1   0  -1 837.285 42.3783  23
   1   0   1 892.747 42.3923  19
  -1   0   1 898.879 42.2396  22
   1   0   1 892.598 42.2952  14
  -2   0   1 1132.54 54.9425  14
   2   0  -1 1099.94 55.0420  14
   2   0   1 1130.55 55.1449   2
  -2   0  -1 1226.52 55.0684  14
  -2   0   1 1259.20 56.6575   1
   2   0  -1 1084.68 54.8526  22
   2   0  -1 1227.83 55.3109  23
   2   0   1 1120.32 55.2393  19
  -2   0  -1 1104.24 57.6644   1
   2   0  -1 1220.97 55.1416   2
   2   0   1 1253.61 55.0638  14
   2   0  -1 1132.65 55.2325  19
  -2   0  -1 1145.66 54.8591  22
   2   0   1 1124.28 54.8487  22
   2   0   1 1162.69 55.3193  23
  -2   0   1 1140.62 54.7662  29
  -2   0   1 1116.14 54.7926  22
   3   0  -1 510.531 25.1643  22
   3   0   1 512.381 25.4540  14
   3   0  -1 521.882 25.8520  19
  -3   0   1 574.164 25.4623  14
   3   0   1 489.851 24.9762   6
   3   0  -1 518.140 25.1275  29
   3   0  -1 530.603 25.8753  23
   3   0   1 560.482 25.8589  19
  -3   0  -1 553.275 25.1488  22
  -3   0  -1 496.633 25.0419  29
   3   0  -1 523.208 25.5108  14
   3   0   1 533.213 25.8874  23
  -3   0  -1 532.541 28.3945   1
  -3   0   1 499.689 27.8360   1
   3   0   1 497.395 25.0594  29
   3   0  -1 525.138 25.6208   2
  -3   0   1 539.103 25.0108  29
  -3   0   1 507.555 25.0525  22
   3   0   1 532.877 25.1603  22
   3   0  -1 523.550 24.9955   6
   3   0   1 513.922 25.6058   2
  -3   0  -1 553.481 25.4779  14
  -4   0  -1 149.352 7.39782  29
   4   0   1 152.577 8.40676   2
   4   0   1 152.791 7.57640  22
  -4   0  -1 144.533 7.20423  20
   4   0  -1 148.154 8.15711  14
   4   0   1 160.523 8.75316  19
   4   0  -1 147.798 8.36614   2
  -4   0   1 147.700 7.31998  29
  -4   0   1 145.203 12.2313   1
  -4   0  -1 138.604 12.8476   1
  -4   0  -1 153.291 7.52737  22
   4   0   1 141.849 7.40537  29
   4   0  -1 149.604 7.27388  27
   4   0  -1 160.653 8.71344  19
  -4   0  -1 148.692 8.04104  14
   4   0   1 156.814 8.88338  23
   4   0   1 151.411 7.34390  26
   4   0  -1 142.155 8.70705  23
  -4   0   1 153.939 7.41122  22
  -4   0  -1 139.344 7.32197   6
   4   0   1 147.330 8.05865  14
   4   0  -1 137.084 7.54105  29
  -4   0   1 151.847 7.79717  14
   4   0  -1 141.279 7.59251  22
  -5   0  -1 423.923 20.6685  22
  -5   0   1 394.435 20.7994  14
   5   0  -1 409.757 21.8430   2
   5   0   1 425.518 20.8036  22
   5   0  -1 417.721 20.2551  28
   5   0   1 411.499 20.4512   6
   5   0  -1 435.186 20.4997   6
   5   0   1 435.011 22.4783  23
   5   0  -1 457.741 22.5181  19
  -5   0   1 443.734 26.8646   1
   5   0  -1 449.274 20.4190  27
   5   0   1 390.336 20.9045  29
  -5   0   1 411.101 20.2847  20
  -5   0   1 439.897 20.5343  22
  -5   0  -1 420.416 28.3222   1
  -5   0  -1 440.723 20.5573  29
   5   0   1 424.311 20.3730  27
   5   0  -1 381.520 20.4391  26
   5   0   1 445.241 21.9872   2
   5   0  -1 412.274 22.3955  23
  -5   0   1 430.803 20.4529  29
   5   0  -1 436.444 20.9061  22
   5   0   1 420.435 21.4394  14
   5   0  -1 428.568 21.6420  14
   5   0   1 417.476 20.4741  26
  -5   0  -1 448.009 21.2796  14
   5   0  -1 417.313 20.6547  29
  -5   0  -1 428.554 20.3039  20
   5   0   1 435.304 22.3196  19
   6   0  -1 303.852 13.8510  28
  -6   0   1 268.304 13.8507  20
   6   0  -1 278.901 14.5612  22
   6   0  -1 291.587 14.0047  27
   6   0   1 277.234 14.2460  29
   6   0   1 318.228 13.9799  16
   6   0  -1 293.046 14.1306   6
   6   0  -1 308.997 13.9734  16
  -6   0   1 307.138 13.8687   4
   6   0   1 283.323 13.9007  20
   6   0   1 270.718 13.7874  24
   6   0  -1 291.328 14.3751  29
   6   0   1 304.633 17.2900  23
   6   0   1 309.517 16.5359   2
  -6   0   1 281.472 13.8588  16
  -6   0  -1 279.000 14.1293  29
   6   0   1 269.260 17.1674  19
   6   0  -1 307.046 16.3624   2
   6   0   1 285.919 13.9775  27
   6   0   1 291.218 15.4543  14
   6   0  -1 291.444 17.0753  23
  -6   0  -1 280.069 26.0829   1
   6   0  -1 269.160 14.0953  26
  -6   0   1 274.055 13.9244  22
  -6   0   1 258.727 22.9788   1
   6   0  -1 305.902 17.8197  19
  -6   0  -1 298.807 14.2750  22
   6   0   1 277.483 14.4489  22
  -6   0  -1 270.612 15.0619  14
  -6   0   1 284.360 14.0086  29
   6   0  -1 272.316 13.8953  20
  -6   0  -1 288.446 13.9072  20
   6   0  -1 305.906 13.7375  24
  -6   0  -1 301.692 13.9677  16
   6   0   1 280.213 14.0962  26
   6   0   1 259.522 13.8443   4
   6   0  -1 302.968 15.6971  14
   6   0   1 280.210 14.1084   6
   6   0   1 291.319 13.8527  28
  -7   0  -1 1.18227 0.34340  20
   7   0  -1 1.41613 0.47939  29
  -7   0  -1 1.69552 0.31955   4
   7   0   1 1.08606 0.45545  29
   7   0   1 1.78163 0.30489  28
   7   0   1 2.01976 0.22285  24
  -7   0   1 2.09016 0.35860   4
   7   0  -1 1.98795 0.46701  26
   7   0  -1 2.04032 0.34758   4
   7   0  -1 1.93058 0.24735  24
   7   0  -1 1.46422 0.32156  28
  -7   0  -1 2.36740 0.45572  29
  -7   0   1 1.40159 0.33321  29
   7   0   1 1.98916 0.50693  26
   7   0  -1 2.12600 0.43330  27
  -7   0   1 2.26712 0.32357  16
   7   0  -1 1.76554 0.60306   6
  -7   0  -1 -9.4548 16.5160   1
   7   0   1 2.32494 0.40608  16
   7   0   1 2.45642 1.07122  22
   7   0   1 1.90102 0.39919  20
   7   0  -1 1.66747 0.34974  16
  -7   0   1 3.30858 12.1649   1
   7   0   1 1.84687 0.34208   4
  -8   0  -1 32.0499 1.82588   4
   8   0   1 33.7247 1.89020  16
   8   0   1 33.8389 1.68086  24
   8   0  -1 35.2279 1.84840   4
   8   0   1 35.2610 1.91740  20
   8   0  -1 29.6653 2.03822  26
   8   0  -1 32.8252 2.26368  29
  -8   0  -1 33.1845 1.79826  16
   8   0  -1 32.6392 1.90011  16
   8   0  -1 35.7986 1.69545  24
   8   0   1 34.3465 2.18695  29
   8   0   1 31.2418 2.03660  26
   8   0   1 32.5774 1.83120   4
   8   0  -1 33.6269 1.76832  28
  -8   0   1 32.2524 1.81503   4
   8   0  -1 31.7320 1.88518  20
  -8   0   1 35.4628 1.74059  10
   9   0   1 23.0812 1.49414  26
  -9   0   1 25.4540 1.31279   4
   9   0  -1 25.7543 1.36462  20
   9   0   1 25.0730 1.31615  16
  -9   0  -1 23.4410 1.29815   4
   9   0  -1 22.0467 1.26686   4
   9   0  -1 23.1086 1.32212  16
   0   1  -1 42.5325 2.16427   2
   0   1  -1 42.2146 2.17014  19
   0   1   1 44.1134 2.27021   2
   0   1   1 46.1435 2.22846  14
   0   1   1 44.1895 2.31148  23
   0   1  -1 43.4279 2.15296  19
   0   1   1 46.6869 2.30718  19
   0  -1  -1 45.8961 2.27009  14
   0   1  -1 42.8640 2.18451  23
   1  -1   1 1708.79 79.5735  19
   1   1  -1 1559.32 79.3991  14
  -1   1   1 1712.87 79.3749  22
  -1  -1  -1 1633.73 79.3683  22
  -1   1   1 1764.99 80.4957   1
   1  -1   1 1726.43 79.4324  14
   1  -1   1 1658.38 79.5148   2
  -1  -1  -1 1772.19 79.5171  14
  -1   1   1 1595.46 79.4715  14
   1  -1   1 1686.27 79.3417  22
   1  -1   1 1702.50 79.6147  23
   1   1  -1 1683.11 79.5497  23
   1   1  -1 1698.52 79.4750   2
   1   1  -1 1615.04 79.5132  19
   1   1   1 1676.65 79.5768   2
   1  -1  -1 1659.84 79.5644   2
  -1  -1   1 1670.29 79.3061  22
  -1  -1   1 1777.07 80.2190   1
   1   1   1 1640.58 79.4045  22
   1   1   1 1716.95 79.6797  23
   1   1   1 1727.81 79.6422  19
   1  -1  -1 1583.82 79.6264  19
  -1   1  -1 1716.33 79.5193  14
  -1   1  -1 1649.86 79.4063  22
   1  -1  -1 1666.82 79.6696  14
  -2   1   1 167.456 8.15619  29
  -2   1   1 165.484 8.19482  22
   2   1  -1 168.322 8.41489  14
   2  -1   1 165.085 8.70285  23
   2   1  -1 183.352 8.50893   2
   2  -1   1 169.916 8.14858  29
   2  -1   1 169.452 8.19783  22
   2  -1   1 154.209 8.36436  14
   2   1  -1 170.860 8.58500  19
   2  -1   1 175.321 9.00605  19
  -2  -1  -1 168.258 8.13836  29
  -2   1   1 169.631 8.40369  14
  -2   1   1 169.976 10.2308   1
   2  -1   1 165.494 8.54218   2
  -2  -1  -1 160.142 8.39658  14
   2   1  -1 175.253 8.65095  23
  -2  -1  -1 169.461 8.19466  22
   2   1  -1 157.010 8.19334  22
  -2  -1  -1 183.916 10.4023   1
   2  -1  -1 174.505 8.50450  14
  -2  -1   1 184.438 8.14609  22
   2   1   1 150.638 8.57550  19
   2  -1  -1 173.772 8.54822   2
   2   1   1 157.522 8.21301  22
  -2   1  -1 168.936 10.6159   1
  -2  -1   1 182.333 8.11407  29
  -2   1  -1 167.807 8.47578  14
  -2  -1   1 174.691 9.95394   1
   2   1   1 166.827 8.44709  14
   2  -1  -1 154.265 8.22600  22
   2   1   1 179.668 8.55979   2
   2   1   1 176.696 8.72712  23
  -2   1  -1 157.597 8.23362  22
   2  -1  -1 174.407 8.73238  23
   2  -1  -1 163.005 8.65492  19
  -2  -1   1 163.295 8.24329  14
   3   1  -1 307.838 15.4894  23
   3   1  -1 296.944 14.6992  29
  -3   1   1 274.746 18.5597   1
   3  -1   1 322.141 14.7717  22
   3  -1   1 301.605 16.0997  23
   3  -1   1 319.173 15.0750  14
  -3  -1  -1 302.372 14.7428  22
  -3  -1  -1 308.763 15.0220  14
   3   1  -1 298.022 14.7878  22
   3   1  -1 311.078 15.1730  14
   3   1  -1 314.147 14.6125   6
  -3   1   1 290.875 14.6577  29
  -3  -1  -1 289.500 17.7836   1
   3   1  -1 313.872 15.4341  19
   3  -1   1 322.499 16.5727   2
   3  -1   1 292.876 14.5945   6
   3  -1   1 293.606 14.6763  29
  -3   1   1 314.165 15.0011  14
   3   1  -1 308.860 15.2390   2
   3  -1   1 316.680 15.4908  19
  -3   1   1 301.904 14.7402  22
  -3  -1  -1 297.725 14.6616  29
   3  -1  -1 309.741 15.0343  29
  -3  -1   1 320.578 15.1447  14
   3   1   1 319.867 15.7918  19
   3  -1  -1 320.802 15.8944  23
   3   1   1 298.945 15.0129  29
   3  -1  -1 317.028 15.6053   2
   3  -1  -1 312.626 15.8211  19
   3   1   1 318.664 15.4511  14
  -3   1  -1 307.715 15.4407  14
   3   1   1 341.813 15.1539  22
   3   1   1 307.943 15.8274  23
   3   1   1 307.067 14.9456   6
  -3   1  -1 297.721 15.0990  22
  -3   1  -1 293.492 18.6219   1
  -3   1  -1 297.089 15.0296  29
   3   1   1 306.941 15.5723   2
  -3  -1   1 294.441 14.9508  22
   3  -1  -1 308.993 14.9374   6
   3  -1  -1 309.829 15.4687  14
   3  -1  -1 314.014 15.1278  22
  -3  -1   1 333.777 14.9401  29
  -3  -1   1 314.410 17.7978   1
   4   1  -1 103.544 6.62911  23
   4  -1   1 101.845 5.22413   6
   4  -1   1 98.5792 5.21590  29
   4   1  -1 109.249 6.60621  19
   4   1  -1 100.415 5.99870  14
   4   1  -1 103.481 5.58779  22
  -4  -1  -1 94.4653 5.69807  14
  -4   1   1 107.368 10.8188   1
   4  -1   1 110.670 6.67802  19
   4  -1   1 111.577 5.42025  22
   4   1  -1 99.7232 5.07412  27
  -4  -1  -1 105.109 5.29969  22
  -4  -1  -1 98.4706 4.99987  20
  -4   1   1 103.768 5.28089  22
  -4   1   1 100.909 5.01469  20
   4  -1   1 95.3997 5.84980  14
   4   1  -1 96.7119 6.14403   2
   4   1  -1 98.0502 5.25542  29
   4   1  -1 104.652 5.15881   6
  -4  -1  -1 97.5191 10.9686   1
   4  -1   1 101.896 6.18987   2
   4  -1   1 100.187 6.58735  23
  -4  -1  -1 98.4686 5.16657  29
  -4   1   1 110.466 5.79313  14
   4   1   1 101.876 6.47729  19
   4  -1  -1 104.444 5.10170  27
   4   1   1 101.176 6.68912  23
   4  -1  -1 95.8503 5.25706  29
   4   1   1 99.7216 6.22332   2
   4  -1  -1 107.216 5.05048  20
  -4  -1   1 96.8502 5.45388  14
   4  -1  -1 101.611 6.54753  19
   4   1   1 110.463 5.44703  22
   4  -1  -1 99.2070 5.15543  26
   4  -1  -1 103.563 6.11955  14
   4   1   1 106.318 5.17849   6
   4  -1  -1 98.2364 6.23121   2
  -4   1  -1 96.2495 5.16057   6
   4   1   1 103.903 5.18152  26
  -4   1  -1 98.2014 5.08182  20
   4  -1  -1 108.503 5.46983  22
   4  -1  -1 100.531 6.64279  23
  -4   1  -1 98.4222 11.1247   1
  -4   1  -1 97.3346 5.86342  14
   4   1   1 103.543 5.27827  29
   4   1   1 105.270 5.11560  27
  -4  -1   1 103.367 9.92790   1
  -4  -1   1 108.213 5.18009  22
  -4   1  -1 101.882 5.37559  22
   4  -1  -1 103.255 5.16061   6
   4   1   1 102.531 5.95799  14
  -4  -1   1 101.001 5.12391  29
   5  -1   1 446.771 22.7599  27
   5  -1   1 495.440 24.3879   2
  -5  -1  -1 473.855 29.6340   1
   5  -1   1 435.554 22.8967  26
   5   1  -1 520.945 23.3727  22
  -5   1   1 484.206 23.4702  14
  -5   1   1 495.741 23.0224  22
   5  -1   1 497.381 25.0007  23
   5  -1   1 458.233 23.7661  14
  -5  -1  -1 493.609 23.5288  14
   5  -1   1 473.083 22.8813   6
   5  -1   1 466.768 23.1584  22
  -5  -1  -1 464.528 22.7126  20
   5  -1   1 491.947 24.9118  19
   5   1  -1 490.228 22.9339   6
   5   1  -1 454.841 24.2351   2
   5   1  -1 470.064 22.6842  28
  -5   1   1 537.448 30.0614   1
  -5  -1  -1 475.148 22.9315  29
   5   1  -1 471.515 24.0590  14
   5  -1   1 434.707 22.6344  28
   5   1  -1 480.105 23.0978  29
   5   1  -1 438.260 22.8843  26
  -5   1   1 485.164 22.9211  29
  -5  -1  -1 466.127 23.0170  22
   5   1  -1 442.986 24.6597  23
  -5   1   1 471.131 22.7208  20
   5  -1   1 491.633 23.0420  29
   5   1  -1 497.434 22.8474  27
   5   1  -1 512.371 24.7949  19
  -5  -1   1 510.687 29.2238   1
  -5   1  -1 502.995 23.5804  14
  -5   1  -1 486.559 22.7458  29
   5   1   1 479.211 24.6108  23
  -5   1  -1 475.049 22.8999  22
   5  -1  -1 485.374 22.6285   6
   5  -1  -1 503.446 22.6421  27
   5   1   1 422.134 23.4434  14
   5  -1  -1 449.738 22.6172  26
  -5   1  -1 441.230 22.4186  28
   5   1   1 467.306 24.5237  19
  -5  -1   1 486.091 22.5643  22
  -5   1  -1 486.225 31.0648   1
   5  -1  -1 458.974 22.3978  28
   5  -1  -1 457.922 24.5721  23
   5   1   1 478.733 24.0336   2
   5   1   1 456.617 23.4828  29
  -5  -1   1 440.496 22.4106  20
   5  -1  -1 454.539 22.9438  29
   5   1   1 473.477 22.6546   6
  -5   1  -1 468.110 22.9694   6
   5  -1  -1 497.998 24.6648  19
   5  -1  -1 501.638 23.0613  22
  -5   1  -1 488.428 22.4701  20
  -5   1  -1 445.139 22.5139  27
  -5  -1   1 477.525 22.5584  29
   5  -1  -1 448.652 23.6533  14
   5   1   1 472.841 22.9695  22
   5  -1  -1 442.861 22.4480  20
   5   1   1 466.533 22.6473  26
   5  -1  -1 478.943 24.0761   2
   6   1  -1 321.462 18.6049  19
  -6   1   1 309.144 15.4767  16
  -6   1   1 312.888 15.6700  22
   6  -1   1 312.473 16.0406  22
   6   1  -1 341.653 15.7771  26
  -6   1   1 315.326 15.4974  20
   6   1  -1 331.831 18.6963  23
   6   1  -1 323.299 15.3425  24
  -6  -1  -1 320.785 15.4964  20
   6   1  -1 328.455 17.3733  14
   6  -1   1 321.478 15.5647  27
   6   1  -1 333.880 15.7694   6
   6  -1   1 321.270 15.7076  26
  -6   1   1 317.128 25.6682   1
   6  -1   1 300.820 15.3764  28
   6   1  -1 335.587 15.4714  28
   6   1  -1 354.661 15.6160  16
  -6  -1  -1 318.632 15.7536  22
   6  -1   1 358.038 15.5737  16
  -6  -1  -1 309.710 15.6841  29
  -6  -1  -1 309.585 15.4420   4
  -6   1   1 310.600 15.6664  29
  -6  -1  -1 320.817 26.1184   1
   6   1  -1 309.743 15.5176  20
   6   1  -1 354.318 18.0872   2
   6  -1   1 329.765 15.5166  20
   6  -1   1 331.797 16.9895  14
  -6  -1  -1 323.354 15.5040  16
   6  -1   1 330.866 15.8890  29
   6   1  -1 320.096 15.6275  27
   6  -1   1 288.356 18.9262  19
   6  -1   1 297.731 15.6635   6
   6  -1   1 324.638 18.7869  23
   6  -1   1 319.272 17.8618   2
   6   1  -1 300.537 15.9031  29
   6   1  -1 310.000 16.1993  22
  -6   1   1 312.045 15.4407   4
   6  -1   1 340.022 15.5394   4
   6  -1  -1 338.659 17.4482  14
   6   1   1 324.805 15.6182  28
   6   1   1 319.345 18.7879  23
   6   1   1 325.965 15.8806   6
   6  -1  -1 327.216 16.0998  29
   6  -1  -1 323.659 15.5609  28
   6  -1  -1 295.386 15.6286  20
   6  -1  -1 324.961 19.0023  19
   6  -1  -1 324.377 15.7336  27
   6   1   1 338.809 18.0994   2
   6   1   1 334.820 15.7643  27
  -6   1  -1 314.333 15.9284  29
   6  -1  -1 328.538 15.8763   6
  -6   1  -1 332.497 33.0116   1
  -6   1  -1 309.529 16.9548  14
   6  -1  -1 355.141 18.9157  23
  -6  -1   1 337.946 15.5690   4
  -6  -1   1 294.257 24.9203   1
  -6   1  -1 326.634 15.6733  16
  -6  -1   1 303.802 15.5934  20
   6   1   1 315.538 16.2503  22
  -6   1  -1 324.504 16.0814  22
   6   1   1 324.254 18.8333  19
   6  -1  -1 348.489 18.1327   2
   6   1   1 319.414 15.4683  24
   6  -1  -1 307.936 16.2638  22
   6   1   1 315.347 15.8706  26
   6  -1  -1 324.479 15.8542  26
   6  -1  -1 344.949 15.7058  16
  -6  -1   1 341.162 15.5315  17
   6   1   1 344.668 17.3756  14
   6   1   1 344.733 16.0932  29
  -6   1  -1 321.830 15.6489  20
  -6  -1   1 298.029 15.5721  16
  -6  -1   1 319.353 15.6905  29
   6  -1  -1 325.471 15.4648  24
   7   1  -1 65.1990 3.46970  27
   7  -1   1 62.1479 3.28535   4
   7   1  -1 62.4474 3.16137  24
   7   1  -1 63.3141 3.62989   6
   7   1  -1 62.0968 3.37796  20
  -7  -1  -1 66.8776 3.46576  29
  -7  -1  -1 63.5711 3.30145  16
   7   1  -1 63.8074 3.39928  16
   7   1  -1 64.1577 3.60299  26
   7  -1   1 66.4348 3.36476  16
   7  -1   1 65.6336 3.36690  20
  -7  -1  -1 38.3948 15.5689   1
   7   1  -1 63.4245 3.77088  29
   7   1  -1 60.1124 3.36303   4
   7  -1   1 62.2688 3.67062  29
  -7   1   1 64.6141 3.40744  29
  -7  -1  -1 61.2869 3.33240  20
  -7   1   1 62.4320 3.28084  16
  -7   1   1 56.0627 15.5045   1
   7  -1   1 64.4992 3.11444  24
  -7   1   1 62.2054 3.33694  20
  -7  -1  -1 59.3889 3.25426   4
   7  -1   1 67.7771 3.59720  26
  -7   1   1 60.9149 3.27381   4
   7   1  -1 72.9103 4.36145  22
   7  -1   1 61.3446 4.00125  22
   7  -1  -1 72.7285 4.28512  22
   7  -1  -1 61.3254 3.35943  16
   7   1   1 69.9377 3.66963  26
  -7   1  -1 61.8894 3.55133  29
  -7   1  -1 60.9924 3.28693   4
   7  -1  -1 62.2588 3.56187  28
  -7  -1   1 60.3772 3.26263   4
  -7   1  -1 58.1617 3.81621  22
   7   1   1 60.3556 3.53540  28
   7  -1  -1 69.7464 3.62171  26
   7  -1  -1 60.9802 3.28800   4
   7  -1  -1 68.1711 3.16401  24
  -7   1  -1 64.6041 3.34835  16
   7   1   1 61.2438 3.41112  27
   7   1   1 73.7263 4.24576  22
   7   1   1 68.2543 3.41426  20
   7  -1  -1 70.4868 3.40253  20
   7  -1  -1 58.9019 3.38084  27
  -7   1  -1 65.2217 3.38060  20
  -7  -1   1 55.7866 13.6811   1
   7  -1  -1 63.2559 3.79940  29
   7   1   1 64.9910 3.41094  16
   7   1   1 62.1923 3.30176   4
   7   1   1 58.8253 3.68431  29
   7  -1  -1 60.4891 3.65742   6
  -7  -1   1 59.7337 3.25726  16
   7   1   1 63.3620 3.14489  24
   8   1  -1 32.7756 2.17838  29
  -8  -1  -1 28.0991 1.62359  16
   8   1  -1 29.3288 1.68949   4
   8   1  -1 27.8235 1.74889  20
   8   1  -1 29.0608 1.91073  26
   8  -1   1 28.3364 1.89203  26
   8  -1   1 31.8582 1.75061  20
   8  -1   1 32.1310 1.74413  16
  -8  -1  -1 29.1449 1.68137   4
   8   1  -1 31.8784 1.57069  24
   8  -1   1 32.3867 1.71293   4
   8   1  -1 31.9935 1.65152  28
   8   1  -1 30.0888 1.75247  16
  -8   1   1 29.6052 1.68221   4
   8  -1   1 32.4410 2.04080  29
   8  -1  -1 28.4578 1.71404  20
  -8  -1   1 28.8964 1.63855   4
   8   1   1 26.9601 1.86427  26
  -8   1  -1 30.4454 1.65700  16
   8   1   1 31.2633 1.73686  20
   8   1   1 29.7995 1.66258   4
   8  -1  -1 29.4531 1.49269  24
  -8   1  -1 25.6267 1.71314  29
   8  -1  -1 30.7871 1.66919   4
  -8   1  -1 31.4145 1.67652   4
   8  -1  -1 29.7710 1.71330  16
   8   1   1 30.3528 1.49025  24
   8   1   1 29.9404 1.72033  16
   8  -1  -1 31.5314 2.08431  29
   8   1   1 30.9763 2.03700  29
   8  -1  -1 28.7350 1.85865  26
   9  -1   1 1.39271 0.23265   4
   9   1  -1 1.06376 0.22951  20
  -9   1   1 1.08886 0.20151   4
  -9  -1  -1 0.77209 0.19288   4
   9   1  -1 1.02734 0.21412  16
   9  -1   1 0.67371 0.26949  26
   9  -1   1 1.02733 0.19948  16
  -9  -1   1 0.79661 0.17806   4
  -9   1  -1 0.81491 0.19960   4
   9  -1  -1 1.06315 0.17995   4
   9   1   1 0.87056 0.19135  16
   9   1   1 0.69446 0.17708   4
   9  -1  -1 1.10439 0.20605  16
   0  -2   1 2246.99 105.265  19
   0  -2  -1 2264.10 105.340  14
   0   2   1 2077.86 105.390  19
   0   2   1 2363.03 105.494   2
   0   2  -1 2245.36 105.182  14
   0  -2  -1 2247.24 105.225  22
   0   2  -1 2171.70 105.314  23
   0   2  -1 2222.31 105.301  19
   0   2  -1 2148.74 105.272   2
   0   2   1 2289.24 105.467  23
   1   2  -1 3252.36 156.817  23
   1  -2   1 3392.49 156.911  23
   1   2  -1 3213.75 156.725   2
  -1   2   1 3581.65 158.242   1
  -1   2   1 3248.68 156.751  14
   1  -2   1 3306.28 156.640  14
   1  -2   1 3336.96 156.798   2
   1   2  -1 3224.62 156.654  14
   1  -2   1 3391.21 156.850  19
  -1  -2  -1 3221.27 156.739  14
   1  -2   1 3325.02 156.558  22
   1   2  -1 3309.81 156.784  19
   1   2   1 3173.00 153.477  23
   1   2   1 3285.15 153.347  14
   1  -2  -1 3471.21 153.548  19
  -1   2  -1 3219.36 153.422  14
   1   2   1 3124.68 153.375   2
  -1  -2   1 3479.17 154.105   1
   1  -2  -1 3306.02 153.212  22
   1   2   1 3077.82 153.424  19
   1  -2  -1 3061.77 153.365  14
  -2   2   1 1012.08 48.0099   1
  -2   2   1 993.888 45.7124  22
   2  -2   1 936.730 46.1934  23
   2  -2   1 1000.92 45.8519  14
  -2  -2  -1 950.540 45.7800  29
   2   2  -1 917.520 46.0263  19
  -2   2   1 942.891 45.6326  29
   2   2  -1 982.425 46.1394  23
   2  -2   1 969.924 46.1305  19
  -2  -2  -1 972.414 47.7220   1
   2  -2   1 978.473 45.6529  22
   2  -2   1 884.849 45.8027  29
  -2  -2  -1 968.110 45.8494  14
   2   2  -1 978.537 45.5427   6
   2   2  -1 944.985 45.6767  22
   2  -2   1 959.198 46.0259   2
   2   2  -1 929.660 45.8872  14
  -2  -2  -1 968.240 45.6536  22
  -2   2   1 987.552 45.9359  14
   2   2  -1 973.623 45.9616   2
   2  -2  -1 954.661 45.7048  23
  -2  -2   1 960.626 46.8332   1
  -2  -2   1 966.345 44.9799  22
   2  -2  -1 933.150 45.4997   2
   2  -2  -1 876.131 45.5662  19
   2  -2  -1 991.176 45.4264  14
  -2   2  -1 955.316 45.1667  22
  -2   2  -1 946.735 45.0748   6
   2  -2  -1 937.324 45.1603  22
   2   2   1 984.310 45.0766   6
   2   2   1 971.788 45.1541  22
   2   2   1 913.168 45.3576  14
   2  -2  -1 965.537 45.1053  29
  -2  -2   1 1021.87 44.9871  29
   2   2   1 917.343 45.6227  23
   2   2   1 928.078 45.5528  19
  -2   2  -1 951.443 48.1815   1
   2   2   1 933.822 45.4574   2
   3  -2   1 1064.53 49.2532  19
   3   2  -1 1006.70 48.8513  14
  -3  -2  -1 997.809 51.4666   1
   3   2  -1 1063.49 49.1788  19
  -3   2   1 973.382 48.4879  22
  -3   2   1 981.485 48.4223  29
   3   2  -1 926.788 48.4117  29
   3  -2   1 1008.83 48.3948  29
   3   2  -1 1018.88 48.9805   2
  -3  -2  -1 1019.12 48.3686  29
   3   2  -1 1059.58 49.2734  23
  -3   2   1 1007.63 48.3585   6
   3  -2   1 1063.42 49.4369  23
   3  -2   1 1003.12 48.7309  14
  -3  -2  -1 1030.45 48.6981  14
  -3   2   1 1072.17 51.8104   1
   3   2  -1 994.061 48.5180  22
  -3  -2  -1 998.954 48.4335  22
  -3   2   1 1034.26 48.8196  14
   3  -2   1 999.746 48.4672  22
   3  -2   1 1101.31 49.1478   2
   3  -2  -1 1036.89 50.0485  23
  -3  -2   1 1051.68 49.0359  22
   3  -2  -1 1038.29 49.7712   2
   3   2   1 1085.53 50.0718  23
   3  -2  -1 1025.18 49.0535   6
  -3   2  -1 973.511 49.0743   6
   3  -2  -1 1031.67 49.6169  14
  -3  -2   1 1032.75 51.8612   1
   3  -2  -1 972.924 49.2394  22
   3   2   1 999.598 49.2519  22
  -3   2  -1 1016.65 49.1837  29
  -3  -2   1 1058.92 49.0907  14
  -3  -2   1 1062.46 49.2951  14
   3   2   1 1067.42 49.6265  14
   3  -2  -1 1016.25 49.1631  29
  -3   2  -1 1049.55 49.6179  14
  -3   2  -1 1014.31 49.2810  22
  -3  -2   1 1071.15 49.0230  29
   3   2   1 1068.81 49.7737   2
   3   2   1 952.904 49.1255  29
  -3   2  -1 1019.97 52.6576   1
   3   2   1 1077.24 49.9603  19
   3  -2  -1 1085.33 50.0218  19
   4   2  -1 66.9212 4.78754   2
   4   2  -1 72.7824 3.74423   6
  -4  -2  -1 74.7943 4.41132  14
   4  -2   1 76.7698 3.96259  22
  -4   2   1 70.8239 3.61575  20
   4  -2   1 70.5867 3.80104  29
   4  -2   1 75.6323 5.06736   2
   4   2  -1 77.4505 4.84733  14
   4   2  -1 78.4899 4.11282  22
   4  -2   1 75.7252 5.55077  19
   4   2  -1 78.0701 3.68436  27
   4   2  -1 64.8703 5.10397  23
   4   2  -1 67.9617 3.83425  29
  -4   2   1 70.0802 4.52633  14
  -4  -2  -1 64.3444 9.56168   1
   4  -2   1 64.8933 3.66617   6
   4  -2   1 66.4294 4.38730  14
  -4   2   1 74.8986 3.94523  22
  -4  -2  -1 65.3418 3.56688  20
  -4   2   1 66.1750 3.77744  29
   4   2  -1 73.5440 5.14363  19
  -4   2   1 65.7829 9.34752   1
   4  -2   1 74.4242 3.59903  20
  -4  -2  -1 73.2447 3.84154  22
  -4  -2  -1 73.9384 3.74354  29
   4  -2   1 73.5227 5.47351  23
   4  -2  -1 74.1171 5.53012  19
   4   2   1 68.9316 3.79163  26
  -4  -2   1 69.3025 3.74047  14
   4   2   1 80.0526 5.30614  19
   4  -2  -1 77.8480 3.65690  20
   4   2   1 78.2592 3.81115   6
  -4   2  -1 73.0628 3.65953  20
   4  -2  -1 74.7857 3.70359  27
  -4   2  -1 72.6958 4.65466  14
   4   2   1 76.2586 4.69892  14
   4  -2  -1 64.1483 3.81958  26
   4  -2  -1 80.3081 5.15224   2
   4   2   1 67.7756 4.82209   2
   4  -2  -1 72.2854 4.06067  22
  -4   2  -1 73.1105 3.72736  27
  -4  -2   1 66.4671 3.68086  29
  -4   2  -1 65.4303 9.62633   1
   4  -2  -1 73.0450 3.76269   6
  -4  -2   1 77.2025 3.72687  22
   4   2   1 74.3158 5.36787  23
   4  -2  -1 71.2087 4.70270  14
   4  -2  -1 68.1524 3.88102  29
   4  -2  -1 77.8693 5.55306  23
  -4   2  -1 75.3778 4.03329  22
  -4   2  -1 71.3527 3.87026  29
   5   2  -1 465.845 24.2391  22
  -5  -2  -1 488.083 24.3136  14
  -5   2   1 495.103 24.0812  22
  -5  -2  -1 522.655 31.0290   1
   5  -2   1 484.957 25.9818  19
   5   2  -1 480.041 25.2610   2
  -5   2   1 520.948 31.1876   1
   5  -2   1 461.343 23.8366  26
   5   2  -1 483.945 25.0359  14
  -5   2   1 505.153 23.9595  29
   5  -2   1 513.518 25.4160   2
   5   2  -1 489.036 23.9152  26
   5  -2   1 483.815 23.8328   6
   5  -2   1 532.272 24.0344  29
  -5  -2  -1 517.127 23.8859  29
   5   2  -1 534.658 25.8404  19
   5   2  -1 490.189 24.0817  29
   5  -2   1 453.600 23.7166  27
  -5  -2  -1 499.559 23.9549  22
   5  -2   1 530.539 24.7676  14
   5  -2   1 513.661 26.0512  23
  -5  -2  -1 487.610 23.6883  20
   5   2  -1 470.625 25.7217  23
   5   2  -1 514.770 23.8381  27
   5   2  -1 518.936 23.9502   6
  -5   2   1 510.390 24.6488  14
  -5   2   1 488.196 23.7089  20
   5  -2   1 476.790 24.1170  22
   5  -2  -1 520.492 26.2574  23
   5   2   1 477.119 24.1140  26
   5  -2  -1 523.126 25.6546   2
   5  -2  -1 486.619 24.4326  22
  -5   2  -1 475.319 24.0035  27
   5   2   1 520.582 24.1381   6
  -5   2  -1 501.428 33.5844   1
  -5  -2   1 512.827 30.3907   1
  -5   2  -1 532.298 24.2744  29
   5  -2  -1 495.263 26.0687  19
  -5   2  -1 493.376 24.4142  22
   5   2   1 470.868 25.0563  14
   5  -2  -1 467.320 25.0229  14
   5   2   1 489.636 24.4437  22
   5   2   1 508.779 25.9027  19
  -5   2  -1 518.119 23.9648  20
   5   2   1 499.459 26.0941  23
   5   2   1 497.407 24.0345  27
   5  -2  -1 505.994 23.8592  28
   5  -2  -1 503.324 24.2826  29
   5  -2  -1 527.607 23.9358  20
  -5   2  -1 501.414 24.1474   6
  -5  -2   1 535.437 23.9913  29
   5   2   1 490.822 24.4184  29
   5   2   1 507.219 23.8855  28
  -5   2  -1 494.182 25.0572  14
   5  -2  -1 513.117 24.0874   6
  -5  -2   1 485.344 23.8065  22
   5   2   1 480.779 25.4638   2
  -6  -2  -1 75.3687 4.02017  20
   6  -2   1 75.4650 4.22373  26
   6   2  -1 70.5176 4.40976  29
  -6   2   1 81.7374 4.07979  20
   6   2  -1 92.0307 7.11361   2
   6   2  -1 88.2332 7.92489  23
  -6   2   1 78.2193 4.00055   4
  -6   2   1 78.8921 4.30425  29
   6   2  -1 81.1790 3.90362  24
   6  -2   1 71.6913 3.90497  28
   6   2  -1 82.8943 4.33742   6
  -6   2   1 81.3013 4.05000  16
   6  -2   1 77.9335 6.15114  14
   6   2  -1 77.5160 6.49890  14
   6   2  -1 80.6766 4.14016  16
   6  -2   1 68.0562 7.25947   2
   6  -2   1 81.1776 4.05236   4
  -6   2   1 91.1364 15.8745   1
   6   2  -1 83.5539 7.81649  19
   6  -2   1 83.9560 4.08078  16
   6  -2   1 75.1036 4.34198  29
   6  -2   1 79.1384 4.60686  22
  -6   2   1 68.3052 6.09713  14
  -6  -2  -1 80.1467 3.97974   4
   6  -2   1 77.1476 8.61095  23
   6  -2   1 76.1032 3.87616  24
   6   2  -1 83.9166 4.88292  22
  -6  -2  -1 79.4081 4.20321  29
   6  -2   1 79.9068 4.05611  20
  -6   2   1 80.8638 4.42477  22
   6   2  -1 79.3925 4.29345  26
  -6  -2  -1 78.5020 4.23324  22
  -6  -2  -1 80.2801 14.5792   1
   6  -2  -1 72.4336 7.22364   2
  -6  -2   1 80.6379 3.96714  17
   6   2   1 77.2143 4.73753  22
  -6   2  -1 80.1558 4.22991  28
   6  -2  -1 76.4122 4.26393  26
   6   2   1 85.8362 4.18540  16
  -6   2  -1 81.4398 4.11580  16
   6   2   1 71.5165 4.27875  26
  -6   2  -1 80.4093 4.04581   4
   6  -2  -1 77.9652 3.98484  28
  -6   2  -1 72.7448 4.32977  29
   6  -2  -1 66.8875 9.17621  19
  -6  -2   1 76.3329 11.7968   1
   6   2   1 82.6110 3.92762  24
  -6  -2   1 78.2890 4.03139  29
   6  -2  -1 78.7262 4.75767  22
   6   2   1 77.8940 7.07677   2
   6   2   1 78.5978 4.19547  27
  -6   2  -1 44.0193 17.0654   1
   6  -2  -1 73.9768 4.11972  27
   6   2   1 89.2496 6.57987  14
   6   2   1 82.6712 4.04095  28
  -6  -2   1 88.6197 4.02890   4
   6  -2  -1 79.4091 4.10088  20
   6  -2  -1 76.4624 4.26807   6
   6  -2  -1 88.0067 6.57567  14
   6  -2  -1 81.3129 3.90795  24
  -6   2  -1 88.3974 4.67672  22
  -6   2  -1 83.9600 4.14033  20
   6   2   1 88.7794 8.28709  19
  -6   2  -1 80.7481 6.36288  14
   6   2   1 82.4196 4.34124   6
   6  -2  -1 83.9133 4.11302  16
   6  -2  -1 67.3961 8.25427  23
   6   2   1 86.0375 7.89718  23
   6  -2  -1 78.4272 4.48211  29
  -6  -2   1 71.2945 4.01162  16
   6   2   1 73.2808 4.43028  29
  -7   2   1 92.4010 21.7149   1
   7   2  -1 101.878 5.38186   6
   7   2  -1 103.063 5.20159  27
  -7   2   1 104.348 5.21139  29
  -7  -2  -1 96.1624 5.02221  29
   7  -2   1 103.662 5.07412  20
  -7   2   1 99.8284 4.99912   4
   7   2  -1 95.1566 5.10949  16
   7   2  -1 100.751 4.89629  24
   7  -2   1 97.2059 5.37684  29
   7  -2   1 107.539 5.07971  16
   7  -2   1 92.6535 4.79608  24
   7   2  -1 105.630 5.12190  20
   7   2  -1 100.059 5.33120  26
   7  -2   1 104.594 5.28610  26
   7   2  -1 94.6997 5.52234  29
  -7  -2  -1 75.8999 16.6579   1
  -7  -2  -1 102.980 5.00031  16
   7   2  -1 99.5439 5.00308  28
   7  -2   1 100.570 5.64844  22
   7   2  -1 96.9256 5.95888  22
  -7  -2  -1 95.9807 4.97460   4
   7  -2   1 91.0818 4.98792   4
  -7   2   1 103.010 5.02641  16
  -7  -2   1 100.085 15.3734   1
   7   2   1 91.5603 5.38251   6
   7  -2  -1 94.9324 5.53202  29
   7  -2  -1 108.333 5.20083  20
   7   2   1 104.450 4.97830  24
  -7   2  -1 103.970 5.20657  20
   7   2   1 107.244 5.96113  22
  -7   2  -1 98.1465 5.41095  29
   7  -2  -1 105.971 5.39808  26
   7  -2  -1 102.438 5.17963  16
   7  -2  -1 99.0133 5.08456  28
  -7   2  -1 96.2343 5.09408   4
   7   2   1 103.947 5.09549  28
   7   2   1 110.217 5.23290  20
   7  -2  -1 104.284 4.94795  24
  -7  -2   1 98.4902 5.06529   4
   7   2   1 99.0575 5.12384   4
   7   2   1 99.4994 5.25214  27
  -7   2  -1 108.442 5.18304  16
   7   2   1 105.571 5.43945  26
   7  -2  -1 106.349 5.94161  22
   7   2   1 101.735 5.23324  16
   7   2   1 108.000 5.66136  29
   7  -2  -1 96.2876 5.09347   4
  -7   2  -1 96.0268 5.62256  22
   8   2  -1 12.5944 1.44182  26
  -8  -2  -1 14.4393 0.91315   4
   8   2  -1 13.0044 1.16111  27
   8  -2   1 14.3460 0.93936  16
   8   2  -1 14.0121 1.00061  16
   8   2  -1 14.4090 1.55786  29
  -8   2   1 13.7058 0.90610   4
   8   2  -1 14.0589 0.87233  28
   8   2  -1 14.8492 0.80225  24
   8   2  -1 13.4423 0.97374  20
   8  -2   1 14.6265 0.92582   4
   8  -2   1 14.1353 0.94450  20
   8  -2   1 12.7234 1.06354  26
   8  -2   1 14.0794 1.20308  29
   8  -2  -1 15.2878 0.98129  20
   8   2   1 14.5224 1.25681  29
   8   2   1 14.2961 0.99089  16
   8  -2  -1 14.3679 0.91208   4
   8   2   1 15.8057 0.95526   4
  -8   2  -1 14.5949 0.92614  16
   8  -2  -1 13.4463 1.11876  26
   8   2   1 13.9434 1.12806  26
   8   2   1 14.7575 0.77620  24
   8   2   1 13.1843 0.95720  20
  -8   2  -1 12.7413 1.09430  29
   8  -2  -1 13.3758 1.22032  29
   8  -2  -1 14.2582 0.96231  16
  -8  -2   1 13.9776 0.90458   4
  -8   2  -1 12.8799 0.91299   4
   9   2  -1 6.77759 0.54521  20
   9  -2   1 6.20648 0.67935  26
   9   2  -1 6.38501 0.49865  16
   9  -2   1 6.54768 0.44005  16
  -9  -2  -1 6.15190 0.46667   4
  -9   2   1 6.28178 0.46004   4
   9  -2   1 6.30320 0.45463   4
  -9  -2  -1 5.98513 0.38253  10
   9  -2  -1 6.72952 0.47487  16
  -9  -2   1 6.05794 0.38906  10
  -9   2  -1 6.34075 0.47461   4
  -9  -2   1 6.50340 0.45679   4
   9   2   1 6.37520 0.48351  16
   0   3  -1 2090.33 99.8270  14
   0  -3   1 2152.80 99.9231  19
   0   3   1 2149.76 100.080  19
   0   3  -1 2126.42 99.9257   2
   0   3   1 2110.32 100.014   2
   0  -3  -1 2049.07 99.9054  14
   0   3  -1 2045.83 99.9403  19
   0   3   1 2012.57 99.7639  22
   0   3   1 2112.07 100.114  23
   0   3  -1 2176.34 100.011  23
   0  -3  -1 2250.31 99.7895  22
   0   3   1 2056.95 99.9120  14
   1   3  -1 911.594 45.0895  14
   1   3  -1 904.907 45.1649   2
   1  -3   1 968.032 45.2439   2
   1  -3   1 948.837 45.3738  23
  -1  -3  -1 995.784 45.0024  22
   1  -3   1 967.715 44.9148  22
   1   3  -1 912.789 45.2728  23
  -1   3   1 864.413 45.0075  22
   1   3  -1 969.944 45.2168  19
   1  -3   1 961.817 44.9134  29
   1  -3   1 928.427 45.2854  19
  -1   3   1 1008.78 45.5263  23
  -1  -3  -1 950.139 44.9529  29
  -1  -3  -1 924.858 45.1413  14
   1   3  -1 930.920 44.9723  22
  -1   3   1 949.711 47.0534   1
  -1  -3  -1 1016.49 46.6831   1
  -1   3   1 965.258 45.2377  14
   1  -3   1 915.203 44.9715  14
  -1   3   1 994.041 45.4184   2
   1   3   1 935.526 43.9266  23
   1   3   1 939.378 43.7955   2
   1  -3  -1 910.802 43.7401  14
  -1  -3   1 922.073 44.6783   1
   1  -3  -1 928.790 43.5768  22
   1  -3  -1 901.718 43.9843  19
   1   3   1 911.812 43.7268  14
   1   3   1 898.476 43.5576  22
  -1   3  -1 885.405 43.6859  14
  -1   3  -1 924.446 43.5446  22
   1   3   1 892.293 43.8461  19
   1  -3  -1 967.973 43.5434  29
  -2   3   1 2652.55 136.201   1
   2  -3   1 2914.73 134.323  23
   2  -3   1 2979.84 133.635  29
   2  -3   1 2913.59 134.107   2
   2   3  -1 2753.88 133.963  14
   2   3  -1 2967.20 134.052   2
  -2  -3  -1 2731.27 133.872  14
   2   3  -1 2919.84 134.218  23
  -2   3   1 2802.44 133.634   6
  -2  -3  -1 2820.96 133.679  22
   2  -3   1 2683.58 133.820  14
   2  -3   1 2783.10 133.662  22
   2   3  -1 2802.82 134.147  19
   2   3  -1 2636.59 133.710  22
  -2  -3  -1 2950.79 136.081   1
   2  -3   1 2992.92 134.269  19
  -2   3   1 2780.26 133.779  22
   2   3   1 2940.66 135.804  29
   2  -3  -1 2912.72 136.385  19
   2   3   1 2935.88 136.216   2
  -2  -3   1 3025.58 135.642  29
  -2   3  -1 2691.30 135.869  22
   2   3   1 2995.60 136.419  23
   2   3   1 2681.95 136.064  14
   2   3   1 2779.40 136.287  19
   2  -3  -1 2962.36 135.802  29
   2  -3  -1 2893.08 135.862  22
   2   3   1 2738.97 135.841  22
  -2   3  -1 2972.20 136.005  29
   2  -3  -1 2868.75 136.281   2
   2  -3  -1 2847.20 136.530  23
  -2   3  -1 2743.69 136.148  14
  -2  -3   1 3022.14 137.732   1
  -2  -3   1 2831.33 135.548  22
   3   3  -1 504.939 25.0171  23
  -3  -3  -1 508.958 27.5580   1
   3  -3   1 520.138 24.1224  29
   3  -3   1 507.747 24.1852  22
  -3  -3  -1 515.201 24.0743  29
   3  -3   1 518.105 24.8572   2
   3  -3   1 511.951 25.0811  19
   3   3  -1 470.314 24.2353  22
   3   3  -1 444.667 24.1286  29
  -3   3   1 532.104 24.2963  22
   3   3  -1 482.606 24.8788  19
   3   3  -1 513.727 24.7594   2
  -3   3   1 455.454 27.8478   1
  -3   3   1 506.268 24.6573  14
   3  -3   1 546.838 25.2223  23
   3   3  -1 525.973 24.6581  14
   3  -3   1 536.075 24.4693  14
  -3   3   1 459.216 24.0614   6
  -3   3   1 491.942 24.1748  29
   3   3  -1 499.875 23.9869  27
  -3  -3  -1 538.564 24.4162  14
  -3  -3  -1 501.598 24.1375  22
  -3   3  -1 471.726 28.1059   1
   3   3   1 493.621 24.5036   2
   3  -3  -1 465.999 23.8940  29
   3  -3  -1 478.854 23.7813   6
   3  -3  -1 537.445 24.9595  19
  -3   3  -1 492.548 23.9181   6
  -3   3  -1 529.859 24.0916  22
   3   3   1 466.374 23.9895  22
   3  -3  -1 506.195 24.0171  22
  -3  -3   1 526.406 23.7905  22
   3   3   1 482.591 24.7724  23
   3  -3  -1 565.988 24.7191   2
   3  -3  -1 461.798 24.3252  14
   3  -3  -1 554.522 25.0688  23
  -3   3  -1 478.391 23.9458  29
   3   3   1 507.532 24.4234  14
  -3  -3   1 510.510 23.6644  22
  -3  -3   1 525.511 23.7369  29
  -3  -3   1 484.746 26.6121   1
   3   3   1 443.889 23.8582  29
   4  -3   1 284.610 13.5758  29
   4  -3   1 282.075 13.4746  26
   4   3  -1 293.345 14.8976  19
   4   3  -1 300.265 13.8594  22
   4   3  -1 293.287 14.4977  14
  -4   3   1 276.443 13.3780  20
  -4  -3  -1 256.835 13.3329  20
  -4  -3  -1 261.868 13.4739  29
   4  -3   1 282.219 13.3479  20
  -4   3   1 287.369 19.8694   1
  -4  -3  -1 305.907 13.6119  22
   4  -3   1 278.089 14.0782  14
   4   3  -1 269.471 13.4926   6
   4  -3   1 277.948 14.6520   2
  -4   3   1 275.080 13.6430  29
  -4   3   1 271.708 14.9171  14
   4   3  -1 282.424 13.4359  27
  -4   3   1 271.590 13.7300  22
   4  -3   1 272.407 13.6675  22
   4  -3   1 249.299 13.4146   6
   4  -3   1 289.197 15.1860  23
   4   3  -1 269.942 13.7895  29
  -4  -3  -1 289.578 13.9077  14
   4  -3  -1 271.150 13.7899  22
   4  -3  -1 273.071 14.3630  14
   4  -3  -1 266.964 14.6587   2
   4   3   1 299.730 13.8643  22
   4   3   1 275.397 13.4715  27
   4   3   1 258.417 15.3937   2
   4  -3  -1 274.725 15.1899  23
   4  -3  -1 300.489 13.7055  29
   4   3   1 281.823 14.8632  19
   4  -3  -1 266.908 13.4280  27
  -4   3  -1 279.917 13.5856   6
  -4   3  -1 268.022 13.7106  29
  -4   3  -1 276.248 13.4927  27
   4  -3  -1 285.283 15.1319  19
  -4  -3   1 274.763 13.4259  29
  -4   3  -1 276.260 14.3928  14
  -4   3  -1 290.362 13.4357  20
  -4  -3   1 313.707 18.2439   1
   4  -3  -1 283.654 13.4032  20
   4   3   1 287.696 13.5723   6
   4   3   1 267.787 16.7269  23
   4   3   1 290.619 15.2092  14
   4  -3  -1 289.597 13.5333  26
   4   3   1 274.436 13.7280  26
   4  -3  -1 259.997 13.4881   6
  -4   3  -1 281.436 20.5292   1
  -5   3   1 13.6769 1.32543  27
   5   3  -1 14.9317 2.58442  14
  -5   3   1 23.4011 9.18582   1
  -5   3   1 12.0908 1.31200   6
   5  -3   1 15.3119 0.95206  20
  -5  -3  -1 20.4538 7.76843   1
   5  -3   1 16.3476 2.95638   2
   5   3  -1 14.0018 1.03423  27
   5   3  -1 15.1979 1.19820   6
   5   3  -1 19.0274 3.28403  23
   5  -3   1 20.7046 4.36049  19
  -5   3   1 16.6184 1.00476  20
   5  -3   1 14.6913 1.45314  22
   5   3  -1 14.5050 1.15533  26
   5  -3   1 17.5440 2.40450  14
   5  -3   1 16.2572 1.18598  29
  -5   3   1 15.5024 1.45038  22
   5   3  -1 16.0679 0.95545  28
  -5  -3  -1 15.7607 1.08571  29
   5  -3   1 13.8154 1.05099  26
   5  -3   1 17.5800 3.53485  23
   5   3  -1 14.2781 2.61844   2
  -5  -3  -1 15.9814 1.27588  22
  -5   3   1 16.4188 2.41340  14
  -5   3   1 13.1054 0.88432  28
   5   3  -1 16.4291 3.01962  19
  -5  -3  -1 13.0843 0.93590  20
   5  -3   1 12.8414 0.84727  28
   5   3  -1 15.2564 1.68804  22
   5   3  -1 14.3441 1.25675  29
   5  -3  -1 16.0726 2.46394  14
   5  -3  -1 14.0116 1.07807  26
  -5   3  -1 17.7071 1.31983  29
   5  -3  -1 16.3205 1.00868  20
   5  -3  -1 17.1160 1.32717  29
  -5   3  -1 16.4040 1.03976  20
   5   3   1 15.2297 2.99914  23
   5   3   1 20.4775 2.62534  22
   5   3   1 15.5846 0.96289  28
   5   3   1 13.8743 2.57066   2
   5  -3  -1 10.4292 2.62846   2
  -5  -3   1 15.9871 0.98150  29
   5  -3  -1 14.3963 0.90587  28
  -5   3  -1 14.5697 1.12396  27
  -5   3  -1 14.6646 1.22875   6
  -5   3  -1 15.3905 0.95287  28
   5  -3  -1 15.3296 1.15387   6
   5   3   1 11.3672 3.02057  19
   5  -3  -1 14.3510 1.50903  22
   5   3   1 15.5232 1.08106  27
   5   3   1 16.5610 1.30407  29
   5   3   1 15.1013 1.15685   6
   5  -3  -1 18.2187 3.60324  23
   5  -3  -1 8.52149 3.80961  19
   5   3   1 15.8339 2.54030  14
  -5   3  -1 13.9548 1.53454  22
  -5   3  -1 27.9642 15.8999   1
   5   3   1 12.9351 1.31953  26
  -5  -3   1 7.33450 5.80349   1
  -5   3  -1 15.2601 2.44180  14
   6  -3   1 33.7922 1.95211   4
  -6  -3  -1 30.6504 11.1038   1
   6   3  -1 37.3143 4.37764  14
  -6   3   1 35.2277 1.95195   4
   6   3  -1 37.7611 2.10712  16
  -6   3   1 35.8317 2.52138  22
  -6  -3  -1 34.3051 1.95112  16
   6  -3   1 31.4811 5.94357  23
  -6   3   1 34.9074 2.70678  29
  -6  -3  -1 35.2905 1.93059   4
  -6   3   1 36.7917 2.00599  16
   6  -3   1 36.9803 2.56640  22
   6  -3   1 41.4720 5.38160  14
  -6   3   1 34.0278 2.02375  20
   6   3  -1 34.0453 4.52328   2
  -6  -3  -1 33.9212 2.07136  29
   6   3  -1 36.6734 2.49207  29
   6   3  -1 36.5498 2.89241  22
  -6  -3  -1 33.2348 1.86638  17
   6   3  -1 37.9184 5.33191  23
   6   3  -1 36.4245 1.98701  28
   6   3  -1 36.2417 2.15494  27
  -6   3   1 24.7470 13.6623   1
   6   3  -1 33.1252 5.08957  19
  -6   3   1 33.5206 4.04428  14
   6   3  -1 34.5559 2.23975  26
   6   3  -1 38.8831 2.31828   6
   6  -3   1 34.1219 1.98238  20
   6  -3   1 34.9668 2.65832  29
   6  -3   1 30.8111 5.15131   2
   6  -3   1 37.8314 2.00879  16
   6   3  -1 36.4165 1.87342  24
  -6  -3  -1 34.4073 1.97901  20
   6  -3  -1 34.4995 5.37084  23
   6   3   1 34.0947 2.11309  27
   6  -3  -1 38.5512 4.96743   2
  -6   3  -1 30.9015 2.42224  29
   6   3   1 36.8248 1.84427  24
   6  -3  -1 39.9253 5.10280  14
   6  -3  -1 33.4741 1.86774  28
  -6  -3   1 29.5504 10.2910   1
   6  -3  -1 34.2784 2.68088  22
  -6   3  -1 35.2575 2.06975  20
   6  -3  -1 37.9930 2.01717  16
   6   3   1 36.0356 2.24583  26
   6  -3  -1 34.4505 2.40969  29
   6   3   1 39.0652 5.49346  19
   6  -3  -1 35.4541 1.79747  24
   6   3   1 34.2542 2.71123  22
   6   3   1 35.9836 2.24929   6
  -6  -3   1 39.4631 1.92997   4
   6  -3  -1 35.3360 2.16392  20
  -6   3  -1 35.2170 1.94625   4
  -6   3  -1 34.4394 2.04629  28
   6   3   1 38.4459 5.08358  14
  -6   3  -1 36.6946 2.02345  16
   6   3   1 32.9307 4.82483  23
   6  -3  -1 31.8726 2.00361  27
   6  -3  -1 34.4340 2.31406  26
   6  -3  -1 33.5838 1.92668   4
   6   3   1 37.7479 4.84660   2
  -6   3  -1 32.0915 2.56808  22
   6  -3  -1 35.0422 2.26209   6
  -6   3  -1 35.7070 4.22039  14
   6   3   1 36.4447 1.95099  28
   6   3   1 32.6771 2.31328  29
  -6  -3   1 35.6437 1.87683  17
   7  -3   1 511.387 24.7523  29
   7  -3   1 529.331 24.4428  20
   7  -3   1 568.279 24.7146  26
   7   3  -1 534.464 24.6434  27
   7   3  -1 464.131 24.8895  29
   7  -3   1 478.212 24.3683   4
   7   3  -1 513.750 24.5037  20
   7   3  -1 484.642 24.2739  24
  -7  -3  -1 494.351 24.3604   4
   7   3  -1 522.722 25.3379  22
   7  -3   1 485.965 24.7723  22
   7   3  -1 528.135 24.4157  28
   7  -3   1 549.821 24.4425  16
   7   3  -1 489.568 24.5165  16
  -7   3   1 528.146 24.4230  16
   7   3  -1 493.037 24.7507  26
  -7  -3  -1 487.142 37.7038   1
   7   3  -1 511.416 24.7808   6
  -7   3   1 529.644 24.6517  29
  -7  -3  -1 487.328 24.3364  16
  -7   3   1 521.788 24.3904   4
   7   3   1 488.361 24.4416   6
  -7   3  -1 543.279 24.1746  16
   7  -3  -1 515.115 24.1455  16
   7   3   1 528.552 24.0813  28
   7   3   1 472.985 24.1011   4
  -7   3  -1 477.797 24.0728   4
   7   3   1 525.429 23.9649  24
  -7   3  -1 475.286 24.5624  22
   7  -3  -1 490.383 24.5359  29
   7  -3  -1 487.389 23.8947  24
   7  -3  -1 522.341 24.7704  22
  -7  -3   1 501.731 24.0391   4
   7   3   1 512.224 24.2370  16
  -7   3  -1 529.796 24.2168  20
   7  -3  -1 552.366 24.4010  26
   7   3   1 474.400 24.4626  27
   7  -3  -1 543.461 24.1730  20
   7   3   1 500.934 24.6293  29
   7   3   1 546.779 24.9864  22
   7  -3  -1 473.130 24.0542   4
  -7  -3   1 476.125 34.3597   1
   7   3   1 483.180 24.4157  26
  -7   3  -1 466.656 24.4124  29
   8   3  -1 193.627 9.92245  29
   8   3  -1 190.474 9.37287  28
   8   3  -1 182.565 9.54464  27
   8   3  -1 204.011 9.29348  24
   8  -3   1 202.734 9.61140  29
  -8   3   1 193.683 9.40796   4
   8   3  -1 197.439 9.51456  16
  -8  -3  -1 190.112 9.39291   4
   8  -3   1 196.715 9.75134  20
   8   3  -1 187.719 9.69728  26
   8  -3   1 182.793 9.59355  26
   8  -3   1 201.275 9.39808   4
   8  -3   1 198.628 9.41099  16
   8   3  -1 194.656 9.50547  20
  -8   3  -1 201.623 9.41030  16
   8   3   1 208.641 9.87524  29
   8   3   1 181.217 9.46290  20
   8  -3  -1 176.599 9.35573   4
   8  -3  -1 203.964 9.80706  29
  -8   3  -1 194.750 9.54597  29
   8  -3  -1 179.938 9.58236  26
  -8  -3   1 195.489 9.36480   4
   8  -3  -1 192.152 9.42688  20
  -8   3  -1 203.605 9.40548   4
   8   3   1 183.043 9.47146  16
   8   3   1 200.273 9.24934  24
   8  -3  -1 199.552 9.42206  16
  -9  -3  -1 25.1537 1.33485  10
   9  -3   1 23.1536 1.29728  16
   9  -3   1 25.2069 1.37238   4
  -9   3   1 25.7873 1.36311   4
   9   3  -1 28.7977 1.42539  16
  -9   3  -1 26.1103 1.39580   4
   9   3   1 25.2317 1.41803  16
   9  -3  -1 27.6197 1.38940  16
  -9  -3   1 26.5239 1.36751   4
  -9  -3   1 25.8578 1.41448  10
   0   4  -1 1144.23 52.1859   6
   0  -4  -1 1125.73 52.2432  29
   0  -4   1 1008.45 52.4984  19
   0   4   1 1120.63 52.7791  23
   0   4  -1 1079.20 52.6389  23
   0  -4  -1 1084.33 52.2727  22
   0   4  -1 1123.76 52.5978  19
   0   4   1 1100.19 52.6771  19
   0   4   1 1117.70 52.6248   2
   0   4  -1 1112.25 52.2647  22
   0  -4  -1 1066.05 52.4287  14
   0   4   1 1097.96 52.2982  22
   0   4   1 1132.24 52.2102   6
   0   4  -1 1072.89 52.5163   2
   0   4  -1 1102.83 52.4207  14
   0   4   1 1157.52 52.5194  14
  -1   4   1 298.807 15.5810  19
  -1   4   1 288.059 17.8569   1
  -1  -4  -1 304.969 17.1514   1
  -1   4   1 314.276 15.3704  14
   1   4  -1 298.798 15.4113  23
  -1   4   1 309.170 15.6532  23
  -1   4   1 302.955 15.5217   2
   1   4  -1 331.453 15.0735  22
  -1   4   1 322.995 15.0008   6
  -1  -4  -1 308.621 15.1913  14
   1  -4   1 321.815 15.4051   2
   1   4  -1 297.841 15.2872   2
  -1   4   1 337.327 15.0807  29
   1  -4   1 335.687 15.0368  14
   1  -4   1 303.039 15.4985  19
   1   4  -1 307.558 15.2477  14
   1  -4   1 297.413 14.9493  14
   1  -4   1 326.724 14.9386  29
   1   4  -1 306.477 14.9300   6
   1   4  -1 296.653 15.3428  19
  -1  -4  -1 336.150 15.0069  29
  -1   4   1 316.724 15.1042  22
   1  -4   1 323.166 14.9236  22
  -1  -4  -1 307.377 15.0173  22
   1  -4   1 323.327 15.6032  23
   1  -4  -1 293.210 14.9978  14
  -1   4  -1 297.134 15.2414  19
  -1   4  -1 304.414 15.0413  14
   1  -4  -1 318.385 14.7681  29
   1  -4  -1 316.178 14.8218  22
  -1  -4   1 332.659 14.6083  29
  -1  -4   1 317.807 16.4086   1
   1   4   1 306.684 15.1487   2
   1   4   1 329.644 15.1081  14
   1  -4  -1 300.000 15.7649  19
   1   4   1 303.451 15.2890  23
  -1   4  -1 310.751 14.7647   6
   1   4   1 324.118 14.7521   6
  -1   4  -1 280.053 14.7972  22
   1   4   1 293.848 15.1605  19
   1   4   1 291.953 14.8029  22
  -2   4   1 1040.64 50.5318   6
   2   4  -1 1088.21 51.0954  19
  -2  -4  -1 1032.78 50.5529  22
  -2   4   1 1032.94 51.0314  14
  -2  -4  -1 1133.40 50.5284  29
  -2  -4  -1 1060.30 50.7202  14
  -2  -4  -1 1031.76 53.1323   1
   2  -4   1 1134.70 50.5195  29
  -2   4   1 1011.43 50.6131  29
  -2   4   1 1146.44 50.7507  22
   2  -4   1 1055.85 51.0767   2
   2  -4   1 1056.03 51.3012  23
   2   4  -1 997.861 50.6303  22
   2  -4   1 1001.45 50.5157  22
   2   4  -1 1049.29 50.9177  14
   2   4  -1 1071.17 50.4733   6
   2   4  -1 1080.47 51.1903  23
   2  -4   1 1126.01 50.6937  14
   2   4  -1 1086.89 50.9933   2
  -2   4   1 1096.45 54.1835   1
   2  -4   1 1046.73 51.2262  19
  -2   4  -1 1064.82 50.3817  14
   2   4   1 1021.54 49.9025  29
   2   4   1 1100.90 50.5415  19
   2   4   1 1121.81 49.8429   6
  -2  -4   1 1078.92 49.7156  29
  -2   4  -1 994.805 49.9398  29
   2   4   1 1076.82 50.6042  23
   2  -4  -1 1128.66 50.7400  19
   2   4   1 1081.09 50.4181   2
   2   4   1 1040.86 49.9984  22
   2  -4  -1 1026.72 50.7145  23
   2  -4  -1 1001.59 49.9641  22
   2  -4  -1 973.708 49.8861  29
  -2   4  -1 1054.77 50.0394  22
  -2  -4   1 996.524 51.9343   1
  -2   4  -1 1078.10 49.8509   6
   2  -4  -1 1018.17 50.4517   2
   2   4   1 1050.98 50.3152  14
   2  -4  -1 1065.97 50.2384  14
   3  -4   1 196.488 9.83596   2
  -3  -4  -1 182.029 12.9197   1
  -3   4   1 179.579 9.55756  14
  -3   4   1 162.556 8.91454  29
   3   4  -1 167.740 9.01565  22
  -3   4   1 182.986 8.71885  20
   3  -4   1 188.341 9.04285  22
   3  -4   1 177.641 9.16053  14
   3   4  -1 167.079 9.47826   2
   3  -4   1 194.577 10.2314  23
  -3  -4  -1 184.050 8.80767  29
   3   4  -1 198.665 8.75198  27
   3  -4   1 175.581 8.82707  29
   3   4  -1 176.024 9.73217  19
  -3   4   1 188.571 9.10948  22
  -3   4   1 181.873 14.4194   1
  -3  -4  -1 187.208 9.08628  14
   3   4  -1 165.519 8.89568  29
   3  -4   1 187.442 8.84700  26
   3   4  -1 165.576 9.72367  23
   3   4  -1 170.731 8.77283   6
   3  -4   1 184.695 10.1450  19
   3   4  -1 190.942 9.60050  14
  -3  -4  -1 176.802 8.83207  22
  -3   4  -1 189.647 9.77020  14
   3   4   1 192.420 9.65940  14
  -3  -4   1 185.879 8.89498  29
   3  -4  -1 174.530 9.47962  14
  -3   4  -1 181.634 8.86872  27
   3  -4  -1 190.580 10.3404  23
   3   4   1 176.976 9.63555   2
   3  -4  -1 195.187 10.3160  19
   3   4   1 181.707 8.84745  27
   3  -4  -1 172.253 8.85095   6
   3   4   1 181.148 9.14513  22
   3   4   1 177.123 9.80340  19
  -3   4  -1 180.443 8.87677  20
   3   4   1 177.648 9.91424  23
   3  -4  -1 195.583 9.13371  22
   3  -4  -1 179.054 8.76540  20
  -3   4  -1 173.843 9.04901  29
  -3  -4   1 196.680 12.4005   1
  -3   4  -1 161.653 15.6013   1
   3  -4  -1 186.864 9.00891  29
   3   4   1 170.571 8.98007  29
   3  -4  -1 183.174 9.89073   2
   3  -4  -1 188.058 8.87851  26
  -3   4  -1 173.969 9.18703  22
  -3   4  -1 188.573 8.95285   6
   4   4  -1 26.6417 3.42318  23
   4   4  -1 27.6699 3.03688   2
   4   4  -1 31.0505 2.14979  22
  -4   4   1 27.9880 1.59728  20
   4   4  -1 26.6045 1.55021  28
   4  -4   1 34.7100 4.09563  19
   4  -4   1 33.1094 3.90917   2
   4   4  -1 24.4029 3.20454  14
  -4  -4  -1 33.7496 7.04977   1
   4   4  -1 29.7463 1.86016  27
   4  -4   1 28.0958 2.75472  14
  -4   4   1 32.4476 1.91686  29
  -4   4   1 27.0167 2.00940  22
  -4  -4  -1 27.8169 1.67150  29
  -4   4   1 29.1417 3.03297  14
   4  -4   1 30.8199 1.92934  22
   4  -4   1 26.7949 3.57138  23
   4  -4   1 26.2640 1.64502  26
  -4   4   1 26.4849 1.65122  27
  -4   4   1 26.8647 1.73954   6
   4  -4   1 29.6193 1.56374  20
  -4   4   1 38.6667 8.69995   1
   4  -4   1 29.4668 1.76272  29
  -4  -4  -1 27.7291 1.73619  22
  -4  -4  -1 26.8745 2.43464  14
   4   4  -1 32.4498 1.76760   6
   4   4  -1 25.8940 1.84008  29
   4   4   1 33.6218 2.13203  22
  -4   4  -1 28.4391 1.58437  20
  -4  -4   1 27.5401 5.76039   1
   4  -4  -1 28.5091 1.54552  20
  -4  -4   1 29.1384 1.51676  29
  -4   4  -1 32.2371 10.2230   1
   4   4   1 29.9341 1.65489  27
   4   4   1 27.0760 1.53061  28
   4  -4  -1 25.9464 1.62777  26
   4  -4  -1 26.5405 3.87848   2
   4  -4  -1 27.8275 1.80390  29
   4  -4  -1 26.4163 1.94492  22
  -4   4  -1 29.7310 1.67470  27
  -4   4  -1 28.5773 3.10515  14
  -4   4  -1 28.1427 1.53518  28
   4   4   1 27.2579 1.71665  26
  -4   4  -1 29.9739 1.77040   6
   4   4   1 31.4868 3.04518  14
   4   4   1 25.5085 3.31481  23
  -4   4  -1 27.8642 1.86437  29
   4   4   1 22.4599 2.77186   2
   4  -4  -1 25.5096 3.67857  19
   4   4   1 25.9646 1.76981  29
   4  -4  -1 24.9582 1.55567  27
   4  -4  -1 27.1265 3.08837  14
  -5   4   1 148.071 7.70202  22
   5   4  -1 152.282 7.43138   6
  -5   4   1 137.764 7.08477  28
  -5   4   1 152.742 7.20301  20
   5  -4   1 138.848 7.28156  26
   5   4  -1 164.361 9.66035  19
   5   4  -1 139.230 8.92518   2
   5   4  -1 145.180 7.13914  28
   5   4  -1 140.383 7.80846  22
   5  -4   1 146.202 7.50915  22
   5   4  -1 143.499 7.38375  26
   5  -4   1 151.811 7.13522  20
   5   4  -1 138.091 9.36062  23
   5  -4   1 143.831 10.0939  23
  -5   4   1 168.179 20.7929   1
  -5   4   1 159.477 8.79662  14
   5   4  -1 157.967 7.63354  29
  -5   4   1 134.315 7.30461  27
   5   4  -1 139.711 7.26055  27
   5   4  -1 140.684 8.87523  14
  -5   4   1 143.375 7.40079   6
   5  -4   1 148.325 7.40805  29
  -5  -4  -1 140.017 7.11773  20
  -5  -4  -1 156.644 7.26272  29
  -5  -4  -1 137.404 7.07995  22
  -5  -4  -1 147.155 15.3521   1
  -5   4   1 147.963 7.52443  29
   5  -4   1 141.526 8.22890  14
   5  -4   1 137.712 9.40222   2
   5   4   1 146.226 7.90059  22
  -5   4  -1 156.537 7.69611  29
  -5   4  -1 141.108 7.84862  22
   5   4   1 140.261 8.83731  14
   5  -4  -1 157.888 9.68263   2
   5  -4  -1 132.069 7.35478  27
  -5   4  -1 148.751 7.41160  27
   5   4   1 162.624 7.69564  29
  -5   4  -1 154.008 7.57498   6
   5  -4  -1 135.811 7.15518  28
  -5   4  -1 150.913 7.25096  28
   5   4   1 154.473 7.26145  28
   5  -4  -1 159.660 7.28298  20
   5  -4  -1 148.279 7.61508  29
   5  -4  -1 154.360 8.72179  14
   5  -4  -1 138.868 7.39122   6
   5   4   1 143.531 7.50243  26
   5   4   1 153.204 7.54151   6
  -5   4  -1 146.091 7.32319  20
   5  -4  -1 145.671 7.77187  22
   5  -4  -1 146.447 11.4231  19
   5  -4  -1 141.875 7.40717  26
   5   4   1 156.208 9.72395  19
   5   4   1 133.916 9.51846  23
  -5   4  -1 151.621 8.92392  14
   5  -4  -1 155.531 10.5134  23
  -6   4   1 815.135 38.8938  29
   6   4  -1 818.399 38.7170  27
   6   4  -1 853.910 41.3651  19
   6   4  -1 838.573 40.5912  14
  -6   4   1 836.862 38.5471  16
   6  -4   1 836.879 38.8779  22
   6   4  -1 772.207 39.7620  29
   6   4  -1 837.743 38.6800  16
   6   4  -1 755.572 38.4963  28
   6  -4   1 865.710 38.4935   4
  -6  -4  -1 740.074 47.6198   1
   6   4  -1 786.544 39.3410  22
   6   4  -1 812.405 38.3988  24
   6  -4   1 768.547 41.1732   2
   6  -4   1 814.226 38.7133  26
  -6   4   1 871.085 39.1677  22
   6  -4   1 782.406 38.5642  20
  -6   4   1 789.754 38.4715   4
  -6  -4  -1 825.734 38.4494   4
  -6   4   1 759.584 39.8409  14
   6  -4   1 763.582 41.9562  23
  -6  -4  -1 768.597 38.4531  16
   6   4  -1 835.960 38.8552   6
   6   4  -1 826.908 40.6312   2
   6   4  -1 802.421 38.8943  26
   6  -4   1 841.808 38.5182  16
   6   4  -1 827.131 41.3933  23
   6  -4   1 789.580 38.7865  29
  -6  -4  -1 815.187 38.3916  17
   6  -4  -1 748.628 38.9966   4
  -6   4  -1 818.183 39.0402   4
   6  -4  -1 816.642 39.4711  29
  -6  -4   1 821.459 38.9733   4
   6   4   1 878.177 39.3131  27
  -6   4  -1 849.034 39.1299  16
  -6  -4   1 786.212 38.9381  17
   6  -4  -1 810.028 41.5857   2
  -6  -4   1 812.987 39.0230   7
   6  -4  -1 794.350 40.4650  14
   6   4   1 891.151 41.5003   2
   6   4   1 841.598 39.4030   6
   6  -4  -1 857.295 40.3077  22
   6  -4  -1 827.940 39.2726  26
   6  -4  -1 794.488 42.4625  23
   6  -4  -1 820.085 39.0698  20
   6   4   1 857.346 42.1711  23
   6   4   1 826.451 39.8608  26
   6   4   1 797.495 41.9330  19
   6   4   1 761.346 40.4674  22
   6   4   1 841.375 40.8889  14
  -6   4  -1 792.632 39.4944  29
   6   4   1 841.287 39.0603  28
   6   4   1 839.829 38.9337  24
   6  -4  -1 860.909 39.0966  16
   6   4   1 819.472 39.5685  29
  -6   4  -1 835.823 39.1573  20
   6  -4  -1 736.797 38.8458  24
  -6   4  -1 816.348 40.6930  14
   6   4   1 857.359 39.2242  16
  -6   4  -1 821.565 39.0209  28
  -6  -4   1 812.131 47.1515   1
   7  -4   1 244.269 11.8988  26
   7   4  -1 219.348 12.3064  29
  -7   4   1 253.340 11.6841  16
  -7  -4  -1 225.224 11.5985   4
   7   4  -1 244.942 12.0405   6
   7   4  -1 225.477 11.5262  24
   7   4  -1 251.057 11.8707  27
   7   4  -1 233.081 12.0701  26
   7  -4   1 242.967 11.8573  20
   7  -4   1 239.976 11.6204   4
   7   4  -1 244.895 12.6366  22
  -7   4   1 240.703 11.6463   4
   7   4  -1 242.420 11.8059  16
   7  -4   1 261.533 11.6748  16
   7   4  -1 238.402 11.6538  28
   7  -4  -1 248.233 11.3802  16
  -7   4  -1 218.791 12.2559  29
  -7  -4   1 222.087 11.2514   7
   7  -4  -1 235.085 11.9416  22
  -7   4  -1 241.066 11.4004  16
  -7  -4   1 220.029 11.2633   4
   7  -4  -1 251.700 11.4434  20
  -7  -4   1 248.935 26.3227   1
   7   4   1 232.612 11.2026  24
   7   4   1 236.625 11.4849  16
   7  -4  -1 235.174 11.3185   4
  -7   4  -1 229.659 11.3292   4
   7   4   1 239.095 11.7267   6
   7   4   1 250.974 12.2326  22
   7  -4  -1 227.246 12.3001  29
   7  -4  -1 224.490 11.2244  24
   7  -4  -1 230.943 11.5905  26
   7   4   1 250.475 11.3459  28
   7   4   1 213.217 12.4874  29
   7   4   1 240.653 11.5340  27
  -7   4  -1 223.678 11.9091  22
   8   4  -1 77.7587 4.53362  26
   8  -4   1 82.3971 4.17418   4
   8   4  -1 86.7489 4.30533  20
   8  -4   1 80.4386 4.37249  26
  -8   4   1 87.9649 4.20040   4
   8   4  -1 79.1743 4.35030  27
   8   4  -1 87.4316 4.09414  24
   8   4  -1 84.1522 4.29500  16
  -8  -4  -1 82.0529 4.16868   4
   8  -4   1 88.2082 4.18121  16
   8  -4   1 80.0578 4.19148  20
   8   4  -1 88.9318 4.19199  28
   8  -4  -1 80.0899 4.18845  20
  -8   4  -1 92.2129 4.20687   4
   8   4   1 87.0269 4.83975  29
   8   4   1 79.1305 4.27740  20
   8   4   1 88.3428 4.05121  24
   8   4   1 82.4762 4.27226  16
   8   4   1 80.0148 4.43432  26
   8  -4  -1 82.7422 4.18253  16
   8   4   1 78.1275 4.20401  28
   8  -4  -1 87.6631 4.16655   4
  -8  -4   1 81.0277 4.13492   4
   9   4  -1 72.2611 3.50660  16
  -9  -4  -1 72.2292 3.43114   4
  -9  -4  -1 69.9115 3.39805  10
  -9   4   1 65.8971 3.43363   4
  -9   4  -1 65.7616 3.41340   4
   9  -4  -1 67.9674 3.35450  16
  -9  -4   1 68.6113 3.36771  10
   9   4   1 71.4946 3.43546  16
  -9  -4   1 70.9078 3.35542   4
   0   5   1 735.299 35.5406  23
   0   5  -1 726.301 35.2460   2
   0  -5  -1 776.424 34.8484  29
   0   5   1 713.564 34.9454  22
   0   5   1 750.484 35.5049  19
   0   5   1 753.698 34.8247   6
   0   5  -1 765.853 35.1709  14
   0   5   1 736.647 34.8802  29
   0   5  -1 715.883 34.9126  22
   0   5  -1 719.902 35.3205  19
   0   5  -1 730.495 35.3624  23
   0   5   1 737.626 35.3872   2
   0  -5  -1 658.260 34.8362  22
   0  -5  -1 759.234 35.0201  14
   0   5  -1 728.347 34.7941   6
   0   5   1 676.251 35.9985  14
   0  -5   1 776.444 34.7042  29
   1  -5   1 826.769 42.9530  19
   1   5  -1 872.326 42.3366   6
  -1   5   1 911.501 43.2496  23
   1   5  -1 857.201 42.4813  22
  -1   5   1 892.566 42.3963   6
  -1   5   1 866.003 42.4636  29
   1  -5   1 893.673 42.8742   2
  -1  -5  -1 957.001 42.4017  29
   1   5  -1 920.194 42.9996  23
  -1   5   1 898.955 43.1991  19
   1  -5   1 887.526 43.0977  23
  -1   5   1 823.669 45.9250   1
   1  -5   1 938.079 42.3245  29
   1   5  -1 906.270 42.8250   2
   1   5  -1 871.123 42.8871  19
  -1  -5  -1 935.992 42.5383  14
  -1  -5  -1 851.114 42.3921  22
   1   5  -1 894.853 42.7742  14
  -1   5   1 933.577 42.8767  14
  -1   5   1 914.357 43.0894   2
  -1   5   1 847.183 42.5350  22
  -1  -5  -1 951.806 45.1030   1
  -1  -5   1 961.393 41.6412  29
  -1   5  -1 910.856 42.5438  19
   1   5   1 835.149 42.1807  14
   1  -5  -1 852.507 41.8661  22
   1   5   1 895.072 42.5521  23
   1   5   1 900.846 42.3692   2
   1  -5  -1 942.127 41.8663  29
   1  -5  -1 865.303 42.5666  19
   1   5   1 916.264 42.4765  19
   1   5   1 846.762 41.9036  22
  -1  -5   1 829.469 43.6467   1
   1   5   1 906.706 41.8034   6
   1   5   1 821.893 41.8351  29
  -1   5  -1 832.732 42.2056  14
   1  -5  -1 892.678 42.0857  14
  -2   5   1 80.2082 4.26792  29
   2   5  -1 78.9074 4.10157   6
   2   5  -1 89.4740 4.84279  14
  -2  -5  -1 86.0748 7.86599   1
   2   5  -1 77.0419 4.70516   2
   2   5  -1 75.5896 4.29876  22
   2   5  -1 81.8260 4.06175  27
  -2   5   1 86.5576 4.92040  14
   2  -5   1 85.5113 4.12173  22
   2   5  -1 78.1595 4.92475  23
   2  -5   1 78.8209 5.06656   2
  -2   5   1 73.7403 9.53127   1
   2  -5   1 86.9643 5.41358  23
   2  -5   1 78.7695 4.09742  29
   2  -5   1 83.7415 4.26680  14
  -2   5   1 85.6354 4.40881  22
  -2  -5  -1 90.2856 4.18182  22
   2   5  -1 81.8829 4.88643  19
  -2  -5  -1 80.2779 4.12332  29
  -2  -5  -1 79.8312 4.32063  14
   2  -5   1 79.0967 4.96018  14
   2  -5   1 80.0656 5.67230  19
  -2  -5   1 89.4423 7.41154   1
   2   5   1 79.2641 5.34506  23
  -2   5  -1 89.6530 5.21484  14
   2   5   1 89.3225 4.67883  22
  -2   5  -1 96.3772 4.64894  29
   2  -5  -1 85.7413 5.76152  23
   2   5   1 86.2254 5.08160  14
   2  -5  -1 94.3244 4.55933  29
   2  -5  -1 87.1495 5.42522   2
   2  -5  -1 89.1817 4.62240  22
  -2   5  -1 92.0468 4.39989  20
  -2  -5   1 86.3369 4.26669  29
   2   5   1 91.6266 5.33464  19
   2  -5  -1 89.8132 5.00230  14
   2  -5  -1 83.3032 5.90377  19
  -2   5  -1 90.9716 4.74529  22
   2   5   1 80.4279 5.14546   2
   2  -5  -1 90.4606 4.43387  26
   3   5  -1 1437.93 69.1883  14
  -3  -5  -1 1440.06 68.4566  29
   3  -5   1 1472.47 68.5008  22
  -3   5   1 1530.93 68.8272  22
   3  -5   1 1450.05 69.3667   2
   3   5  -1 1443.73 68.4051  27
   3  -5   1 1428.82 68.4749  29
  -3   5   1 1462.03 69.3655  14
   3   5  -1 1407.16 68.4529   6
  -3   5   1 1458.46 68.6279   6
   3   5  -1 1387.68 69.2209   2
   3  -5   1 1512.50 68.6835  14
  -3  -5  -1 1505.03 68.4423  22
  -3  -5  -1 1432.02 73.3528   1
   3   5  -1 1324.88 68.7070  22
   3  -5   1 1560.36 68.4339  26
  -3   5   1 1499.67 68.3811  20
   3  -5   1 1474.36 69.7640  23
  -3   5   1 1411.69 68.6737  29
   3   5  -1 1365.45 68.5946  29
   3   5  -1 1362.40 69.4623  23
   3  -5   1 1368.65 69.6684  19
   3   5  -1 1442.23 69.5098  19
  -3   5   1 1483.09 68.4641  27
   3  -5  -1 1513.13 71.7666  19
  -3   5  -1 1442.17 70.5941  29
   3   5   1 1468.18 71.5640  23
  -3  -5   1 1484.65 73.9021   1
   3  -5  -1 1477.74 71.3827   2
  -3   5  -1 1559.51 70.7649  22
  -3   5  -1 1543.91 70.2920  20
   3   5   1 1445.67 71.2561   2
  -3   5  -1 1507.01 70.4571   6
  -3   5  -1 1477.93 70.3565  27
   3   5   1 1420.24 70.3032  27
   3  -5  -1 1496.23 70.2807  20
   3  -5  -1 1525.07 70.4966  29
   3  -5  -1 1502.55 71.7806  23
  -3  -5   1 1586.11 70.1362  29
   3   5   1 1492.91 71.4273  19
   3  -5  -1 1462.58 70.3361  26
   3  -5  -1 1423.49 70.5431  22
   3   5   1 1381.53 70.5550  29
   3   5   1 1436.92 70.3992   6
   3  -5  -1 1521.25 70.9756  14
   3   5   1 1477.67 71.1832  14
   3   5   1 1552.15 70.6870  22
  -3   5  -1 1441.16 71.2432  14
   4  -5   1 132.114 8.00099   2
   4  -5   1 113.669 5.84011  26
   4   5  -1 118.217 5.68612  28
  -4   5   1 116.411 6.25283  22
  -4   5   1 111.761 6.99631  14
  -4  -5  -1 101.774 5.63155  20
   4   5  -1 114.689 7.29235  19
  -4   5   1 116.710 5.79822  27
   4  -5   1 119.705 5.87404  29
   4   5  -1 115.600 5.87283   6
   4  -5   1 109.703 5.63397  20
  -4   5   1 95.4626 14.3147   1
   4   5  -1 120.801 7.15725   2
   4   5  -1 117.460 5.78616  27
   4   5  -1 114.331 7.52719  23
  -4   5   1 106.542 6.49451  29
   4  -5   1 123.345 5.96128  22
  -4  -5  -1 132.381 12.9487   1
   4  -5   1 123.961 8.41283  23
  -4  -5  -1 104.926 6.14507  29
  -4   5   1 115.639 5.90698   6
   4   5  -1 118.928 7.16934  14
   4   5  -1 117.868 6.05865  29
   4  -5   1 115.934 6.42811  14
   4  -5  -1 133.737 7.19198  14
   4   5   1 117.104 6.18473  26
   4   5   1 120.255 6.16688   6
   4  -5  -1 127.715 5.96362  20
  -4   5  -1 125.590 6.12059  27
   4  -5  -1 123.073 8.00142   2
  -4   5  -1 115.696 6.18998  20
  -4   5  -1 117.604 5.95816  28
   4   5   1 121.290 5.96290  28
   4   5   1 116.461 7.38801   2
  -4   5  -1 118.327 7.51193  14
  -4  -5   1 132.259 11.5719   1
  -4   5  -1 118.754 6.34966  29
   4   5   1 124.016 7.86139  19
  -4   5  -1 120.643 6.21579   6
   4   5   1 116.780 6.48197  22
   4  -5  -1 116.115 9.10910  19
   4  -5  -1 125.671 8.73069  23
   4  -5  -1 122.465 6.38073  22
   4   5   1 121.028 6.08478  27
   4   5   1 121.550 7.37161  14
   4   5   1 119.124 6.29994  29
   4   5   1 113.438 7.75738  23
   4  -5  -1 127.575 6.27388  29
  -4   5  -1 121.297 6.57580  22
   5   5  -1 148.906 6.99794  24
   5  -5   1 147.617 7.03677   4
   5   5  -1 142.089 7.85139  22
  -5  -5  -1 150.681 7.11829  29
   5   5  -1 140.382 7.23015  27
   5  -5   1 146.954 7.07006  16
   5  -5   1 151.792 11.1897  23
   5  -5   1 133.139 8.24156  14
   5  -5   1 162.626 10.3458   2
  -5  -5  -1 144.436 16.1512   1
   5   5  -1 132.565 9.57250  23
   5   5  -1 149.767 7.36866   6
  -5   5   1 134.636 7.64064  22
  -5   5   1 136.064 7.33936   6
   5   5  -1 134.225 7.32875  26
  -5   5   1 148.173 7.52835  29
  -5   5   1 132.620 7.02256  28
  -5  -5  -1 156.422 7.33883  11
   5  -5   1 141.781 7.04556  20
  -5   5   1 155.376 8.88012  14
   5   5  -1 144.285 7.51667  29
  -5   5   1 141.114 7.20649  27
   5   5  -1 145.678 9.18462  14
   5  -5   1 142.476 7.21961  26
  -5   5   1 150.762 7.13579  16
   5  -5   1 148.664 7.38310  22
   5   5  -1 136.819 8.97273   2
   5  -5   1 143.710 7.31226  29
  -5   5   1 137.561 7.13783   4
   5   5   1 148.303 9.33491   2
  -5   5  -1 151.662 7.30893  28
  -5  -5   1 135.940 7.19296  17
   5  -5  -1 148.459 9.05908  14
  -5   5  -1 142.058 7.98923  22
   5  -5  -1 148.073 7.80918  22
   5  -5  -1 157.310 10.3037   2
   5   5   1 152.648 7.60303   6
   5   5   1 154.024 7.63442  26
   5   5   1 155.614 10.0542  19
  -5   5  -1 153.168 9.18904  14
  -5  -5   1 157.024 7.57456  11
  -5   5  -1 139.809 7.36859  20
   5   5   1 159.014 7.76756  29
   5   5   1 151.965 7.22140  24
   5   5   1 136.412 9.00068  14
   5  -5  -1 148.010 7.26824   4
  -5   5  -1 153.351 7.38042  16
  -5  -5   1 137.882 14.6623   1
   5  -5  -1 151.114 7.66925  29
   5   5   1 152.464 7.47384  27
  -5   5  -1 151.067 7.63997   6
  -5   5  -1 138.695 7.74221  29
   5  -5  -1 152.245 7.32048  16
   5  -5  -1 147.920 11.3814  23
  -5   5  -1 140.920 7.45819  27
   5   5   1 147.998 7.99361  22
   5  -5  -1 143.455 7.45750  26
   5  -5  -1 155.532 7.31500  20
   5   5   1 143.319 9.86459  23
   6  -5   1 197.860 10.1654  22
   6   5  -1 202.001 9.97333  28
   6   5  -1 207.363 14.5867  23
   6   5  -1 203.723 9.85482  24
  -6   5   1 219.989 10.0306  16
   6   5  -1 205.759 10.3039  26
   6  -5   1 176.774 15.9775  23
   6  -5   1 202.440 10.1374  26
   6  -5   1 177.844 14.6207   2
   6   5  -1 207.570 12.6859  14
   6   5  -1 211.539 10.5535  29
   6   5  -1 200.045 10.8844  22
   6  -5   1 203.956 9.90240   4
   6  -5   1 205.259 9.93745  16
   6  -5   1 195.764 10.1758  29
   6   5  -1 218.349 10.3498   6
   6   5  -1 204.892 10.1736  27
  -6  -5  -1 204.496 9.90186   4
  -6   5   1 199.133 9.94337   4
   6   5  -1 225.929 13.5591   2
   6  -5   1 208.990 9.94943  20
  -6  -5  -1 194.778 9.82536  17
  -6   5   1 206.169 10.5774  22
  -6   5  -1 196.028 10.0117   4
   6  -5  -1 196.362 14.2404   2
  -6   5  -1 207.750 10.1505  20
  -6   5  -1 201.968 10.0086  28
   6  -5  -1 195.031 9.81222  24
  -6   5  -1 191.914 10.8526   6
   6   5   1 214.577 10.0593  28
  -6   5  -1 193.864 10.1802  27
  -6  -5   1 196.883 9.99974   7
  -6  -5   1 194.990 9.92231  17
   6   5   1 207.168 16.1604  23
  -6  -5   1 215.698 22.4534   1
   6  -5  -1 199.963 18.2936  23
   6   5   1 231.720 14.8784   2
   6  -5  -1 189.512 13.1459  14
   6   5   1 210.568 9.92133  24
  -6   5  -1 225.708 10.1437  16
   6  -5  -1 200.453 9.98738   4
   6  -5  -1 214.787 10.5864  22
  -6  -5   1 211.209 9.96270   4
   6   5   1 215.739 10.4109  26
   6  -5  -1 199.062 10.3893  29
  -6   5  -1 214.209 10.8154  22
   6   5   1 225.999 10.6265   6
   6  -5  -1 218.700 10.0663  20
   6   5   1 202.442 10.5449  29
  -6   5  -1 188.512 12.4778  14
   6  -5  -1 223.828 10.2773  26
   6   5   1 197.202 14.5967  19
   6   5   1 214.003 10.2657  27
   6   5   1 213.307 12.5794  14
   6   5   1 192.527 10.7900  22
  -6  -5   1 184.159 10.0389  12
   6  -5  -1 217.480 10.0545  16
   7  -5   1 170.723 8.26883  29
   7  -5   1 166.314 8.33780  26
  -7   5   1 180.597 8.49127  29
  -7   5   1 154.475 8.09382   4
   7   5  -1 180.360 8.39455  27
   7   5  -1 154.658 8.00250  24
  -7  -5  -1 164.642 8.08140   4
   7   5  -1 155.731 8.66970  29
   7   5  -1 165.843 8.92825   6
   7  -5   1 157.586 8.09956  20
   7  -5   1 164.023 8.08774   4
   7   5  -1 167.181 8.27216  16
   7  -5   1 177.094 8.11716  16
   7   5   1 174.424 8.03958  28
   7   5   1 161.001 8.16493  16
  -7  -5   1 174.583 21.2251   1
  -7   5  -1 163.811 8.10119  16
   7   5   1 168.859 8.23598  27
  -7  -5   1 160.761 7.96917   4
  -7   5  -1 168.227 8.44506  29
   7  -5  -1 182.672 8.41783  29
  -7   5  -1 169.012 8.03541   4
   7   5   1 157.582 8.35155  26
   7  -5  -1 173.184 8.05940  16
   7  -5  -1 157.790 7.99365   4
   7  -5  -1 162.845 8.05201  20
   7   5   1 155.150 8.37003   6
  -7  -5   1 151.121 8.09731   7
   7   5   1 162.326 8.55490  29
   7  -5  -1 166.393 8.27248  26
   7   5   1 155.019 7.90476  24
   8   5  -1 156.048 6.75324  24
  -8  -5  -1 134.861 6.80107   4
   8   5  -1 124.901 7.27266  27
   8   5  -1 141.085 6.94195  16
   8   5  -1 133.676 6.92603  20
   8  -5   1 133.718 6.77410  16
   8   5  -1 139.488 6.82155  28
   8  -5   1 130.157 6.97946  26
   8  -5   1 153.599 6.83229   4
  -8   5   1 152.521 6.85455   4
  -8  -5   1 138.932 6.38509   4
  -8   5  -1 134.876 6.65494   4
   8  -5  -1 136.136 6.41857  16
   8   5   1 117.554 6.68216  26
   8  -5  -1 124.942 6.42872  20
   8  -5  -1 127.685 6.59587  26
   8   5   1 139.337 6.53023  20
   8   5   1 122.171 6.34632  28
   8   5   1 138.668 6.30058  24
   8   5   1 133.296 6.52242  16
   9   5  -1 20.4039 1.17357  16
  -9  -5  -1 18.6591 0.97457  10
  -9  -5  -1 18.2276 1.01552   4
  -9   5   1 18.3705 1.00394   4
  -9  -5   1 19.2334 0.98536  10
  -9   5  -1 18.1436 1.00868   4
  -9  -5   1 20.5192 0.97326   4
   9   5   1 18.2060 1.05761  16
   0   6   1 297.899 14.4292  22
   0   6   1 287.889 14.9719   2
   0   6   1 312.019 14.8290  14
   0   6   1 312.714 15.1064  19
   0   6  -1 280.333 14.3679  22
   0   6   1 284.804 15.1746  23
   0  -6   1 308.694 14.0616  29
   0   6  -1 302.208 14.7261  14
   0   6  -1 283.509 14.2263   6
   0  -6  -1 298.902 14.2564  29
   0  -6  -1 295.860 14.2518  22
   0   6   1 294.001 14.3235  29
   0   6  -1 290.688 14.9444  19
   0   6  -1 298.468 14.1891  27
   0  -6  -1 299.088 14.3412  14
   0   6  -1 289.922 15.0307  23
   0   6  -1 296.032 14.8885   2
  -1   6   1 897.440 40.8997  14
  -1   6   1 882.897 41.3009  19
  -1   6   1 848.933 41.3435  23
   1   6  -1 800.737 40.7773   2
   1   6  -1 822.099 41.0000  23
  -1  -6  -1 862.019 40.1596  26
  -1  -6  -1 858.696 40.2216  29
  -1   6   1 842.447 40.3616  29
  -1   6   1 861.260 40.2684   6
   1   6  -1 791.955 40.3814  22
   1   6  -1 829.975 40.2305   6
  -1  -6  -1 851.187 43.3999   1
  -1  -6  -1 764.618 40.0783  14
   1   6  -1 906.655 40.7695  14
  -1   6   1 826.965 40.4504  22
   1  -6   1 902.072 40.1235  29
  -1  -6  -1 792.789 40.1109  14
  -1   6   1 863.458 41.1784   2
  -1  -6  -1 824.043 40.1716  22
   1  -6   1 860.172 40.8702   2
   1  -6   1 845.832 41.1335  23
   1  -6   1 901.553 40.1424  26
   1   6  -1 813.462 40.9261  19
  -1   6   1 875.561 40.2120  27
   1   6   1 873.053 41.2931  19
   1   6   1 831.251 41.1371   2
  -1   6  -1 860.368 41.3825  19
   1  -6  -1 876.799 40.5057  22
   1   6   1 814.395 41.3333  23
  -1   6  -1 845.592 40.4002  27
  -1  -6   1 875.040 42.9794   1
  -1   6  -1 880.925 41.0132  14
   1   6   1 840.357 40.5236  29
   1   6   1 862.346 41.0085  14
   1   6   1 821.275 40.4399   6
   1  -6  -1 876.189 40.6747  14
  -1   6  -1 802.750 40.6331  22
   1  -6  -1 828.921 41.6506  19
   1  -6  -1 848.141 40.4687  29
   1   6   1 884.697 40.6701  22
  -2   6   1 48.3634 2.87844  22
  -2  -6  -1 45.8731 2.45074  22
  -2  -6  -1 50.7956 2.49607  26
   2  -6   1 45.1243 2.48137  29
  -2   6   1 50.0381 2.62151   6
   2   6  -1 45.0060 2.47178  27
   2   6  -1 53.5386 3.80143  23
  -2   6   1 47.5397 2.52669  27
   2   6  -1 51.5066 3.48468   2
  -2  -6  -1 46.1438 2.49678  29
   2  -6   1 46.3886 4.47204   2
  -2   6   1 46.1693 3.48307  14
   2   6  -1 46.3502 3.46164  19
  -2   6   1 48.5821 9.58345   1
  -2   6   1 48.1190 2.71880  29
   2  -6   1 44.8132 2.41187  22
   2   6  -1 49.4896 3.51447  14
   2   6  -1 45.9589 2.51668   6
   2  -6   1 51.7455 2.49065  26
   2   6  -1 43.5675 2.79766  22
   2  -6  -1 45.9106 3.25929  14
   2  -6  -1 53.5313 2.66490  29
   2  -6  -1 49.3168 4.45459  23
   2   6   1 54.4358 3.92586  23
   2   6   1 48.7296 2.53932  27
  -2   6  -1 44.7791 2.61235   6
   2   6   1 47.7796 3.51361  14
  -2   6  -1 49.9643 2.77978  29
   2   6   1 50.1911 3.66602  19
  -2   6  -1 48.2507 2.56512  27
   2   6   1 52.6570 3.62418   2
   2   6   1 44.7402 2.81654  22
   2  -6  -1 50.5837 2.54157  26
   2  -6  -1 51.2295 2.74330  22
  -2  -6   1 47.6481 6.11276   1
   2   6   1 47.6171 2.69906  29
   2  -6  -1 47.9843 4.01826   2
  -2   6  -1 45.5667 2.88082  22
   2  -6  -1 36.9006 4.90160  19
  -2   6  -1 43.6260 3.51700  14
   2   6   1 47.1645 2.59123   6
  -3   6   1 111.742 5.70246  29
   3   6  -1 104.846 5.30484  28
   3  -6   1 100.231 5.39965  29
  -3   6   1 113.375 5.53885   6
   3   6  -1 107.519 5.80324  22
   3  -6   1 112.400 5.38928  26
   3   6  -1 107.379 6.48692   2
  -3   6   1 108.742 5.43331  27
  -3   6   1 111.830 5.88520  22
   3   6  -1 103.728 5.45655   6
  -3  -6  -1 112.156 5.39120  29
   3   6  -1 109.443 6.82899  23
  -3   6   1 109.433 5.31830  28
   3  -6   1 98.8517 5.26159  20
  -3  -6  -1 107.813 10.6654   1
   3   6  -1 112.736 5.65635  29
   3  -6   1 105.928 7.58977  23
   3   6  -1 112.401 5.58800  27
   3  -6   1 112.235 5.39700  22
  -3   6   1 83.1048 13.2987   1
   3   6  -1 99.1133 6.53149  14
  -3   6   1 109.341 6.64022  14
   3   6  -1 107.859 6.73582  19
   3  -6   1 102.592 7.00684   2
   3  -6  -1 99.7708 8.16420  19
   3  -6  -1 111.904 5.48333  26
  -3   6  -1 121.555 6.00000  22
   3   6   1 100.142 5.62406  27
   3   6   1 96.7331 5.52622  26
   3   6   1 107.034 5.37914  28
   3  -6  -1 108.757 5.35051  20
   3   6   1 109.460 5.83079  22
  -3   6  -1 99.6794 5.70595  29
   3  -6  -1 111.502 5.68459  22
   3   6   1 107.171 5.54718   6
  -3   6  -1 109.817 5.38653  28
   3  -6  -1 110.717 6.28184  14
  -3   6  -1 108.506 5.59975   6
   3   6   1 108.090 6.64647   2
   3   6   1 118.778 6.98294  19
   3   6   1 118.627 7.13026  23
  -3   6  -1 112.725 5.44077  20
   3   6   1 108.435 6.54928  14
   3  -6  -1 119.618 7.22204   2
  -3   6  -1 118.011 6.85041  14
   3   6   1 101.820 5.63664  29
  -3  -6   1 108.307 9.99898   1
   3  -6  -1 114.566 5.61978  29
   3  -6  -1 116.407 7.78364  23
  -3   6  -1 109.811 5.50913  27
   4  -6   1 310.970 17.7534  23
   4   6  -1 308.839 14.8249  28
   4   6  -1 291.981 16.2161   2
  -4   6   1 305.322 14.8064  28
   4  -6   1 309.619 14.9349  26
   4   6  -1 287.896 16.2458  14
   4   6  -1 301.136 15.0312   6
  -4   6   1 304.894 15.0797   6
  -4  -6  -1 323.304 14.8385  29
  -4   6   1 311.283 14.9645  27
   4  -6   1 345.849 15.0161  29
   4   6  -1 320.946 15.4984  22
  -4   6   1 312.293 16.3812  14
   4   6  -1 296.941 14.9335  27
   4  -6   1 324.996 17.0559   2
  -4  -6  -1 326.691 21.9012   1
   4   6  -1 311.628 15.2717  29
   4  -6   1 284.092 14.7556  20
   4   6  -1 288.329 16.6278  23
  -4   6   1 294.104 15.4156  22
   4   6  -1 322.480 16.5920  19
   4  -6   1 310.072 14.9191  22
  -4   6  -1 306.884 14.7083  20
   4   6   1 302.479 16.1072   2
   4  -6  -1 290.769 17.2628  23
  -4   6  -1 312.839 14.6521  28
  -4   6  -1 285.521 16.1141  14
   4  -6  -1 315.978 15.1799  22
  -4  -6   1 287.094 19.7742   1
  -4   6  -1 303.299 15.3674  22
   4   6   1 305.385 16.4469  19
  -4   6  -1 341.993 15.2114  29
   4   6   1 308.828 14.6491  28
   4   6   1 278.761 15.2532  22
   4  -6  -1 303.544 16.7073   2
   4   6   1 295.438 14.8879  26
  -4   6  -1 316.232 14.8217  27
   4  -6  -1 313.828 14.9373  29
   4  -6  -1 276.879 14.7215  26
   4  -6  -1 322.282 14.6326  20
   4   6   1 311.836 16.0672  14
   4   6   1 307.742 15.2161  29
   4   6   1 289.058 14.7499  27
   4  -6  -1 300.186 15.5212  14
  -4   6  -1 310.995 15.1346   6
   4   6   1 310.963 14.8961   6
   4   6   1 299.658 16.5665  23
   5   6  -1 609.197 27.4377  24
  -5   6   1 592.343 27.9253   4
  -5   6   1 587.993 29.1368  14
   5   6  -1 571.360 27.5357  28
   5   6  -1 566.272 29.2957   2
   5  -6   1 581.676 27.6911  29
   5   6  -1 548.763 28.2561  22
   5   6  -1 548.369 27.6615  27
  -5  -6  -1 559.536 35.3612   1
   5  -6   1 563.463 27.7085  16
  -5   6   1 548.171 27.6447  27
   5   6  -1 569.778 29.8868  23
  -5   6   1 590.275 28.0538  29
  -5   6   1 561.507 27.4811  28
   5  -6   1 563.320 27.4690  20
   5   6  -1 577.104 28.0270  29
   5   6  -1 594.740 29.7808  19
  -5   6   1 573.239 27.8378   6
  -5   6   1 604.174 27.5761  16
   5  -6   1 585.564 27.6822  26
  -5   6   1 546.872 28.1578  22
   5  -6   1 580.280 27.4558   4
   5  -6   1 555.744 27.5376  22
   5   6  -1 599.734 29.5234  14
   5   6  -1 637.493 27.8672   6
  -5   6  -1 591.547 28.3487  27
   5   6   1 604.438 28.3309  27
  -5   6  -1 580.686 28.7212  29
   5   6   1 567.017 28.1564  28
   5   6   1 582.819 28.4856  26
   5  -6  -1 542.451 30.5565   2
   5   6   1 585.945 28.4670   6
  -5   6  -1 542.184 28.2123  20
  -5   6  -1 571.161 28.4941   6
  -5   6  -1 609.879 28.1664  28
   5  -6  -1 558.017 29.1031  14
   5   6   1 609.001 30.6962  23
  -5  -6   1 557.359 34.5334   1
   5  -6  -1 578.742 28.4582  29
  -5  -6   1 537.790 28.4070   3
   5  -6  -1 631.077 28.5937  22
  -5   6  -1 630.929 30.1064  14
   5  -6  -1 631.175 28.1638  16
   5  -6  -1 593.014 28.1356  20
   5   6   1 613.042 28.9268  22
   5   6   1 611.298 29.9243  14
  -5  -6   1 567.999 28.0344  17
   5   6   1 594.663 28.0552  24
   5  -6  -1 575.675 28.3020  26
   5   6   1 651.495 28.7045  29
   5   6   1 597.796 30.0565   2
   5  -6  -1 581.945 31.6341  23
   5   6   1 577.492 30.4536  19
   5  -6  -1 613.744 28.1097   4
  -5   6  -1 649.358 28.2580  16
  -5   6  -1 547.040 28.8891  22
   6  -6   1 393.049 18.7605  26
   6  -6   1 375.661 18.5103   4
   6   6  -1 401.513 19.2071  29
   6   6  -1 383.289 18.4655  24
  -6  -6  -1 367.774 18.5100  12
  -6   6   1 362.351 18.5325   4
   6   6  -1 388.096 19.5167  22
   6   6  -1 387.311 18.8050  28
   6  -6   1 385.494 18.5474  20
   6  -6   1 412.315 18.7232  29
   6   6  -1 433.757 19.0469   6
  -6   6   1 388.921 19.1954  22
  -6  -6  -1 356.094 18.4236  17
  -6  -6  -1 344.890 28.8177   1
   6  -6   1 404.666 18.5466  16
  -6   6  -1 381.593 18.4786   4
   6   6   1 408.345 18.9250   6
   6   6   1 368.526 18.6402  28
  -6  -6   1 341.812 18.3636  17
   6   6   1 401.937 18.9253  26
   6  -6  -1 382.821 18.8223  22
   6  -6  -1 389.786 18.4915  20
  -6  -6   1 376.458 18.7314  11
   6  -6  -1 375.076 18.6741  26
  -6   6  -1 406.844 19.3367  22
   6   6   1 388.313 18.3906  24
   6  -6  -1 364.329 18.4342   4
   6   6   1 411.702 18.7448  27
  -6  -6   1 384.788 27.5288   1
  -6   6  -1 379.246 18.5609  16
  -6  -6   1 353.074 18.4591   7
   6   6   1 378.584 19.0342  29
  -6  -6   1 371.196 18.4469  12
   6  -6  -1 398.361 18.8425  29
   6   6   1 423.250 19.4308  22
   6  -6  -1 376.598 28.6008   2
  -6   6  -1 394.082 18.4881  28
  -6  -6   1 404.660 18.4209   4
  -6   6  -1 371.971 19.0221  29
   6  -6  -1 408.912 18.5068  16
  -6   6  -1 381.845 18.6797  27
  -7  -6  -1 7.01998 0.73652   4
  -7   6   1 9.11907 0.91917  29
   7   6  -1 8.93177 0.82171  27
  -7  -6  -1 8.74443 0.62584   7
   7   6  -1 8.00186 0.59430  24
   7   6  -1 7.27165 0.96810  16
  -7   6   1 7.97989 0.64030   4
   7   6  -1 6.25030 0.97639  29
   7  -6   1 8.19141 0.60769  16
   7   6  -1 9.31202 1.03343   6
   7  -6   1 7.94614 0.78761  26
   7   6   1 7.01489 1.03914  29
  -7   6  -1 8.77938 1.00416  29
   7  -6  -1 8.58462 0.67885  20
   7   6   1 8.07564 0.80926  27
  -7  -6   1 7.39253 0.56578  17
  -7   6  -1 8.21145 0.65157   4
   7   6   1 9.06316 0.92474  16
   7   6   1 8.87317 0.64761  28
   7  -6  -1 8.30719 0.81746  26
  -7  -6   1 7.44707 0.60087   7
   7  -6  -1 9.03609 0.65499  16
   7   6   1 7.50414 0.92630  26
   7   6   1 7.16624 1.06414   6
   7  -6  -1 7.91526 0.90727  29
  -7   6  -1 7.96489 0.48386  24
   7   6   1 7.76192 0.64426  24
   8   6  -1 8.18966 0.65640  20
   8   6  -1 9.29129 0.67820  16
  -8   6   1 7.31195 0.57562   4
   8   6  -1 7.99568 0.55309  24
  -8  -6  -1 8.37341 0.57460   4
   8  -6   1 9.58178 0.72711  26
   8   6  -1 8.29917 0.58509  28
   8   6   1 8.20375 0.65139  16
  -8   6  -1 7.53319 0.57523   4
   8   6   1 8.30597 0.64885  20
  -8  -6   1 8.67212 0.64485   4
   8  -6  -1 8.02594 0.54650  16
   8   6   1 9.01627 0.49051  24
  -9   6   1 64.8857 3.52442   4
   9   6  -1 74.1074 3.57465  16
  -9  -6  -1 72.0202 3.50504  10
  -9  -6  -1 80.8100 3.56126   4
   9   6   1 67.4953 3.42015  16
  -9  -6   1 72.6658 3.37457  10
   0   7  -1 225.699 12.0604  29
   0   7   1 262.055 11.9395  27
   0   7  -1 255.866 12.8850   2
   0   7   1 242.895 12.1013  29
   0   7  -1 245.700 12.9412  19
   0  -7  -1 262.054 11.8951  26
   0   7   1 244.335 13.2169  23
   0  -7  -1 240.652 11.9317  29
   0   7  -1 267.523 12.7073  14
   0   7   1 261.762 12.7583  14
   0   7   1 236.063 12.9400   2
   0   7   1 246.297 11.9882   6
   0  -7   1 246.652 11.8465  26
   0  -7  -1 251.857 11.8658  22
   0   7  -1 225.813 12.1489  22
   0   7   1 247.729 13.0839  19
   0   7  -1 254.022 13.1045  23
   0   7  -1 230.211 11.9535   6
   0   7  -1 246.271 11.9118  27
  -1  -7  -1 295.019 14.7776  29
   1   7  -1 298.610 15.7883  19
   1   7  -1 298.798 14.9716  29
  -1  -7  -1 319.751 14.7695  26
   1   7  -1 324.383 15.5730  14
  -1   7   1 325.475 14.8325  27
   1   7  -1 287.070 15.0666  22
  -1  -7  -1 305.526 18.6613   1
   1   7  -1 271.563 14.8107   6
   1   7  -1 320.049 15.9840  23
  -1   7   1 309.293 16.2678  23
  -1   7   1 328.293 15.1656  22
   1  -7   1 305.980 16.2557  23
  -1   7   1 314.059 15.7138  14
  -1   7   1 294.965 15.0025  29
  -1   7   1 307.363 14.8846   6
  -1   7   1 297.769 15.9758   2
  -1   7   1 311.041 16.1718  19
   1  -7   1 315.881 15.8287   2
   1   7  -1 328.926 15.7539   2
   1  -7   1 316.656 14.7369  26
   1  -7   1 311.335 14.6380  29
   1   7  -1 295.590 14.7722  27
  -1   7  -1 304.260 15.6028  14
   1   7   1 313.836 15.6001  14
   1   7   1 300.084 15.9098  19
   1   7   1 299.804 15.7420   2
  -1   7  -1 316.798 14.8001  27
   1  -7  -1 312.479 14.8005  22
  -1  -7   1 319.534 14.7191  26
  -1   7  -1 300.921 15.1089  22
  -1   7  -1 297.917 14.8492   6
   1  -7  -1 321.742 14.7558  26
   1  -7  -1 303.999 14.8208  29
   1   7   1 295.738 14.8287   6
   1  -7  -1 326.702 16.3851  23
   1   7   1 312.215 14.7840  27
  -1   7  -1 315.946 15.0457  29
  -1   7  -1 296.552 15.9609  19
   1   7   1 325.077 15.0991  22
   1  -7  -1 279.991 16.9617  19
   1  -7  -1 308.535 15.8468   2
  -1  -7   1 326.863 18.2467   1
   1   7   1 286.852 14.9104  29
   1   7   1 290.143 15.9599  23
   2   7  -1 2.93208 0.37869   6
  -2   7   1 2.25664 0.36594  27
  -2  -7  -1 2.37719 0.36488  29
  -2   7   1 2.65021 0.31123  28
   2   7  -1 2.82015 1.51142  23
  -2  -7  -1 3.88272 4.30581   1
  -2   7   1 1.74791 0.38273   6
  -2   7   1 1.38856 0.37936  29
   2   7  -1 2.01973 0.52211  29
   2  -7   1 1.21116 2.71088  23
   2   7  -1 0.58986 1.51412  14
   2  -7   1 2.09957 0.32459  26
   2   7  -1 2.28390 1.25318  22
   2   7  -1 3.52727 1.34639  19
   2  -7   1 2.34343 0.34097  29
   2  -7   1 2.19118 2.40134   2
  -2   7   1 2.17158 0.65529  22
   2   7  -1 1.62172 0.30186  27
   2   7  -1 1.52629 1.22346   2
  -2   7   1 3.17547 1.48930  14
   2  -7  -1 0.22799 2.50704  23
   2   7   1 1.97385 0.27617  28
  -2   7  -1 1.38997 0.46115  29
  -2   7  -1 1.82322 0.38753   6
   2  -7  -1 1.74573 0.29133  20
   2  -7  -1 3.10906 0.43970  29
   2   7   1 2.40631 1.39297  19
  -2   7  -1 2.66127 0.36923  27
   2   7   1 2.40785 1.52287  23
   2   7   1 2.58618 0.39509   6
  -2  -7   1 2.83534 3.68754   1
   2   7   1 2.82581 0.45859  26
   2   7   1 1.52581 1.29164   2
   2  -7  -1 1.85825 1.30639  14
   2   7   1 2.86860 0.48974  29
   2  -7  -1 2.06025 0.52312  22
  -2   7  -1 2.13806 0.74064  22
  -2   7  -1 3.94859 1.47954  14
   2   7   1 0.64112 1.28809  14
   2  -7  -1 2.44172 2.06905   2
   2   7   1 2.09041 0.32308  27
   2  -7  -1 1.99851 0.31925  26
   2   7   1 2.23217 0.69843  22
   3   7  -1 2.80677 0.89484  22
  -3   7   1 3.88140 0.49879  27
  -3  -7  -1 3.94960 0.41867  29
  -3   7   1 2.87327 0.36331  28
   3   7  -1 3.22612 0.36534  28
   3   7  -1 2.96726 1.57250  19
   3   7  -1 3.98500 0.66892  29
  -3   7   1 3.70939 0.58379   6
   3  -7   1 -1.4310 3.32909  23
  -3   7   1 1.11462 1.65713  14
  -3  -7  -1 12.1273 6.13501   1
   3  -7   1 3.57523 0.44134  26
   3   7  -1 5.00370 1.77969   2
  -3   7   1 5.29674 0.95042  22
   3  -7   1 0.74049 2.84486   2
   3  -7   1 3.06164 0.43070  29
   3   7  -1 3.01335 1.97001  14
   3  -7   1 3.07956 0.41168  20
   3   7  -1 4.59061 1.98308  23
  -3   7  -1 4.67381 0.99393  22
   3   7   1 3.58568 0.44098  27
   3  -7  -1 5.47278 1.70129  14
   3   7   1 4.94784 2.09065  23
   3  -7  -1 4.22301 3.13810  23
   3   7   1 3.01706 0.48734   6
  -3   7  -1 2.53796 0.57012  29
   3  -7  -1 3.36150 2.58050   2
  -3   7  -1 3.80520 1.81342  14
   3   7   1 2.34253 0.76249  22
   3  -7  -1 3.99240 0.73410  22
   3   7   1 4.70922 1.73424   2
   3   7   1 6.56248 2.06501  19
   3   7   1 3.01004 0.54618  26
  -3  -7   1 5.49188 4.60083   1
   3  -7  -1 2.97764 0.37309  20
  -3   7  -1 4.11418 0.50562  27
   3  -7  -1 3.80591 0.45082  26
  -3   7  -1 3.53780 0.56408   6
   3  -7  -1 3.35397 0.51999  29
   3   7   1 3.73895 0.38356  28
  -3   7  -1 3.09581 0.37813  28
   3   7   1 2.57750 1.61693  14
   3   7   1 3.37463 0.59718  29
   4   7  -1 232.762 11.3460  28
  -4   7   1 228.284 12.0496  22
   4  -7   1 254.944 11.5664  18
  -4   7   1 235.857 11.4565  27
   4   7  -1 233.541 11.7732  29
  -4   7   1 230.870 13.0332  14
   4  -7   1 237.904 11.2181   4
   4  -7   1 220.601 11.3691  26
   4  -7   1 214.708 11.2619  20
   4   7  -1 225.625 11.5188   6
   4   7  -1 226.426 11.1987  24
   4   7  -1 230.208 14.5100  14
   4  -7   1 233.621 14.5051   2
  -4  -7  -1 204.177 18.3605   1
   4   7  -1 222.919 13.4161   2
   4  -7   1 240.649 11.3833  29
  -4   7   1 235.644 11.8032  29
   4   7  -1 242.026 12.0093  22
  -4   7   1 234.522 11.5904   6
  -4  -7  -1 239.761 11.5279  11
   4  -7   1 223.056 15.2790  23
  -4   7   1 236.445 11.2854  28
   4   7  -1 227.415 14.2278  23
   4   7  -1 247.678 15.8851  19
  -4  -7  -1 257.900 11.5509  21
   4   7  -1 221.580 11.4138  27
   4   7   1 247.580 11.8121   6
  -4   7  -1 239.115 11.5523  28
   4  -7  -1 251.791 14.3509   2
  -4  -7   1 226.758 17.2097   1
  -4   7  -1 247.057 11.5860  16
   4   7   1 235.423 11.9192  29
   4   7   1 241.043 11.6985  28
   4   7   1 237.595 13.3880   2
   4  -7  -1 241.464 11.7945  22
   4  -7  -1 221.845 11.7351  16
   4   7   1 222.526 13.8437  23
   4  -7  -1 232.911 15.1109  23
  -4  -7   1 264.770 11.8013  21
   4  -7  -1 238.368 11.4888  20
   4  -7  -1 229.818 12.6541  14
   4   7   1 228.329 12.1705  22
   4   7   1 232.668 13.5429  19
  -4   7  -1 239.342 12.3502  22
  -4   7  -1 246.766 11.8669   6
  -4   7  -1 237.504 11.6944  27
   4  -7  -1 226.618 11.7324  29
   4  -7  -1 235.831 11.6346  26
   4   7   1 254.790 11.8432  26
   4   7   1 216.988 11.6224  27
   4   7   1 230.399 13.1923  14
   4   7   1 237.901 11.4241  24
  -4   7  -1 244.600 12.0703  29
   5   7  -1 464.726 22.1780  24
  -5   7   1 458.478 22.2447   4
   5   7  -1 473.393 24.8501  19
   5   7  -1 504.740 24.6553   2
   5   7  -1 475.329 22.6293   6
   5  -7   1 471.619 22.2002   4
   5   7  -1 473.401 22.4680  27
  -5  -7  -1 509.915 22.5823  11
  -5   7   1 455.698 22.6057   6
   5   7  -1 451.024 22.2891  28
   5   7  -1 485.237 23.0063  29
   5  -7   1 480.608 22.2237  16
   5  -7   1 409.255 22.8342  11
   5  -7   1 466.442 22.4163  26
  -5   7   1 472.641 23.1885  22
   5  -7   1 447.975 22.2023  20
   5   7  -1 500.798 25.3855  23
  -5  -7  -1 453.816 22.1390  17
  -5   7   1 453.580 22.2391  28
   5  -7   1 463.313 22.3196  29
   5   7  -1 410.825 23.0698  22
  -5   7   1 473.895 22.8340  29
  -5  -7  -1 476.942 31.5319   1
   5   7  -1 453.357 24.4077  14
  -5   7   1 453.272 22.4156  27
  -5   7   1 488.310 24.2500  14
  -5   7  -1 461.623 23.5170  29
   5   7   1 460.916 22.9613  28
   5   7   1 482.268 23.2855   6
   5  -7  -1 434.569 26.0876   2
   5   7   1 480.907 23.4752  29
  -5  -7   1 466.857 23.2358   3
   5  -7  -1 458.165 27.5013  23
  -5   7  -1 477.398 23.3299   6
   5  -7  -1 492.068 22.9386  16
   5  -7  -1 447.540 23.1827  29
  -5   7  -1 496.466 23.1748  27
   5   7   1 514.134 25.3355   2
   5   7   1 478.059 24.8830  14
   5  -7  -1 466.928 23.1434  22
  -5   7  -1 526.275 23.0606  16
   5  -7  -1 463.954 23.0924  26
   5   7   1 482.313 23.1375  27
   5   7   1 456.212 25.4818  19
  -5  -7   1 451.945 22.8247  17
   5  -7  -1 487.490 23.0104  20
  -5  -7   1 491.590 29.9588   1
  -5  -7   1 527.648 23.2682  11
  -5   7  -1 499.103 22.9771  28
   5   7   1 508.784 26.0065  23
   5   7   1 455.481 22.8378  24
  -5   7  -1 505.316 25.2082  14
  -6  -7  -1 202.103 9.61249  12
   6  -7   1 207.577 9.58566  16
   6   7  -1 212.485 10.0578   6
   6   7  -1 195.287 9.54042  24
  -6   7   1 202.790 9.62936   4
   6   7  -1 204.288 10.6671  29
   6  -7   1 200.617 9.79805  26
  -6  -7  -1 190.532 9.49007  17
  -6  -7  -1 179.924 21.9827   1
   6  -7   1 191.823 9.56750   4
  -6   7   1 200.720 9.46503  24
   6   7  -1 183.020 9.64360  28
  -6   7   1 185.911 10.0633  29
  -6  -7   1 197.150 9.55765   4
  -6  -7   1 195.445 9.53342  17
   6   7   1 200.778 9.66892  28
  -6   7  -1 193.278 9.71574  16
  -6  -7   1 200.599 9.64888   7
   6   7   1 203.898 10.0550   6
   6   7   1 177.597 10.1599  29
  -6   7  -1 199.590 9.63831   4
  -6  -7   1 190.932 19.5003   1
   6   7   1 206.247 10.2676  27
   6  -7  -1 210.570 9.88264  29
  -6   7  -1 183.990 10.1600  29
   6   7   1 193.271 9.53859  24
  -6  -7   1 189.391 9.61086  12
  -6   7  -1 204.446 9.64104  28
   6  -7  -1 209.944 9.63933  16
   6  -7  -1 201.710 9.64251  20
  -6   7  -1 196.889 9.92227  27
  -6  -7   1 188.574 9.86935  11
   6  -7  -1 208.985 9.85567  26
   7   7  -1 123.181 7.10745  29
   7   7  -1 132.939 6.40836  24
  -7   7   1 141.986 6.49941   4
  -7  -7  -1 127.282 6.43541   4
  -7   7   1 123.467 7.47964  29
   7   7  -1 129.640 6.52936  28
   7   7  -1 135.472 6.95143   6
   7   7  -1 145.206 6.66091  16
   7  -7   1 127.730 6.62252  26
  -7  -7  -1 131.305 6.46121   7
  -7   7  -1 128.891 6.33274  24
   7   7   1 136.701 6.72215  27
  -7   7  -1 145.849 7.60378  29
   7   7   1 117.122 6.79762  26
   7  -7  -1 132.526 6.68413  26
   7  -7  -1 135.596 6.48146  16
  -7  -7   1 136.598 6.44319   4
   7   7   1 132.558 6.99065  29
  -7   7  -1 132.343 6.50428   4
   7   7   1 135.030 6.65664  16
   7   7   1 125.338 6.93212   6
  -7  -7   1 139.980 6.49720   7
   7   7   1 127.192 6.40094  24
   8   7  -1 33.3306 1.86162  16
   8   7  -1 35.6555 1.72125  24
  -8  -7  -1 35.9765 1.76040   4
  -8   7   1 33.9003 1.78655   4
   8   7  -1 34.1347 1.77367  28
   8   7  -1 32.4843 2.05155  20
   8   7   1 33.9297 1.89980  16
   8   7   1 39.4653 2.21401  20
  -8  -7   1 37.0558 1.77482   4
   8   7   1 34.1103 1.72427  24
   8  -7  -1 32.5911 2.15021  26
  -8  -7   1 35.0430 1.79587  10
   0   8  -1 189.074 10.0758   2
   0   8   1 166.679 8.76726  28
   0   8   1 183.276 10.3039  19
   0   8  -1 185.901 10.3223  23
   0   8   1 191.740 9.14838  22
   0   8  -1 173.321 8.82092   6
   0   8  -1 175.348 8.75295  27
   0   8   1 170.110 8.82969   6
   0   8   1 175.503 8.94541  29
   0   8  -1 180.346 8.97992  29
   0   8   1 171.843 8.74674  27
   0  -8  -1 195.303 8.73081  26
   0  -8   1 180.509 8.66180  26
   0  -8  -1 191.286 8.70855  29
   0   8   1 177.031 10.0821   2
   0   8  -1 182.447 10.1317  19
   0   8  -1 173.790 8.65726  28
   0   8  -1 160.706 9.04844  22
   0   8   1 180.440 9.84753  14
   0   8   1 174.341 10.3336  23
  -1   8   1 54.4166 3.18816  22
   1   8  -1 53.7183 2.79780   6
   1  -8   1 50.5819 8.14382  23
   1   8  -1 47.1606 2.69366  27
   1   8  -1 48.0231 4.22775  23
   1   8  -1 47.9089 2.61834  28
   1   8  -1 50.7445 4.16589  14
   1   8  -1 51.3521 4.01263   2
  -1   8   1 49.8379 4.10157  14
   1   8  -1 51.8050 3.16287  22
   1  -8   1 54.2824 2.67651  26
   1   8  -1 46.4540 4.10461  19
  -1   8   1 51.5827 2.83640   6
  -1   8   1 49.7332 2.73829  27
  -1  -8  -1 59.2679 8.69210   1
   1  -8   1 57.5101 5.98642   2
  -1  -8  -1 53.7074 2.70203  26
   1   8  -1 47.2227 2.93660  29
  -1   8   1 46.5662 2.94914  29
  -1   8   1 52.6431 2.65255  28
  -1  -8  -1 53.2479 2.62662  29
  -1   8  -1 49.5224 2.93600  29
   1   8   1 46.6178 2.64781  27
   1  -8  -1 47.6128 5.14313   2
  -1  -8   1 56.7520 7.24952   1
   1  -8  -1 51.7991 6.08718  23
   1   8   1 48.4393 2.85032  29
  -1   8  -1 45.5740 4.06849  14
  -1   8  -1 48.8476 2.75660   6
   1   8   1 56.3601 4.46834  19
  -1   8  -1 49.2351 2.68131  27
   1   8   1 48.7398 2.74300   6
   1  -8  -1 43.7368 2.55412  20
  -1   8  -1 50.3383 3.11394  22
   1   8   1 45.7234 4.41251  23
   1   8   1 46.5162 4.10465   2
   1  -8  -1 52.5962 2.63150  26
   1   8   1 54.6983 2.60389  28
  -1  -8   1 51.8000 2.58181  26
   1  -8  -1 48.8667 2.63308  29
   2  -8   1 22.8395 1.26511  29
  -2   8   1 24.2260 1.78499  29
   2   8  -1 25.2398 1.42215  28
  -2  -8  -1 26.5683 1.50063  26
   2   8  -1 25.3329 2.13093  22
   2  -8   1 24.4551 4.09930   2
  -2   8   1 25.0254 1.54784  27
   2   8  -1 22.1656 3.08752  23
   2  -8   1 23.4386 4.68774  23
   2   8  -1 24.6425 1.82148   6
   2   8  -1 25.4731 1.79299  29
  -2   8   1 26.2283 1.45244  28
   2   8  -1 20.4934 2.80855  14
   2   8  -1 24.4316 1.50842  27
  -2   8   1 29.3728 2.19496  22
  -2   8   1 18.3498 2.80573  14
  -2  -8  -1 25.1832 1.31728  29
   2  -8   1 27.8839 1.49952  26
  -2   8   1 26.3755 1.66412   6
  -2  -8  -1 26.4560 6.37534   1
   2   8   1 22.3057 1.91856  22
  -2   8  -1 21.3879 1.47007  27
   2  -8  -1 24.0477 1.34080  20
  -2   8  -1 24.0870 1.76576  29
   2   8   1 29.4918 3.30167  14
   2   8   1 20.8056 1.41760  27
   2  -8  -1 24.8868 4.52195  23
   2   8   1 22.3962 1.63202  29
   2  -8  -1 26.7237 1.51631  29
   2  -8  -1 24.1234 1.51062  22
   2   8   1 18.7586 2.67444   2
  -2   8  -1 30.1668 3.52215  14
  -2   8  -1 23.3534 2.06447  22
  -2   8  -1 26.1308 1.41030  28
   2   8   1 24.5135 1.37208  28
   2  -8  -1 24.1316 1.45453  26
   2  -8  -1 23.6479 3.78010   2
   2   8   1 19.7653 3.02695  23
   2   8   1 26.9218 3.54356  19
   2   8   1 26.5434 2.10443   6
  -2  -8   1 25.9778 5.82390   1
  -3   8   1 46.8995 2.81582  29
  -3   8   1 43.3867 2.33570  28
  -3   8   1 42.7585 2.46840  27
   3   8  -1 44.7171 2.77411  29
   3   8  -1 42.6306 3.10956  22
  -3  -8  -1 35.8706 7.97011   1
   3   8  -1 42.0143 4.41409  19
   3   8  -1 39.9089 2.49320   6
   3   8  -1 42.8932 2.45027  27
   3   8  -1 41.4936 4.48548   2
   3  -8   1 42.5966 2.23136  29
   3   8  -1 36.9605 4.90312  23
  -3   8   1 46.2227 2.62498   6
   3  -8   1 42.3442 2.38407  26
   3   8  -1 37.1335 4.66807  14
  -3  -8  -1 46.8500 2.56839  21
  -3   8   1 47.9574 3.09929  22
   3   8   1 43.5728 2.95077  22
   3   8   1 41.5240 2.38575  27
  -3   8  -1 40.4087 2.40113  27
  -3   8  -1 43.0737 2.73352  29
   3  -8  -1 38.0369 2.35001  20
   3  -8  -1 37.0329 5.68401  23
   3   8   1 38.9641 2.48245  26
  -3   8  -1 43.6768 3.13542  22
  -3   8  -1 39.7302 4.67824  14
   3   8   1 45.5546 4.49611   2
   3  -8  -1 42.8406 2.43500  22
   3  -8  -1 44.1008 2.42232  29
  -3  -8   1 49.9381 8.20872   1
   3   8   1 43.3492 2.49190   6
  -3   8  -1 41.8819 2.27146  28
   3   8   1 40.3400 2.25563  28
  -3   8  -1 43.4443 2.55863   6
   3  -8  -1 37.2295 4.99361   2
   3   8   1 47.9947 4.48814  14
   3   8   1 40.4064 4.62712  19
   3   8   1 47.5435 2.68650  29
   3   8   1 39.0378 5.02983  23
   3  -8  -1 41.0406 2.34393  26
   4  -8   1 424.982 19.0257  18
   4   8  -1 375.215 18.8683  27
  -4   8   1 384.108 19.0432   6
   4   8  -1 394.535 21.2580  23
  -4   8   1 401.523 20.7097  14
  -4   8   1 387.886 19.5757  22
   4   8  -1 375.772 19.4741  22
   4   8  -1 379.291 19.2223  29
  -4  -8  -1 401.633 18.9515  11
   4   8  -1 367.091 18.7365  28
   4   8  -1 392.002 20.6595   2
   4   8  -1 365.489 18.6143  24
   4   8  -1 409.299 19.0402   6
  -4  -8  -1 428.668 18.9980  21
  -4   8   1 393.110 18.7226  28
   4  -8   1 381.071 18.5982  29
  -4  -8  -1 353.709 25.8570   1
  -4  -8  -1 389.554 19.0646   3
   4   8  -1 419.430 21.0484  19
  -4   8   1 376.307 19.2822  29
   4   8  -1 386.196 20.7115  14
   4   8   1 398.080 18.9321  29
  -4   8  -1 400.698 18.8215   6
   4   8   1 398.995 21.0630  23
   4   8   1 368.284 18.6026  27
   4   8   1 387.307 18.3504  24
  -4  -8   1 363.369 18.3205  17
  -4  -8   1 415.237 18.8677   3
   4   8   1 378.201 18.7598  26
   4   8   1 346.577 19.0735  22
  -4   8  -1 367.857 19.0300  29
   4  -8  -1 383.600 18.4176  16
  -4   8  -1 379.190 18.6518  27
   4  -8  -1 377.858 21.9280   2
   4  -8  -1 398.825 18.6252  29
  -4  -8   1 333.178 23.8127   1
  -4  -8   1 431.390 18.7665  21
  -4   8  -1 373.742 18.4476  28
  -4   8  -1 397.428 19.4261  22
   4  -8  -1 373.280 18.3923  20
  -4  -8   1 396.304 18.7256  11
   4   8   1 416.585 20.5834   2
   4   8   1 408.665 20.2978  14
   4   8   1 354.916 18.4305  28
   4  -8  -1 355.523 22.7420  23
   4   8   1 389.245 20.9853  19
   5   8  -1 105.797 5.11027  24
   5   8  -1 109.661 9.18979  19
   5   8  -1 111.550 9.86423  23
   5   8  -1 101.860 5.74851  29
  -5  -8  -1 97.9788 14.9813   1
   5   8  -1 100.725 5.21276  28
  -5   8   1 101.027 5.54314   6
   5   8  -1 120.105 9.05310   2
   5  -8   1 104.789 5.34686  16
   5  -8   1 103.714 5.31084  26
  -5   8   1 97.9294 5.32322  27
   5   8  -1 107.604 5.41570  27
  -5  -8  -1 103.292 6.10123   3
  -5   8   1 105.706 5.17542  28
  -5   8   1 101.788 5.74246  29
  -5  -8  -1 101.089 5.42196  11
   5   8  -1 98.2111 6.12595  22
   5  -8  -1 107.150 5.33899  26
   5   8   1 112.205 10.2600  23
  -5   8  -1 100.947 5.78376  29
  -5  -8   1 96.3229 14.0028   1
  -5  -8   1 101.630 5.43290  11
   5   8   1 100.449 9.69151  19
   5  -8  -1 100.088 5.13682  20
  -5   8  -1 105.016 5.19810  28
   5   8   1 116.448 9.02847   2
  -5   8  -1 106.764 5.58236   6
   5  -8  -1 108.365 5.33662  29
   5   8   1 95.8483 5.06986  24
   5   8   1 108.018 5.55038   6
   5   8   1 97.7377 5.52854  26
   5   8   1 100.463 5.19624  28
  -5  -8   1 102.961 5.63730   3
  -5   8  -1 109.514 5.41163  27
   5   8   1 101.602 6.06719  22
  -5  -8   1 96.1285 5.15192  17
   5   8   1 103.326 5.67910  29
  -6   8   1 73.1174 3.53248  24
   6  -8   1 69.5937 3.80818  26
  -6  -8  -1 52.2488 14.7907   1
   6   8  -1 71.8722 4.22931  29
   6   8  -1 75.2061 3.62158  24
   6   8  -1 73.6367 4.07259   6
  -6  -8  -1 69.2570 3.55960  17
   6   8  -1 71.5921 3.73458  28
  -6   8   1 73.9246 4.17239  29
  -6  -8   1 64.2060 11.9687   1
   6   8   1 70.1522 3.67317  24
  -6  -8   1 77.0096 3.69413   4
  -6   8  -1 72.2144 3.75690   4
   6  -8  -1 71.9470 3.77535  29
  -6  -8   1 79.6199 3.84436  12
   6   8   1 79.8447 4.02855  27
   6  -8  -1 77.3752 3.79041  16
   6   8   1 77.7549 3.81297  28
   6   8   1 71.5311 4.29727  29
  -6  -8   1 67.1007 3.76295  17
  -6  -8   1 72.4567 3.78287   7
  -6   8  -1 76.1996 3.76980  28
  -6   8  -1 71.2975 4.15798  27
   6   8   1 71.2008 4.14235   6
   6  -8  -1 76.6431 3.95943  26
  -6   8  -1 69.6782 4.27365  29
  -6  -8   1 73.8310 3.97802   3
   7   8  -1 18.5104 1.01790  24
   7   8  -1 16.5754 1.08803  28
  -7  -8  -1 18.6888 1.05014   4
   7   8  -1 19.1718 1.28166  27
   7   8  -1 18.8315 1.20134  16
   7  -8   1 18.7166 1.21332  26
  -7  -8  -1 17.8855 1.06922   7
   7  -8  -1 18.1914 1.23763  26
   7   8   1 19.7272 1.00997  24
  -7  -8   1 16.7225 1.02013  12
  -7  -8   1 18.9655 1.08381   7
   7  -8  -1 16.5684 1.00756  16
   7   8   1 18.5154 1.28258  27
  -7   8  -1 17.5971 1.07608   4
  -7  -8   1 19.2293 1.02217   4
   7   8   1 20.0704 1.22115  16
   8   8  -1 31.7957 1.74765  16
  -8   8   1 33.1508 1.68421   4
  -8  -8  -1 33.8677 1.64981   4
  -8   8  -1 30.2635 1.74131   4
  -8  -8   1 35.8276 1.70376  10
   8   8   1 33.3960 1.78888  16
  -8  -8   1 35.3113 1.63518   4
   0   9   1 82.2437 4.61232  27
   0   9   1 87.6510 4.73431   6
   0  -9   1 95.2694 4.53575  26
   0   9  -1 96.6508 6.72546  19
   0   9  -1 82.1400 6.40131   2
   0   9  -1 93.4168 4.53341  28
   0  -9   1 97.5638 9.96497   1
   0   9   1 86.7688 5.11580  22
   0   9   1 90.8717 6.77690  23
   0  -9  -1 92.1022 4.42004  29
   0   9   1 94.9760 4.71439  26
   0  -9  -1 91.0568 4.58262  26
   0  -9  -1 105.845 11.3952   1
   0   9  -1 89.0659 4.72169   6
   0   9   1 90.2043 6.20956  14
   0   9   1 90.8473 4.52673  28
   0   9  -1 91.5714 6.75166  23
   0   9  -1 95.7422 6.37469  14
   0   9  -1 89.5475 4.94903  29
   0   9  -1 84.2357 4.62712  27
   0   9   1 90.8108 4.92591  29
   0   9   1 90.7507 6.50849   2
   0   9  -1 85.1191 5.07472  22
   0   9   1 95.7723 6.92416  19
  -1  -9  -1 24.1655 6.94217   1
  -1   9   1 22.4080 1.66690  29
  -1  -9  -1 23.8952 1.37339  26
  -1   9   1 24.3503 1.54604   6
   1   9  -1 20.3016 1.36508  27
  -1   9   1 21.5424 1.41708  27
  -1   9   1 18.7434 2.84796  14
   1   9  -1 21.0956 1.28370  28
   1   9  -1 20.3294 3.24475  23
   1   9  -1 19.9927 2.86085  14
  -1   9   1 21.0106 2.06618  22
   1   9  -1 22.3406 1.66968  29
   1   9  -1 25.1465 2.07971  22
  -1   9   1 20.2922 1.27727  28
   1  -9   1 23.8787 1.32313  26
   1   9  -1 21.2063 2.98815  19
  -1   9   1 21.8806 1.42865  26
   1   9  -1 21.1042 1.44357   6
   1   9  -1 15.3379 2.81183   2
   1   9   1 19.9420 1.37599  27
   1   9   1 22.7572 1.50055   6
   1   9   1 18.6922 3.29867  23
  -1   9  -1 22.2262 1.40822  27
  -1   9  -1 20.9967 1.28139  28
   1   9   1 18.5576 2.96737  19
   1   9   1 19.6267 1.95775  22
   1   9   1 20.8794 2.99605   2
   1   9   1 17.5651 2.58288  14
   1   9   1 19.7217 1.42457  26
  -1   9  -1 21.6802 1.73666  29
  -1   9  -1 22.9129 1.52137   6
  -1   9  -1 24.9561 2.14645  22
   1   9   1 21.4536 1.60843  29
   1  -9  -1 23.9683 1.27819  29
  -1  -9   1 15.9821 5.53682   1
  -1  -9   1 23.1822 1.29007  26
   1  -9  -1 26.9192 4.53005   2
   1  -9  -1 23.7034 5.48439  23
   1   9   1 21.4819 1.28824  28
   1  -9  -1 21.9461 1.35789  26
  -1   9  -1 22.5472 3.07457  14
   2   9  -1 66.9823 6.49815   2
  -2  -9  -1 78.2964 4.21386   8
  -2   9   1 75.1677 6.02117  14
  -2   9   1 75.1721 4.05371   6
   2   9  -1 72.0652 4.34734  29
  -2   9   1 70.5535 3.77011  28
   2  -9   1 83.1718 4.04725  18
  -2   9   1 75.0902 4.58440  22
  -2  -9  -1 78.9097 4.05579  21
   2   9  -1 68.0670 3.86083  27
  -2  -9  -1 54.0048 8.97422   1
  -2   9   1 74.6659 3.68012  24
   2   9  -1 66.4178 3.74676  28
   2   9  -1 71.3256 5.88179  14
   2   9  -1 69.3764 3.95829   6
   2   9  -1 71.0035 8.44187  19
  -2   9   1 82.4176 4.33823  29
   2  -9   1 74.0571 3.80509  26
   2  -9   1 77.8915 4.20897   8
   2   9  -1 66.6546 7.62466  23
  -2   9   1 72.0582 3.90701  27
  -2  -9   1 70.8196 4.39161  11
  -2  -9   1 79.4427 3.96418  21
  -2   9  -1 71.4754 3.83330  27
  -2   9  -1 75.7327 4.20682  29
  -2   9  -1 68.0135 4.48086  22
   2  -9  -1 68.6571 7.83232  23
   2   9   1 75.2268 5.92438  19
   2  -9  -1 77.9355 3.70975  29
   2  -9  -1 67.4171 4.35975   8
   2   9   1 72.6322 3.57987  24
   2   9   1 76.0082 4.07251  29
  -2  -9   1 64.6542 9.87074   1
   2   9   1 69.3323 3.79327  27
  -2   9  -1 66.7592 3.66180  28
   2   9   1 68.5537 3.66054  28
   2  -9  -1 69.6694 3.73604  26
  -2   9  -1 73.3978 3.95151   6
   2  -9  -1 61.4433 6.79358   2
   2   9   1 72.6013 3.89780   6
   2   9   1 69.3347 4.28224  22
   3   9  -1 154.560 7.69351   6
   3   9  -1 148.502 7.54469  27
   3   9  -1 136.078 9.46731   2
   3   9  -1 142.444 10.0005  23
   3  -9   1 152.767 7.47629  26
  -3   9   1 173.654 9.93468  14
  -3   9   1 155.486 7.73886   6
   3   9  -1 131.113 9.47537  14
  -3   9   1 148.031 8.22295  22
   3   9  -1 147.767 7.41316  28
  -3   9   1 138.509 7.91197  29
   3   9  -1 146.275 7.30890  24
   3   9  -1 141.446 8.11468  22
  -3   9   1 158.088 7.44035  28
  -3  -9  -1 121.857 15.1299   1
   3   9  -1 156.199 8.06166  29
  -3  -9  -1 161.500 7.68417  11
   3  -9   1 156.675 7.85854   8
   3   9  -1 162.883 9.88447  19
   3   9   1 152.156 10.2670  23
   3   9   1 141.881 7.86882  26
   3   9   1 160.315 10.1245  19
   3  -9  -1 152.779 7.35447  29
   3  -9  -1 134.865 7.33025  20
   3   9   1 144.644 7.46464  27
   3  -9  -1 139.749 7.26221  16
   3   9   1 156.420 7.77392  29
   3   9   1 141.127 7.31731  28
  -3   9  -1 149.753 9.88162  14
  -3   9  -1 140.731 7.31733  28
   3   9   1 156.369 7.23203  24
  -3  -9   1 142.603 14.0652   1
  -3   9  -1 144.309 8.18110  22
  -3   9  -1 146.459 7.51454  27
  -3   9  -1 143.920 7.88339  29
   3   9   1 157.900 9.44450  14
   3   9   1 148.642 8.07729  22
  -3  -9   1 152.099 7.55942  11
  -3   9  -1 164.615 7.71262   6
   3   9   1 157.699 9.79886   2
   3  -9  -1 153.461 7.43134  26
   4   9  -1 18.8130 1.12778  24
  -4  -9  -1 1.54029 8.91838   1
  -4   9   1 22.8678 2.33392  22
   4  -9   1 18.9031 1.46469   8
   4  -9   1 18.5403 1.39922  18
   4   9  -1 14.5029 4.09551  14
   4   9  -1 19.3056 6.19330  23
   4   9  -1 18.8976 4.18688   2
  -4   9   1 20.1686 1.38825  27
  -4   9   1 20.0466 1.11252  24
   4   9  -1 21.1598 2.60863  22
   4   9  -1 19.1162 1.24860  28
  -4   9   1 16.8093 3.99335  14
  -4   9   1 19.4694 1.22567  28
   4   9  -1 19.7866 1.47433   6
  -4   9   1 22.0573 1.78925  29
  -4   9   1 16.5578 1.16104   4
  -4  -9  -1 19.1717 1.40946  11
  -4  -9  -1 20.3063 1.52148   3
   4   9  -1 19.1470 1.37207  27
   4  -9   1 19.2290 1.29686  26
   4   9  -1 16.1669 4.47773  19
   4   9  -1 20.4614 1.78343  29
   4  -9  -1 20.3629 1.36612  26
  -4   9  -1 19.2927 1.77734  29
   4   9   1 18.2186 5.00366  23
   4   9   1 21.1473 1.55779   6
  -4  -9   1 19.3519 1.12955  17
   4   9   1 19.7525 1.69035  29
   4   9   1 20.1307 1.41071  27
  -4  -9   1 24.9187 7.80001   1
  -4  -9   1 19.4963 1.45278  11
   4   9   1 19.4730 1.15117  24
  -4  -9   1 19.3063 1.11774  15
   4  -9  -1 21.0213 1.31022  29
  -4   9  -1 19.7124 1.43770  27
   4   9   1 16.0019 3.67837  14
   4  -9  -1 19.2070 1.18566  16
  -4   9  -1 21.2523 2.50162  22
   4   9   1 18.6997 1.25360  28
   4   9   1 18.8776 4.29811   2
  -4   9  -1 21.2730 1.63040   6
  -4   9  -1 18.6920 1.25329  28
  -4  -9   1 20.7482 1.56240   3
   4   9   1 21.9914 2.35413  22
  -5   9   1 1.37097 0.23223  24
  -5   9   1 1.44936 0.29014  28
  -5   9   1 1.14643 0.39936  27
   5   9  -1 1.46128 1.65822  22
   5   9  -1 1.02703 0.73679  29
  -5   9   1 1.21613 0.53754  29
   5   9  -1 1.18843 0.37767  27
  -5  -9  -1 0.96166 0.37702  11
  -5   9   1 1.00687 0.25664   4
  -5  -9  -1 -3.2340 9.14505   1
   5  -9   1 1.08009 0.32905  26
  -5  -9  -1 1.36562 0.41124   3
  -5   9  -1 1.03725 0.27435  28
  -5  -9   1 1.12930 0.21358  17
   5  -9  -1 1.60683 0.29933  16
   5   9   1 1.10390 0.21413  24
   5  -9  -1 0.89374 0.33260  26
  -5   9  -1 0.82379 0.51868   6
  -5   9  -1 1.72248 0.44686  27
  -5   9  -1 1.04880 0.61252  29
   5   9   1 1.36535 0.46931   6
   5   9   1 1.11386 0.30203  28
   5   9   1 -0.6105 1.41997  22
   5   9   1 1.57288 0.40988  27
  -5  -9   1 1.22385 0.39018  11
  -5  -9   1 0.94526 0.36414   3
  -5  -9   1 7.20740 8.00427   1
  -6  -9  -1 7.98501 0.65338  12
   6   9  -1 8.44889 0.81764  27
  -6   9   1 8.62336 0.51565  24
   6   9  -1 8.63453 0.59817  24
   6   9  -1 9.11937 0.71376  28
   6  -9   1 9.35492 0.74875  26
  -6   9   1 9.17025 0.66298   4
  -6   9   1 7.99958 1.02550  29
   6   9  -1 8.19072 0.96076   6
  -6  -9  -1 8.88116 0.62196   4
  -6  -9   1 8.93430 0.77719   3
   6   9   1 8.64127 0.58412  24
   6   9   1 8.93730 0.77638  28
  -6   9  -1 7.99414 0.63512   4
  -6   9  -1 8.81734 0.63290  28
  -6  -9   1 8.75270 0.57186  17
  -6  -9   1 8.12376 0.65304  12
  -6   9  -1 8.84587 0.55442  24
   6   9   1 8.31031 1.13933  29
   6  -9  -1 9.04703 0.77795  26
  -6  -9   1 8.56993 0.67630   7
   6   9   1 8.87279 0.81284  27
  -6   9  -1 7.12756 1.07219  29
   6  -9  -1 7.62717 0.69212  16
  -6  -9   1 8.91279 0.58652   4
   6   9   1 8.09437 1.02100   6
   7   9  -1 23.3919 1.56040  27
  -7  -9  -1 25.1788 1.46665   4
   7   9  -1 24.5397 1.43643  16
   7  -9   1 27.5326 1.45226  26
  -7  -9  -1 24.3400 1.33710   7
  -7   9   1 22.4397 1.32343   4
   7   9  -1 24.6859 1.34887  24
   7   9   1 24.6788 1.64410  16
   7   9   1 26.2351 1.37600  28
   7   9   1 26.0750 1.31325  24
  -7   9  -1 23.3219 1.35554   4
  -7  -9   1 26.0150 1.29444   4
   7  -9  -1 27.0275 1.51110  26
  -7  -9   1 23.6758 1.37288  12
  -7  -9   1 24.9668 1.37312   7
  -8  -9  -1 32.1453 1.48320  10
   8   9  -1 27.4855 1.53661  16
  -8  -9   1 33.4768 1.60545  10
   8   9   1 31.4987 1.67204  16
   0 -10   1 16.3619 1.01338  26
   0 -10   1 8.24677 5.31877   1
   0 -10  -1 5.35844 7.25087   1
   0 -10   1 13.2562 1.08776  11
   0 -10   1 15.7470 1.20087  21
   0  10   1 17.4569 3.14906  14
   0  10   1 14.3255 0.97492  28
   0  10   1 14.5987 1.10583  27
   0  10   1 15.4004 1.07789  24
   0  10   1 16.7688 3.64406  19
   0 -10  -1 16.3524 1.06268  26
   0  10   1 16.8664 1.43238  29
   0  10   1 16.3924 1.90937  22
   0  10  -1 9.48501 3.14734  14
   0  10  -1 11.3375 2.99714  19
   0  10   1 15.6696 1.18642  26
   0  10  -1 15.6289 1.17683  27
   0 -10  -1 13.9932 1.12560  21
   0 -10   1 15.6662 1.12784  18
   0  10   1 13.6608 3.38624   2
   0  10  -1 14.7157 0.98446  28
   0  10  -1 15.1534 1.56227  29
   0  10  -1 17.6129 3.39040  23
   0 -10   1 13.6714 0.86573   9
   0  10   1 12.1137 3.62071  23
   0  10  -1 14.8811 1.95353  22
   0  10   1 14.7811 1.17576   6
   0  10  -1 15.0399 0.89227  24
   0  10  -1 15.0075 1.17340   6
   1  10  -1 456.465 24.9103  23
  -1 -10  -1 501.894 22.8712  21
   1 -10   1 463.563 22.7832  21
   1  10  -1 459.405 24.5201   2
  -1  10   1 477.969 22.7681  26
  -1 -10  -1 451.526 29.0085   1
  -1 -10  -1 487.493 22.6314  26
  -1  10   1 472.171 23.3724  22
   1 -10   1 499.053 22.5908  26
  -1  10   1 463.956 23.0696  29
  -1  10   1 495.069 22.8872   6
   1  10  -1 471.282 23.2204  29
   1  10  -1 433.972 24.2115  14
   1  10  -1 482.736 24.7207  19
  -1  10   1 462.169 22.5737  28
   1  10  -1 470.073 22.8250   6
   1  10  -1 443.253 22.5531  28
  -1  10   1 454.544 24.3663  14
   1 -10   1 445.781 22.5722  17
   1  10  -1 477.424 23.2888  22
  -1 -10  -1 523.001 23.0995   8
   1  10  -1 471.450 22.7822  27
  -1 -10   1 488.457 22.4376  26
  -1 -10   1 452.402 22.6961  21
   1  10   1 471.261 22.7665  26
  -1  10  -1 465.057 22.7039  27
   1  10   1 448.521 22.4442  28
  -1  10  -1 466.593 24.3172  14
  -1  10  -1 454.802 22.4585  28
  -1 -10   1 490.772 22.4077  15
  -1  10  -1 491.015 23.0480  29
   1  10   1 437.836 23.0537  22
   1  10   1 503.552 24.7249   2
  -1  10  -1 471.924 22.3783  24
   1  10   1 460.126 22.9398  27
   1  10   1 503.334 22.9929  29
  -1 -10   1 448.690 22.6358  11
   1  10   1 504.910 22.7703   6
   1  10   1 438.556 22.3337  24
  -1  10  -1 489.537 23.2717  22
   1  10   1 496.023 25.1886  23
   1  10   1 471.625 24.2125  14
  -1 -10   1 420.712 22.2970   9
  -1 -10   1 467.577 27.7392   1
   1  10   1 483.487 24.8640  19
   1 -10  -1 458.929 22.5112  26
  -1  10  -1 476.354 22.7489   6
  -2  10   1 15.1367 1.03793  28
   2  10  -1 17.7682 2.23750  22
   2  10  -1 14.6084 1.02191  28
   2  10  -1 14.6766 0.93228  24
  -2  10   1 15.6499 3.58313  14
   2  10  -1 21.7076 4.13739  23
  -2 -10  -1 16.4663 1.26823  21
   2  10  -1 16.2957 1.14728  27
  -2  10   1 13.7020 1.87583  22
   2  10  -1 14.9171 3.42061   2
  -2 -10  -1 15.7584 7.52987   1
   2 -10   1 18.1986 1.45306   8
   2  10  -1 17.7184 1.29172   6
   2  10  -1 9.15691 3.25188  14
   2 -10   1 16.1146 0.99032  17
  -2  10   1 17.1026 1.31270   6
  -2 -10  -1 15.6344 1.17076  11
  -2  10   1 15.3224 1.51763  29
   2 -10   1 13.5474 1.15021  21
  -2  10   1 16.5660 1.20023  27
   2  10  -1 18.7811 3.69897  19
  -2 -10  -1 15.7463 0.94206  15
  -2  10   1 14.8687 0.91659  24
   2  10   1 21.3035 4.17825  23
   2 -10  -1 15.7291 1.20540  26
   2 -10  -1 14.5634 0.96734  17
   2  10   1 15.4512 1.05544  28
  -2 -10   1 15.1935 1.21234  11
   2  10   1 16.8272 0.95976  24
  -2  10  -1 15.0022 1.59221  29
  -2 -10   1 15.4223 0.95393  15
   2  10   1 11.2077 3.37470  19
   2  10   1 16.6053 1.21123  27
   2  10   1 18.5434 3.47584   2
   2  10   1 13.9391 1.92318  22
   2 -10  -1 16.4399 1.38189   8
  -2  10  -1 12.8150 3.53192  14
  -2  10  -1 14.2586 1.96914  22
  -2  10  -1 18.9284 1.35620   6
  -2 -10   1 14.3529 6.41780   1
  -2 -10   1 14.7381 0.94142  17
   2  10   1 14.7011 3.34049  14
  -2  10  -1 15.1439 1.17910  27
  -2 -10   1 17.0460 1.28350  21
  -2  10  -1 14.6212 1.04859  28
   2  10   1 18.1118 1.30860   6
   2  10   1 17.4586 1.44391  29
   3 -10   1 777.577 35.0252  26
   3  10  -1 753.463 37.2113  14
  -3 -10  -1 682.186 35.1610  11
  -3 -10  -1 776.954 35.2989  21
   3  10  -1 737.821 35.1548  27
   3  10  -1 760.323 34.8772  24
  -3  10   1 700.283 35.8744  22
  -3  10   1 747.649 35.1642  27
   3  10  -1 725.862 40.3549  19
   3  10  -1 729.329 34.9966  28
   3 -10   1 671.059 35.3241   8
  -3  10   1 723.448 35.6238  29
  -3  10   1 779.338 37.2528  14
  -3  10   1 735.085 34.8438  24
  -3 -10  -1 653.614 34.8081  15
  -3  10   1 749.859 34.9793  28
   3  10  -1 741.430 35.8263  22
   3  10  -1 741.841 35.2924   6
   3 -10   1 775.306 35.2673  18
  -3  10  -1 730.121 35.2823  27
  -3 -10   1 768.118 43.7039   1
  -3  10  -1 774.886 37.5996  14
   3 -10  -1 736.540 35.1699  26
   3  10   1 733.455 35.5888  29
   3  10   1 672.805 34.9433  24
   3  10   1 724.601 35.3816   6
  -3 -10   1 763.043 35.3585  21
   3 -10  -1 748.270 35.4922   8
   3  10   1 707.642 35.8330  22
  -3 -10   1 714.169 34.9426  15
  -3  10  -1 753.013 35.7943  29
   3  10   1 695.159 35.0674  28
   3  10   1 746.972 36.9652  14
  -3  10  -1 748.066 36.1079  22
  -3 -10   1 707.709 35.2917  11
  -3 -10   1 688.961 34.9301  17
  -3  10  -1 795.849 35.4839   6
  -3  10  -1 712.408 35.0774  28
   3  10   1 821.723 41.1157  23
   3  10   1 778.776 35.2902  27
   4  10  -1 85.9443 4.08123  24
   4  10  -1 76.0948 5.32952  22
  -4  10   1 89.7639 5.27040  22
   4 -10   1 90.8743 4.24131  26
  -4  10   1 81.7340 4.52843   6
  -4 -10  -1 77.3715 4.47375   3
  -4 -10  -1 82.9934 13.0518   1
  -4  10   1 78.7088 4.74699  29
  -4  10   1 81.6667 4.32901  27
   4  10  -1 78.6726 4.45679   6
  -4  10   1 77.4075 4.00791  24
  -4  10   1 82.6650 4.15155  28
   4  10  -1 86.3764 4.39356  27
   4  10  -1 78.0159 4.17219  28
  -4 -10  -1 74.6328 4.31939  11
  -4  10  -1 85.5177 4.45606  27
  -4  10  -1 81.1614 4.87602  29
  -4 -10   1 82.3609 4.10045  15
  -4 -10   1 89.1198 4.70163   3
  -4 -10   1 83.2065 4.46329  11
  -4 -10   1 81.3237 4.09696  17
   4  10   1 86.6717 4.46386  27
  -4  10  -1 86.3496 5.49773  22
  -4 -10   1 83.2053 4.49244  21
   4  10   1 79.1605 4.25926  28
  -4  10  -1 86.3222 4.62821   6
   4  10   1 87.3154 5.27753  22
  -4 -10   1 66.1095 10.3491   1
   4  10   1 77.3983 4.70148  29
   4  10   1 87.8819 4.63687   6
   4  10   1 74.7650 4.12483  24
   4 -10  -1 86.5806 4.35487  26
  -4  10  -1 83.1685 4.28051  28
   5  10  -1 70.9625 3.69976  24
   5  10  -1 74.0369 3.98737  27
  -5 -10  -1 70.7234 4.10935  11
   5  10  -1 78.2198 3.85527  28
   5  10  -1 78.4353 4.15280   6
  -5 -10  -1 78.2020 4.07041   3
  -5  10   1 72.5949 3.65579  24
  -5  10   1 74.2598 3.73522  28
  -5  10   1 71.3051 4.30702  29
   5 -10   1 71.9755 3.83776  26
  -5  10   1 73.1062 3.75427   4
   5  10   1 80.8200 3.78229  28
  -5  10  -1 71.8611 3.89355  27
   5  10   1 70.5223 3.61997  24
  -5 -10   1 68.8873 3.57411  17
  -5  10  -1 78.0512 3.73238  28
   5  10   1 76.9731 3.94488  27
   5  10   1 73.9830 4.06779   6
   5  10   1 66.0670 4.17074  29
   5 -10  -1 69.6288 3.81186  26
  -5 -10   1 74.8751 3.99596   3
  -5 -10   1 67.8022 3.91009  11
  -5  10  -1 71.1668 4.29989  29
  -5  10  -1 70.9304 3.60080  24
  -5  10  -1 73.0418 4.12575   6
   6  10  -1 24.8968 1.35024  24
   6  10  -1 24.8800 1.61185  27
  -6  10   1 23.1709 1.38535   4
   6 -10   1 25.6962 1.47844  26
  -6 -10  -1 23.8195 1.41176  12
  -6 -10  -1 27.1314 1.36039   4
  -6 -10  -1 25.9155 1.43890   7
   6  10  -1 25.4386 1.46016  28
   6 -10  -1 22.7062 1.51459  26
  -6 -10   1 21.2091 1.42413   3
  -6 -10   1 25.7283 1.26358   4
   6  10   1 23.4711 1.28245  24
   6  10   1 23.4337 1.52501  27
  -6 -10   1 24.2887 1.37077   7
  -6 -10   1 26.0722 1.38152  12
  -6  10  -1 25.7137 1.24743  24
  -6  10  -1 22.3372 1.40187  28
   6  10   1 26.4946 1.39470  28
  -6 -10   1 21.0767 1.22987  17
  -7 -10  -1 56.6780 2.62675   4
   7  10  -1 56.0970 2.70501  28
   7  10  -1 56.9371 2.64560  24
  -7 -10  -1 51.0263 2.67589   7
   7  10  -1 48.6126 2.74843  16
  -7 -10   1 56.5184 2.66734  10
  -7 -10   1 53.2496 2.70739   7
   7  10   1 58.8947 2.65014  24
   7  10   1 48.8459 2.77565  16
   0 -11   1 33.4120 7.85198   1
   0 -11   1 45.0761 2.38627   9
   0  11  -1 47.0055 3.27676  29
   0  11   1 49.2205 3.11082  29
   0  11  -1 51.1412 2.58083  28
   0 -11   1 46.3478 2.41984  17
   0  11  -1 45.6721 4.04244  22
   0 -11  -1 52.7948 3.01407   8
   0  11   1 45.1771 2.42468  24
   0 -11  -1 51.8300 2.61322  26
   0 -11   1 47.8692 2.74994  21
   0  11  -1 47.1667 2.43960  24
   0  11   1 48.2295 7.94872  14
   0 -11  -1 27.9130 8.87128   1
   0 -11   1 49.1181 2.51937  26
   0 -11   1 44.3878 2.67272  11
   0 -11  -1 45.0864 2.71268  21
   0  11  -1 44.9266 5.38332  14
   0  11   1 43.7501 3.61806  22
   0  11   1 49.1903 2.72109  27
   0  11  -1 46.3792 2.68677  27
   0 -11  -1 42.5231 2.37010   9
   0  11   1 52.0294 3.18367   6
   0  11   1 45.0213 2.53996  28
  -1  11   1 104.266 5.50362  26
  -1  11   1 103.260 5.85468  29
  -1  11   1 109.593 8.54919  14
   1  11  -1 102.350 6.94423  22
  -1 -11  -1 111.796 5.33724  26
   1 -11   1 110.078 5.27935  26
   1  11  -1 99.6973 10.4368   2
   1  11  -1 96.4014 12.3778  23
   1  11  -1 107.424 5.31367  28
  -1 -11  -1 109.809 5.54570  21
   1 -11   1 101.404 5.48951  21
  -1  11   1 107.642 5.47918  27
   1  11  -1 105.714 5.18619  24
  -1  11   1 103.689 5.30285  28
   1  11  -1 109.709 5.59172   6
   1  11  -1 134.359 13.1118  19
  -1 -11  -1 94.9358 5.15946  15
   1 -11   1 113.518 5.80080   8
   1 -11   1 100.786 5.17392  17
   1 -11   1 94.3312 5.12843   9
   1  11  -1 108.120 5.46454  27
  -1  11   1 103.371 5.17601  24
  -1  11   1 107.040 6.25331  22
   1  11   1 112.295 8.48952  14
  -1  11  -1 102.335 5.11530  24
   1 -11  -1 106.619 5.70921   8
   1  11   1 100.716 5.72133  29
  -1  11  -1 103.466 5.23856  28
  -1 -11   1 104.991 5.42310  11
  -1  11  -1 105.095 5.53638   6
   1  11   1 108.487 5.40625  27
  -1 -11   1 102.481 5.09633  17
  -1  11  -1 97.4911 6.19199  22
  -1 -11   1 103.604 5.51391  21
   1  11   1 116.956 9.76317  19
   1  11   1 104.527 6.12564  22
   1 -11  -1 109.524 5.28690  26
   1  11   1 104.656 5.24366  28
   1  11   1 107.025 5.61373   6
  -1  11  -1 108.153 5.42512  27
  -1  11  -1 116.380 10.9368  14
   1  11   1 104.330 5.12030  24
  -1 -11   1 99.9065 5.11329  15
   1 -11  -1 92.4330 5.07689  17
  -1  11  -1 101.826 5.81740  29
   1 -11  -1 108.191 5.42316  21
  -1 -11   1 98.5659 5.05794   9
  -2  11   1 271.255 14.0166  24
   2  11  -1 295.769 16.8648   2
   2  11  -1 285.228 14.9552  22
  -2  11   1 298.639 14.2923  27
  -2  11   1 302.921 15.1414  22
   2 -11   1 277.633 14.3593  21
  -2 -11  -1 274.087 14.5605  21
   2  11  -1 312.451 14.4539   6
   2  11  -1 264.882 14.1335  24
  -2 -11  -1 279.442 22.7873   1
  -2  11   1 319.332 14.4854   6
  -2 -11  -1 276.208 14.6651  11
   2  11  -1 305.581 17.2709  19
   2  11  -1 284.767 17.4138  23
  -2  11   1 305.528 14.8145  29
  -2  11   1 310.154 21.3484  14
  -2  11   1 307.057 14.3335  26
   2 -11   1 316.742 14.1116  26
   2  11  -1 303.644 14.2905  27
   2  11  -1 275.148 17.0486  14
   2 -11   1 279.317 15.0299   8
   2  11  -1 291.555 14.1186  28
  -2  11   1 283.128 14.0913  28
  -2 -11   1 284.013 14.9012  21
   2  11   1 280.910 14.4016  28
  -2  11  -1 267.924 14.3184  24
  -2 -11   1 332.248 20.9682   1
   2  11   1 323.253 14.6215  27
  -2  11  -1 285.191 14.4083  28
   2  11   1 297.319 14.9279  29
   2  11   1 275.513 15.1802  22
  -2  11  -1 305.299 15.1310  29
  -2  11  -1 273.201 15.3644  22
  -2  11  -1 306.848 14.7617   6
  -2  11  -1 319.343 21.2269  14
   2  11   1 331.910 18.7922  14
   2 -11  -1 305.208 14.4722  26
  -2 -11   1 327.259 15.7029   8
   2  11   1 310.648 17.4652   2
   2 -11  -1 264.184 15.4579   8
   2  11   1 297.032 14.7269   6
  -2  11  -1 318.822 14.6512  27
   2  11   1 315.523 18.2971  23
   2  11   1 302.365 17.9268  19
  -3 -11  -1 190.637 19.1828   1
  -3  11   1 198.733 9.33410  27
   3  11  -1 184.550 9.43032   6
   3  11  -1 173.013 10.0578  22
  -3  11   1 188.271 9.11211  28
   3 -11   1 205.220 9.16431  26
  -3 -11  -1 178.798 8.95828  15
   3  11  -1 209.168 9.38840  27
   3  11  -1 185.690 9.14143  28
  -3  11   1 191.949 9.48514   6
  -3  11   1 173.890 9.75123  29
   3 -11   1 177.321 9.47734   8
  -3 -11  -1 181.275 9.26891  11
  -3  11   1 193.395 10.1819  22
   3  11  -1 190.231 9.01766  24
   3 -11   1 177.391 9.01972  17
  -3  11   1 174.769 8.97813  24
  -3 -11  -1 183.748 9.36623  21
  -3 -11   1 179.564 9.10873  17
   3  11   1 191.917 9.45736  27
  -3  11  -1 190.990 10.0195  29
  -3  11  -1 176.609 9.13625  24
   3  11   1 175.516 9.15044  24
  -3 -11   1 201.972 9.59316  21
   3 -11  -1 195.854 9.34305  26
  -3  11  -1 200.576 9.66457   6
  -3  11  -1 181.059 9.27188  28
  -3 -11   1 197.706 9.71194   3
   3 -11  -1 189.832 9.61993   8
   3  11   1 188.355 10.1769  22
   3  11   1 188.913 9.29792  28
   3  11   1 195.569 9.84971  29
  -3 -11   1 167.201 16.2626   1
  -3  11  -1 206.829 9.53265  27
  -3 -11   1 187.701 9.13161  15
  -3  11  -1 184.497 10.3880  22
  -3 -11   1 183.762 9.49169  11
   3 -11  -1 188.133 9.15458  17
   3  11   1 195.678 9.61294   6
  -4 -11  -1 37.2203 2.37422   3
   4 -11   1 33.2794 2.23427   8
  -4 -11  -1 20.0967 12.9837   1
  -4  11   1 38.8367 2.04314  28
  -4  11   1 32.7314 2.40050   6
   4  11  -1 38.9348 2.27149  27
   4 -11   1 41.6750 2.10827  26
   4  11  -1 43.2392 2.46554   6
  -4  11   1 36.0823 1.92627  24
  -4  11   1 35.1831 2.62397  29
   4  11  -1 38.9618 1.98323  24
   4  11  -1 37.5110 2.09913  28
  -4 -11  -1 35.1697 2.19877  11
  -4  11   1 36.5241 2.20197  27
   4  11   1 36.2792 1.96410  24
  -4  11  -1 39.4384 2.74504  29
  -4 -11   1 36.0021 1.90770  15
   4 -11  -1 37.6218 2.13950  26
  -4  11  -1 36.5314 1.94730  24
  -4  11  -1 39.2288 2.44671   6
  -4  11  -1 38.3439 2.25350  27
   4  11   1 42.2898 2.44756   6
  -4 -11   1 35.2099 2.33810   3
  -4 -11   1 30.2073 9.43241   1
   4  11   1 37.4591 2.23629  27
  -4  11  -1 39.5891 2.08321  28
  -4 -11   1 37.7869 1.92213  17
   4  11   1 32.7029 2.53196  29
   4  11   1 36.7371 2.08127  28
  -4 -11   1 35.6517 2.23032  11
  -5  11   1 11.5430 0.64989  24
  -5  11   1 11.7868 1.25994  29
  -5  11   1 10.4937 0.70473  28
  -5 -11  -1 10.5631 0.88810   3
   5  11  -1 11.0554 0.81080  28
   5  11  -1 11.5088 1.35007  27
   5 -11   1 11.2371 0.80139  26
   5  11  -1 10.3420 0.69285  24
   5  11  -1 12.5713 1.27824   6
   5  11   1 10.8389 0.80688  28
  -5  11  -1 11.5752 0.70170  24
   5  11   1 11.4597 1.17473   6
  -5  11  -1 11.0448 1.37449  29
  -5  11  -1 11.0236 0.99947  27
  -5 -11   1 11.9135 0.81113   7
   5  11   1 11.8576 0.73221  24
   5 -11  -1 11.7489 0.87888  26
  -5  11  -1 11.6990 0.78674  28
   5  11   1 12.0209 0.99883  27
  -5 -11   1 12.1762 0.83076  12
  -5 -11   1 11.2632 0.78992  17
  -5 -11   1 11.8958 0.99519   3
  -6 -11  -1 53.3296 2.41293   4
   6  11  -1 51.6696 2.44182  24
   6 -11   1 48.5908 2.51701  26
  -6  11   1 42.9102 2.44134   4
   6 -11   1 48.0301 2.45251  17
   6  11  -1 50.1060 2.69999  27
  -6 -11  -1 45.8423 2.46983  12
  -6 -11  -1 49.1971 2.50556   7
   6  11   1 53.3838 2.56057  28
  -6 -11   1 47.5740 2.40547   4
  -6 -11   1 49.9937 2.55025   7
  -6 -11   1 46.5627 2.52739  12
   6  11   1 52.6798 2.48347  24
   6 -11  -1 50.8435 2.60865  26
  -6  11  -1 49.4600 2.41876  24
   6 -11  -1 47.9192 2.48583  17
  -6 -11   1 50.7074 2.45356  10
   7  11  -1 28.3195 1.27688  24
  -7 -11  -1 25.5299 1.33820   7
   7  11  -1 23.3744 1.34819  16
  -7 -11   1 25.3026 1.24153   7
   7  11   1 23.0367 1.29391  16
   0 -12   1 44.6038 9.61141   1
   0 -12   1 61.7623 3.58128  11
   0  12   1 72.6703 4.66062  22
   0  12   1 61.2548 3.97768  29
   0 -12   1 64.2901 3.68781  21
   0  12  -1 65.2895 4.95031  22
   0 -12  -1 64.9568 3.30457   9
   0  12  -1 74.6035 3.71480  27
   0  12   1 70.6440 3.67791  27
   0 -12   1 75.2249 4.03047   8
   0  12   1 63.0476 3.36380  24
   0  12  -1 69.4259 3.38379  24
   0 -12   1 68.2864 3.32837   9
   0  12  -1 67.0624 3.80846   6
   0  12  -1 59.9454 4.19869  29
   0 -12   1 71.0424 3.35869  17
   0  12   1 70.2702 3.80698   6
   0  12   1 65.9493 3.49982  28
   0  12  -1 63.9845 3.48927  28
   0 -12   1 65.7876 3.38047  15
   0 -12  -1 69.1508 3.50058  26
   0 -12  -1 46.3315 10.0440   1
   1 -12   1 103.009 15.6504   1
  -1  12   1 99.9698 6.16816  22
   1 -12   1 93.1926 5.13069  21
   1  12  -1 100.951 4.85694  24
  -1  12   1 106.300 5.30789   6
   1  12  -1 97.5695 6.47543  22
   1  12  -1 98.9869 5.29041   6
   1 -12   1 99.9813 4.83317  17
  -1  12   1 96.2084 4.96345  28
  -1  12   1 94.1809 5.56309  29
  -1 -12  -1 93.9273 4.83265  15
   1  12  -1 98.2527 4.97764  28
  -1 -12  -1 90.7189 5.12380  21
  -1  12   1 95.2010 4.83490  24
   1 -12   1 106.002 4.91876  26
   1 -12   1 95.5723 5.39766   8
   1 -12   1 93.2825 4.79227   9
   1  12  -1 101.757 5.15061  27
  -1  12   1 106.271 5.18353  27
   1 -12  -1 94.6244 5.06479  21
   1  12   1 99.8199 5.60655  29
   1  12   1 90.9899 5.96548  22
  -1 -12   1 100.136 12.1593   1
   1  12   1 94.7729 4.95182  28
  -1  12  -1 91.6020 5.59578  29
  -1 -12   1 100.912 5.42411   8
   1  12   1 90.2207 4.81855  24
  -1  12  -1 96.1761 4.96415  28
  -1 -12   1 97.1904 5.10529  11
  -1  12  -1 95.2659 6.32898  22
  -1  12  -1 96.9375 4.83599  24
   1 -12  -1 87.7287 5.28627   8
  -1 -12   1 97.6202 4.77112   9
  -1 -12   1 95.5637 4.79606  17
   1  12   1 108.785 5.32097   6
   1 -12  -1 104.444 4.78746   9
   1 -12  -1 107.291 5.00115  26
   1  12   1 101.918 5.15071  27
  -1 -12   1 98.6007 5.18770  21
  -1  12  -1 100.933 5.31099   6
  -1  12  -1 104.111 5.18146  27
  -1 -12   1 97.2646 4.83925  15
   2  12  -1 87.7802 4.49834  24
  -2  12   1 90.7387 4.91459   6
  -2  12   1 93.9671 4.62098  28
   2  12  -1 89.9622 4.62534  28
  -2 -12  -1 85.5267 4.45977  15
   2 -12   1 94.4972 4.49936  17
   2 -12   1 92.4780 5.06179   8
  -2  12   1 98.5729 4.90505  26
  -2  12   1 95.2136 4.79369  27
  -2 -12  -1 94.1129 18.1705   1
  -2  12   1 88.4682 4.47862  24
   2  12  -1 79.1734 5.84256  22
  -2  12   1 99.8298 5.91234  22
  -2  12   1 85.5215 5.22465  29
   2  12  -1 87.4600 4.76486  27
   2 -12   1 87.3100 4.69967  21
  -2 -12  -1 91.8801 4.71646  11
   2 -12   1 107.010 19.7273   1
   2  12  -1 94.3602 4.94223   6
  -2 -12  -1 89.9599 4.84453  21
  -2 -12   1 87.5993 4.34896  17
  -2  12  -1 87.5911 4.51858  28
   2 -12  -1 96.5622 4.66657  26
  -2 -12   1 84.0743 4.37248  15
  -2  12  -1 89.2108 4.69005  27
   2  12   1 95.1924 4.73273  27
  -2 -12   1 82.2860 15.0026   1
  -2  12  -1 89.1630 5.86310  22
   2  12   1 83.3509 5.57946  22
   2  12   1 85.5918 5.10845  29
  -2 -12   1 83.1666 4.69304  21
   2 -12  -1 90.6869 4.36715  17
  -2 -12   1 85.9299 4.31215   9
   2  12   1 87.8646 4.39565  24
  -2  12  -1 87.4414 5.21053  29
  -2  12  -1 87.9626 4.38834  24
  -2 -12   1 89.5237 4.66663  11
  -2  12  -1 96.3216 4.87748   6
   2  12   1 87.6565 4.52433  28
  -3  12   1 54.7972 3.57519  29
   3  12  -1 54.3224 3.14950  27
   3  12  -1 56.5971 2.89873  24
  -3 -12  -1 54.4013 3.30349   3
  -3  12   1 53.9205 2.86620  24
   3  12  -1 58.4747 3.03646  28
   3 -12   1 59.3604 2.97238  26
  -3 -12  -1 56.2826 2.88783  15
  -3  12   1 55.4288 3.21305  26
   3 -12   1 59.2465 3.05445  17
  -3 -12  -1 55.8983 3.10170  11
  -3  12   1 59.2174 2.99003  28
  -3  12   1 57.1466 3.37562   6
  -3  12   1 59.0436 3.16576  27
   3  12  -1 60.3728 3.33170   6
   3 -12  -1 54.1366 2.85549  17
  -3 -12   1 53.6277 2.82954  17
   3  12   1 60.2109 3.36071   6
  -3  12  -1 61.9342 3.02711  28
  -3  12  -1 59.7652 3.34722   6
   3 -12  -1 56.9343 3.02380  26
  -3 -12   1 58.7121 3.23782  21
  -3 -12   1 53.9324 3.31660   3
  -3  12  -1 55.0690 3.62667  29
   3  12   1 58.1704 3.19109  27
   3  12   1 57.1638 2.90005  24
   3  12   1 56.5529 3.02905  28
  -3 -12   1 54.0342 2.84710  15
   3  12   1 55.3609 3.54230  29
  -3  12  -1 55.1773 2.87364  24
  -3  12  -1 61.1788 3.19303  27
  -4  12   1 53.2439 3.30963  29
  -4  12   1 47.0209 2.86997  27
  -4  12   1 52.5722 2.71031  28
   4  12  -1 51.2391 3.05344  27
   4  12  -1 54.2723 2.67531  24
  -4  12   1 51.1719 2.92801  26
   4  12  -1 52.6308 2.77874  28
  -4  12   1 52.9290 2.61966  24
   4 -12   1 53.3965 2.65701  17
   4  12  -1 55.8492 3.09427   6
  -4 -12  -1 53.7976 3.02446   3
   4 -12   1 51.0913 2.72685  26
   4  12   1 55.2572 3.28671  27
  -4 -12   1 50.3897 3.01864   3
   4 -12  -1 52.6941 2.65218  17
  -4  12  -1 50.2749 2.64642  24
  -4  12  -1 52.7815 3.15204   6
  -4 -12   1 53.7500 2.91848  11
   4 -12  -1 51.9187 2.79555  26
   4  12   1 52.4146 2.67308  24
  -4  12  -1 54.0210 2.92793  27
   4  12   1 53.2569 3.46266   6
   4  12   1 50.8678 2.77347  28
  -4  12  -1 56.4402 2.77223  28
   5 -12   1 5.73761 0.43750  17
  -5 -12  -1 5.24825 0.55280   3
   5  12  -1 5.87371 0.44040  24
  -5  12   1 5.12646 0.71602  26
   5  12  -1 7.02394 0.65855  27
   5  12  -1 6.54038 0.52434  28
  -5  12   1 6.35194 0.36968  24
  -5  12  -1 5.83469 0.46507  24
   5  12   1 6.32114 0.50444  28
  -5 -12   1 5.64088 0.55481  12
   5  12   1 6.24493 0.66331  27
   5 -12  -1 6.32274 0.58128  26
  -5 -12   1 5.49312 0.34041   4
   5 -12  -1 5.30096 0.40751  17
  -5 -12   1 5.92857 0.50276   7
  -5  12  -1 5.36789 0.44356  28
   6  12  -1 29.1409 1.66056  16
   6  12  -1 31.5002 1.55426  24
   6  12  -1 32.0898 1.63799  28
  -6 -12  -1 31.5798 1.60894   7
  -6 -12  -1 31.7594 1.58885  12
   6 -12   1 29.7023 1.54645  17
   6  12   1 30.5922 1.70860  16
  -6 -12   1 31.1294 1.62421  12
  -6 -12   1 34.0528 1.65107   7
   6  12   1 31.2393 1.59373  24
   0  13  -1 26.7311 1.71055  27
   0  13   1 24.7848 1.43679  24
   0  13  -1 27.7137 1.85878   6
   0 -13  -1 26.8922 1.71630  15
   0  13   1 27.9062 1.72429  27
   0  13   1 27.0541 1.57711  28
   0 -13  -1 26.7644 1.73924  21
   0  13   1 29.9928 1.89522   6
   0 -13   1 26.2348 1.46334  15
   0  13  -1 26.0352 1.57590  28
   0 -13   1 25.9959 1.39375   9
   0 -13   1 26.4705 1.41252  17
   0 -13   1 25.2874 1.86735   8
   0  13   1 26.8370 2.19807  29
   0  13  -1 26.0275 1.45397  24
   1 -13   1 11.1512 0.72095   9
  -1  13   1 12.4781 0.99730  27
   1 -13   1 12.1384 0.84536  15
  -1  13   1 12.1658 1.17170   6
   1 -13   1 10.9967 0.92597  21
   1  13  -1 12.7462 1.01473  27
  -1 -13  -1 11.4386 1.07904  21
   1  13  -1 12.4417 0.87647  28
  -1  13   1 12.7563 0.77260  24
  -1 -13  -1 13.3066 0.77929  15
   1 -13   1 11.7258 1.16210   8
   1  13  -1 12.6302 1.12929   6
   1 -13   1 11.9355 0.74426  17
  -1  13   1 9.95412 1.48177  29
   1  13  -1 11.5209 0.85705  24
   1 -13  -1 12.8875 0.87658  26
   1  13   1 13.1272 1.02161  27
  -1  13  -1 14.8815 1.22785   6
   1  13   1 11.8084 0.76962  24
   1  13   1 12.2827 1.14028   6
   1 -13  -1 11.0193 0.90264  21
   1  13   1 12.7171 0.88892  28
  -1  13  -1 12.7902 1.02003  27
   1  13   1 10.4091 1.55011  29
  -1 -13   1 11.1808 0.72271  17
   1 -13  -1 12.3006 0.72315   9
  -1  13  -1 11.9381 1.77401  29
  -1 -13   1 11.8840 0.89804  15
  -1  13  -1 11.9828 0.77667  24
  -1  13  -1 14.0927 0.91568  28
  -1 -13   1 11.6149 0.92053  11
  -1 -13   1 11.6408 0.71060   9
  -2  13   1 207.461 9.40055  28
  -2  13   1 193.736 9.54162  27
   2  13  -1 206.136 9.74950   6
   2  13  -1 203.726 9.43020  28
  -2  13   1 196.147 9.73767   6
   2 -13   1 171.562 9.28713  26
   2 -13   1 184.584 9.22957   9
   2  13  -1 189.929 9.28524  24
   2  13  -1 197.955 9.58528  27
  -2 -13  -1 189.512 9.24235  15
   2 -13   1 186.758 9.71657   8
   2 -13   1 192.317 9.24404  17
  -2  13   1 186.255 9.25956  24
  -2 -13   1 199.515 9.45335  15
  -2 -13   1 188.403 9.92423   3
  -2  13  -1 203.042 9.59804  28
   2  13   1 201.678 9.91426   6
   2 -13  -1 202.975 9.57008  26
  -2 -13   1 190.090 9.78767  21
   2  13   1 200.674 9.59278  28
  -2  13  -1 206.821 9.93291   6
  -2  13  -1 205.944 9.77361  27
   2 -13  -1 195.410 9.41362   9
   2  13   1 183.307 9.46213  24
  -2 -13   1 187.891 9.66526  11
   2  13   1 208.076 9.77656  27
  -2  13  -1 183.504 9.46030  24
   3  13  -1 76.0805 3.75571  28
  -3  13   1 69.4940 3.83340  27
  -3  13   1 76.1408 3.70189  28
   3  13  -1 76.0693 3.64383  24
   3 -13   1 71.4877 3.59567  17
   3  13  -1 78.7514 3.92243  27
  -3 -13  -1 64.9296 3.78864  11
  -3 -13  -1 71.1775 4.00781   3
  -3  13   1 76.4901 3.60714  24
   3 -13   1 78.9575 3.60059   9
   3 -13   1 64.8009 3.59051  26
  -3  13  -1 72.2907 3.61117  28
   3  13   1 75.2720 3.79386  27
   3  13   1 70.7483 3.61945  28
  -3 -13   1 73.6260 3.95816   3
   3  13   1 72.6830 3.93139   6
   3 -13  -1 69.9107 3.46594   9
   3  13   1 71.7290 3.52156  24
  -3  13  -1 68.4229 3.49660  24
  -3 -13   1 70.1475 3.66763  15
  -3  13  -1 73.3899 3.76399  27
  -3 -13   1 62.4681 3.65703  11
   3 -13  -1 68.9032 3.55917  17
  -3  13  -1 71.3568 3.92877   6
   4  13  -1 11.1563 0.75473  28
  -4  13   1 12.1215 0.63348  24
  -4 -13  -1 9.81754 0.85528   3
   4  13  -1 12.0295 0.68333  24
  -4  13   1 10.5492 0.68462  28
   4 -13   1 9.39680 0.66342   9
   4  13  -1 11.9814 0.91861  27
   4 -13   1 10.1676 0.64738  17
  -4 -13   1 11.7561 0.78677   7
   4 -13  -1 11.0122 0.74714  26
  -4 -13   1 10.7277 1.00182   3
  -4 -13   1 11.6964 0.77607  12
   4 -13  -1 10.5878 0.65039   9
   4  13   1 12.4614 0.69813  24
   4  13   1 12.2196 0.77742  28
   4  13   1 11.7363 1.14304  27
  -4  13  -1 11.8995 0.66758  24
  -4 -13   1 9.67212 0.58465   4
   5  13  -1 21.8259 1.11955  24
   5 -13   1 20.6347 1.08373  17
   5 -13   1 19.9193 1.09426   9
  -5 -13  -1 22.1782 1.17304   7
   5  13  -1 22.9275 1.19346  28
  -5 -13  -1 20.3599 1.16721  12
   5 -13  -1 18.1266 1.05121   9
  -5 -13   1 20.3613 1.07850   7
  -5  13  -1 20.4314 0.97255  24
   5  13   1 20.3136 1.17034  28
  -5 -13   1 17.3348 1.12353   3
   5  13   1 19.9844 1.01115  24
  -5 -13   1 18.9137 1.08041  12
  -6 -13  -1 51.8940 2.55404   7
   6  13   1 38.9657 2.22006  16
  -6 -13   1 49.2686 2.22398   7
   0  14  -1 11.1736 0.95005  27
   0  14   1 12.1170 0.82817  28
   0  14   1 12.3175 0.74303  24
   0 -14   1 13.5076 0.77743  15
   0  14  -1 11.9156 0.84340  28
   0  14  -1 11.5334 0.74022  24
   0  14   1 12.1879 0.95811  27
   0 -14   1 12.0478 0.93011  21
   0  14   1 11.5726 1.21636   6
   0 -14  -1 12.8479 0.75488  15
   0 -14   1 11.2206 0.68500   9
   0  14  -1 12.4841 1.14561   6
   1 -14   1 49.8106 2.39643  15
   1 -14   1 43.9105 2.34749  17
   1  14  -1 48.0371 2.62092  27
  -1 -14  -1 42.3978 2.37638  15
   1  14  -1 45.6390 2.38360  24
   1 -14   1 43.7387 2.51355  21
   1 -14   1 45.9121 2.41428   9
  -1  14   1 46.4507 2.60609  27
   1  14  -1 50.6951 2.78585   6
   1  14  -1 46.8874 2.49681  28
  -1  14   1 48.0923 2.37546  24
  -1  14   1 51.8898 2.49163  28
  -1 -14   1 47.4656 2.72284  21
  -1  14  -1 51.8244 2.62006  28
   1 -14  -1 51.4469 2.51434  15
   1  14   1 47.4705 2.59022  28
  -1  14  -1 50.5031 2.74596  27
  -1  14  -1 50.3336 2.90334   6
  -1 -14   1 52.2020 2.50230  15
  -1 -14   1 46.6636 2.85238   3
   1  14   1 51.3863 2.76041  27
  -1  14  -1 47.9523 2.50069  24
   1  14   1 47.6125 2.49869  24
  -2  14   1 5.00375 0.44252  28
   2 -14   1 4.64041 0.36109  17
   2 -14   1 4.53469 0.35992   9
   2  14  -1 5.23342 0.40004  24
  -2 -14  -1 4.13083 0.61750   3
   2 -14   1 4.68329 0.42218  15
  -2 -14  -1 4.51371 0.35517  15
   2  14  -1 5.57728 0.49668  28
  -2  14   1 4.42896 0.93555  27
  -2  14   1 5.07146 0.37814  24
   2  14  -1 5.63064 0.59627  27
   2 -14  -1 5.62480 0.43949  15
  -2  14  -1 4.62115 0.45942  28
  -2  14  -1 5.27909 0.61529  27
  -2 -14   1 4.09851 0.36470  15
   2 -14  -1 4.45743 0.33474   9
   2  14   1 5.43105 0.63798  27
  -2 -14   1 4.32730 0.60440   3
   2  14   1 4.71949 0.38662  24
  -2  14  -1 5.11925 0.39021  24
  -2 -14   1 4.06269 0.44479  11
   2  14   1 4.45288 0.45688  28
  -2 -14   1 5.26385 0.41327   7
   3 -14   1 0.49038 0.13202  17
   3 -14   1 0.41144 0.12796   9
   3  14  -1 0.31880 0.17648  28
   3  14  -1 0.52092 0.13905  24
  -3  14   1 0.55284 0.12662  24
  -3 -14  -1 0.36874 0.24748   3
  -3 -14  -1 0.49272 0.17813   7
  -3  14   1 0.48679 0.16542  28
   3  14  -1 0.61709 0.29239  27
   3 -14   1 0.31590 0.18221  15
   3  14   1 0.52836 0.14188  24
  -3 -14   1 0.45942 0.18986  12
  -3 -14   1 0.25045 0.23162   3
  -3  14  -1 0.41079 0.17681  28
  -3 -14   1 0.68811 0.14200  15
  -3  14  -1 0.42459 0.13408  24
  -3 -14   1 0.64927 0.17904   7
   3  14   1 0.68841 0.22425  28
  -3 -14   1 0.50246 0.21330  11
   4 -14   1 35.2419 1.85947   9
   4 -14   1 38.3250 1.90465  15
  -4 -14  -1 36.6396 1.92513   7
   4  14  -1 37.8298 1.89612  24
   4  14  -1 40.1476 1.97248  28
  -4 -14  -1 39.0850 1.96488  12
  -4  14  -1 37.4133 1.75321  24
   4  14   1 36.1296 1.76153  24
   4 -14  -1 31.8408 1.74494   9
   4  14   1 34.7218 1.84847  28
  -4 -14   1 36.0278 1.83148  12
   5  14  -1 16.7851 0.84924  24
  -5 -14  -1 15.9466 0.89194   7
  -5 -14   1 14.9643 0.85849  12
   5 -14  -1 16.3618 0.77772  15
   5  14   1 13.2046 0.83599  16
   0  15  -1 19.9707 1.10560  24
   0  15   1 21.1157 1.16922  28
   0  15  -1 22.0068 1.20525  28
   0 -15  -1 19.9781 1.08691  15
   0  15   1 19.2320 1.08286  24
   0 -15   1 20.7019 1.36670   3
   0 -15   1 20.4241 1.10266  15
   0 -15   1 21.3252 1.11473  12
  -1  15   1 1.13454 0.18351  24
   1 -15   1 1.41963 0.33341   3
   1 -15   1 1.14491 0.19737  15
  -1 -15  -1 1.00891 0.33201   3
  -1 -15  -1 0.92893 0.14974  15
  -1  15   1 1.00420 0.20941  28
   1  15  -1 1.03702 0.22083  28
   1  15  -1 1.39491 0.21010  24
   1  15   1 1.32930 0.24088  28
  -1 -15   1 1.15510 0.33584   3
   1  15   1 1.47699 0.20944  24
  -1  15  -1 1.15595 0.23073  28
   1 -15  -1 1.48305 0.23443  15
  -1  15  -1 1.14275 0.19018  24
  -1 -15   1 1.40361 0.21009  15
  -1 -15   1 1.14465 0.20951  12
  -2 -15  -1 15.3865 1.13487   3
   2 -15   1 16.5285 0.92080  15
  -2  15   1 17.4214 0.88730  24
   2  15  -1 18.2873 0.99588  28
   2  15  -1 18.3655 0.92791  24
   2 -15   1 15.2430 1.01462   3
  -2 -15   1 15.5183 1.09551   3
   2 -15  -1 14.7488 1.14539   3
   2  15   1 16.8239 0.94122  28
  -2  15  -1 17.0665 0.94523  28
   2  15   1 15.8982 0.87172  24
  -2  15  -1 15.8573 0.86687  24
  -2 -15   1 17.5133 0.93507  12
   2 -15  -1 15.8987 0.88903  15
  -3 -15  -1 19.7733 1.29878   3
   3 -15   1 23.3191 1.23907  15
   3  15  -1 22.6995 1.18512  24
   3  15  -1 23.4021 1.22692  28
  -3 -15   1 23.1948 1.33025  12
  -3  15  -1 23.6923 1.17063  24
   3 -15  -1 22.1001 1.23506  15
   3  15   1 24.2758 1.18622  24
   4 -15   1 39.5376 1.94146  15
  -4 -15  -1 39.1305 1.97931  12
   4  15  -1 39.1673 1.91436  24
  -4 -15   1 40.3048 1.95512  12
   4 -15  -1 37.2471 1.90174  15
   0 -16   1 21.4487 1.15173  15
   0  16   1 22.1474 1.07487  24
   0 -16   1 20.3021 1.24175   3
   0 -16  -1 21.2006 1.28134   3
   0  16  -1 22.8940 1.10108  24
   1 -16   1 4.31125 0.28895  15
   1  16  -1 4.62473 0.28311  24
  -1 -16  -1 3.49222 0.39388   3
   1  16   1 4.44450 0.27236  24
  -1  16  -1 4.64752 0.27670  24
   1 -16  -1 4.16322 0.43194   3
  -1 -16   1 3.70748 0.38971   3
   2 -16   1 43.6254 2.07651  15
  -2 -16  -1 41.0136 2.25206   3
  -2 -16   1 39.3122 2.07159   3
   0   0  -2 1120.04 52.5910  23
   0   0  -2 1087.15 52.5606   2
   0   0  -2 1129.01 52.5662  19
  -1   0  -2 116.634 5.97852  14
  -1   0  -2 119.390 5.86984  22
   1   0  -2 112.025 5.91217  14
   1   0   2 123.152 6.12109  23
   1   0   2 122.148 6.03077   2
   1   0  -2 121.759 5.98189   2
  -1   0   2 118.504 5.75240  22
   1   0  -2 124.214 6.07141  23
   1   0   2 122.529 5.99390  14
   1   0   2 124.225 5.82993  22
   1   0   2 128.082 6.08098  19
   2   0   2 349.652 18.2986  23
   2   0  -2 346.300 17.8464  22
   2   0   2 375.489 17.9123  22
  -2   0   2 362.965 17.8410  14
   2   0  -2 380.585 18.2389  19
  -2   0   2 400.855 19.6753   1
   2   0   2 358.325 18.0075  14
  -2   0  -2 355.647 18.0721  14
  -2   0   2 390.486 17.7557  22
   2   0  -2 417.485 18.1633   2
   2   0  -2 411.062 18.3280  23
  -2   0  -2 369.947 20.0275   1
   2   0   2 347.402 18.1317   2
  -2   0  -2 344.348 17.8612  22
   2   0  -2 372.177 18.0750  14
   2   0   2 388.483 17.7885  29
   3   0  -2 112.142 5.82153  22
  -3   0   2 113.022 8.65323   1
   3   0   2 111.857 5.62697   6
   3   0   2 108.544 6.99862  23
   3   0  -2 123.685 6.60649  19
   3   0  -2 112.106 5.74082  29
  -3   0   2 123.448 5.61678  29
  -3   0  -2 108.649 5.68333   6
   3   0   2 115.846 6.08394  14
   3   0   2 117.249 6.58109  19
   3   0   2 104.116 6.81659   2
   3   0  -2 116.493 6.34360   2
  -3   0  -2 109.347 9.64091   1
  -3   0   2 108.540 5.64211  22
   3   0   2 122.623 5.78850  22
   3   0  -2 123.822 5.65062   6
   3   0  -2 118.120 6.62124  23
   3   0   2 102.591 5.65439  29
  -3   0  -2 109.332 5.69672  29
  -3   0  -2 110.945 5.79605  22
  -3   0  -2 114.579 6.16737  14
   3   0  -2 113.911 6.28255  14
  -3   0   2 123.202 5.86207  14
   4   0  -2 1454.36 71.6626  29
  -4   0   2 1614.82 71.5422  22
   4   0   2 1566.85 72.7370  19
   4   0   2 1479.02 72.1006  14
   4   0   2 1456.65 71.5940  29
  -4   0   2 1474.20 71.4718  29
   4   0   2 1486.77 71.6006  26
  -4   0  -2 1549.95 71.7602  22
  -4   0   2 1533.11 71.6708  14
  -4   0  -2 1431.01 71.3814  20
   4   0  -2 1540.53 72.5063   2
   4   0  -2 1482.07 72.3041  14
   4   0   2 1535.01 71.7378  22
   4   0   2 1554.92 72.8555  23
   4   0   2 1427.22 71.4978   6
   4   0  -2 1528.46 71.4690  27
   4   0  -2 1529.24 72.9018  23
   4   0  -2 1520.88 71.5263   6
  -4   0   2 1466.38 75.2860   1
   4   0  -2 1620.64 72.8424  19
   4   0   2 1556.23 72.4829   2
   4   0  -2 1560.22 71.9335  22
  -4   0  -2 1499.53 72.2339  14
  -4   0  -2 1413.57 76.0284   1
  -4   0  -2 1448.16 71.5995  29
  -5   0   2 84.5569 11.5189   1
   5   0   2 85.7069 6.64172  23
   5   0   2 84.1465 6.89612  19
  -5   0   2 82.2712 4.18551  29
  -5   0  -2 93.3717 13.2179   1
   5   0  -2 79.9128 5.64750  14
   5   0  -2 75.8240 4.22696  26
  -5   0   2 73.7312 4.05440  20
  -5   0  -2 84.3700 4.14240  20
   5   0  -2 83.3498 4.29025   6
   5   0   2 81.5674 4.16255  27
   5   0   2 89.2830 6.11425   2
   5   0  -2 86.6900 6.67276  19
   5   0   2 84.3970 4.90835  26
   5   0  -2 76.4565 6.47034  23
   5   0   2 82.4262 4.55910  22
   5   0  -2 83.6539 4.06384  28
  -5   0   2 81.2244 4.18517  22
  -5   0  -2 80.4887 5.47815  14
   5   0  -2 85.3199 4.70604  22
   5   0  -2 85.8294 4.49110  29
   5   0   2 76.5678 5.32422  14
   5   0  -2 82.2019 5.98050   2
  -5   0  -2 75.6033 4.02815  28
  -5   0  -2 76.0242 4.15768  27
  -5   0  -2 77.6170 4.50904  22
  -5   0  -2 89.5137 4.39763  29
   5   0  -2 77.1066 4.08819  20
   5   0   2 76.1571 4.01536  28
   5   0  -2 86.1231 4.20281  27
  -5   0  -2 79.3830 4.28967   6
   5   0   2 79.5159 4.24000   6
   5   0   2 82.4022 4.37142  29
   6   0  -2 279.915 14.4857  22
   6   0   2 286.149 14.0803  29
  -6   0   2 298.908 13.6488   4
   6   0   2 266.652 13.7565  27
  -6   0  -2 326.110 35.4843   1
   6   0   2 281.958 13.7223  20
  -6   0  -2 289.914 13.7447  20
   6   0  -2 294.045 13.5634  24
  -6   0   2 262.174 13.6614  20
  -6   0   2 280.880 13.7464  29
  -6   0   2 234.162 21.7909   1
   6   0  -2 283.887 13.8386  27
   6   0  -2 296.941 16.8582  23
   6   0   2 258.185 13.9690   6
   6   0   2 294.182 15.2310  14
   6   0   2 277.520 14.2408  22
  -6   0  -2 299.813 13.7478  16
   6   0  -2 288.445 13.6721  28
  -6   0  -2 268.614 15.2129  14
  -6   0   2 255.526 13.6310  16
   6   0   2 251.330 17.2124  19
   6   0  -2 268.387 16.6495  19
   6   0  -2 305.142 14.0006   6
  -6   0  -2 271.096 13.9873  29
   6   0   2 280.595 13.9402  26
   6   0   2 305.616 13.7848  16
   6   0   2 301.532 13.9027   4
   6   0  -2 300.536 13.9617  26
   6   0  -2 302.501 15.7877  14
   6   0  -2 275.714 13.7423  20
   6   0  -2 313.200 13.8200  16
  -6   0  -2 292.075 14.2065  22
   6   0   2 293.510 17.2268  23
   6   0  -2 295.795 16.1161   2
   6   0  -2 274.202 14.1867  29
   6   0   2 264.146 13.5951  28
   7   0  -2 50.5712 3.18684  29
  -7   0  -2 51.4837 2.71535  16
  -7   0  -2 47.0439 2.63410   4
   7   0   2 46.5610 2.95901  29
  -7   0  -2 47.2652 2.90584  29
   7   0   2 55.3106 2.98131  26
  -7   0   2 27.8978 11.2684   1
   7   0  -2 50.3911 2.92984  26
   7   0   2 55.7975 2.77224  16
   7   0  -2 49.9062 2.53075  24
   7   0   2 50.9434 2.73632  20
   7   0   2 48.4308 2.67270   4
   7   0  -2 47.2956 2.71950  20
   7   0   2 52.2142 3.39404  22
   7   0  -2 50.4036 2.98012   6
   7   0  -2 51.5633 3.67674  22
   7   0  -2 51.7373 2.82329  27
  -7   0   2 47.7130 2.62129   4
  -7   0  -2 53.3901 2.75776  20
   7   0   2 49.0521 2.47900  24
   7   0  -2 50.2697 2.76688  16
  -7   0  -2 44.3183 3.28250  22
   8   0   2 82.6197 3.93600  16
  -8   0   2 81.3160 3.76395  10
  -8   0   2 74.9561 3.83822   4
   8   0  -2 74.0215 3.93763  20
   8   0  -2 72.4837 4.10484  26
   8   0   2 81.0209 3.88448   4
   8   0   2 79.0462 3.92780  20
  -8   0  -2 67.4587 3.91100  29
   8   0  -2 75.7820 4.34061  29
   8   0  -2 74.7542 3.94382   4
  -8   0  -2 75.9372 3.86712   4
   8   0  -2 74.1417 3.80089  28
  -8   0  -2 73.9184 3.85343  16
   8   0  -2 78.7466 3.73083  24
   8   0   2 67.1728 4.06093  26
   8   0   2 84.0531 4.22328  29
   8   0  -2 80.2227 3.97322  16
  -9   0  -2 91.1185 4.80779   4
   9   0   2 104.446 4.82503  16
   9   0  -2 104.534 4.87097  16
  -9   0   2 94.6915 4.79657   4
   9   0  -2 103.334 4.88265  20
   9   0   2 93.1358 4.97995  26
   0   1  -2 284.563 14.4485  23
   0   1   2 312.403 14.6912  23
   0  -1  -2 317.212 14.5661  22
   0   1   2 311.760 14.5196  22
   0  -1  -2 282.085 14.6010  14
   0   1   2 310.583 14.6318   2
   0   1   2 320.344 14.5647  14
   0   1  -2 281.913 14.4398   2
   0   1  -2 295.033 14.4422   2
   0   1  -2 289.078 14.4554  23
   0   1   2 328.495 14.6706  19
   0   1   2 334.971 15.7253   1
   1  -1   2 1604.31 78.7389  19
   1   1  -2 1603.05 78.6590  19
   1  -1   2 1630.46 78.5261  14
  -1  -1  -2 1642.32 78.6025  22
  -1  -1  -2 1603.80 78.7346  14
  -1   1   2 1706.50 78.5664  22
   1   1  -2 1628.52 78.4830  14
   1  -1   2 1757.47 78.5106  22
  -1   1   2 1695.36 78.6651  14
   1  -1   2 1746.58 78.5400  14
   1   1  -2 1672.00 78.6563   2
   1  -1   2 1683.11 78.8066  23
   1   1  -2 1663.83 78.7253  23
   1  -1   2 1639.38 78.7064   2
  -1  -1   2 1767.79 77.8619   1
   1  -1  -2 1517.53 77.3694  14
  -1   1  -2 1594.43 77.2965  14
   1   1   2 1683.40 77.2074  22
   1   1   2 1596.09 77.4289  19
   1   1   2 1652.64 77.4026   2
   1  -1  -2 1656.15 77.2388  22
   1   1   2 1641.82 77.5041  23
   1   1   2 1593.04 77.2999  14
   2   1  -2 97.1856 5.25410  14
   2  -1   2 105.428 4.95014  29
  -2  -1  -2 112.319 5.36919  14
   2  -1   2 96.2652 5.15118  14
   2  -1   2 107.771 5.53354  19
  -2  -1  -2 108.060 7.61427   1
   2   1  -2 95.2345 5.38428  19
   2  -1   2 96.7444 5.51719  23
  -2  -1  -2 96.1118 5.13813  22
  -2   1   2 97.4136 5.13832  14
  -2  -1  -2 97.4611 4.95917  29
   2   1  -2 100.060 5.45224  23
   2  -1   2 99.4191 5.35661   2
   2   1  -2 101.678 5.02381  22
   2   1  -2 99.8595 5.28123   2
  -2   1   2 97.8133 7.02595   1
  -2   1   2 105.530 4.95892  29
   2   1   2 97.7196 5.33172   2
  -2  -1   2 107.961 4.82339  29
   2  -1  -2 96.9668 5.46064  19
   2   1   2 97.4813 5.49695  23
  -2  -1   2 103.797 6.63703   1
   2  -1  -2 92.8132 5.49537  23
   2  -1  -2 93.8020 5.00122  22
   2   1   2 93.2816 5.42350  19
   2  -1  -2 94.6243 5.30746   2
   2   1   2 100.085 5.20492  14
   2  -1  -2 102.329 5.28182  14
  -2  -1   2 107.966 4.79582  22
   2   1   2 99.4990 4.91506  29
  -2   1  -2 107.362 5.31981  14
  -2   1  -2 96.5887 5.00768  22
  -3   1   2 413.686 22.7222   1
   3   1  -2 427.028 20.4479  23
   3   1  -2 386.997 19.7482  22
  -3  -1  -2 382.329 22.8286   1
   3  -1   2 387.294 19.6153  29
   3  -1   2 424.646 19.9881  14
   3  -1   2 421.225 20.4275  19
  -3  -1  -2 452.023 20.1660  14
  -3   1   2 441.850 19.6317  29
   3   1  -2 390.850 19.7983  29
   3   1  -2 424.118 21.3447  14
  -3   1   2 422.582 19.9007  14
   3  -1   2 395.339 20.2160   2
   3   1  -2 418.692 20.1807   2
   3   1  -2 423.439 20.3691  19
  -3  -1  -2 377.581 19.5597   6
  -3  -1  -2 390.834 19.6254  29
  -3   1   2 397.903 19.6553  22
   3  -1   2 403.838 19.7002  22
  -3  -1  -2 430.444 19.7522  22
   3  -1   2 398.448 20.4810  23
   3  -1  -2 448.466 20.8345  14
  -3   1  -2 436.073 24.1415   1
   3  -1  -2 395.580 20.3842  22
  -3  -1   2 427.961 20.1405  22
   3  -1  -2 417.441 21.0802  19
  -3   1  -2 401.732 20.3014  29
   3   1   2 430.164 21.1358  23
  -3  -1   2 431.303 20.1516  29
   3   1   2 423.118 20.8607   2
   3  -1  -2 439.115 20.3343  29
   3   1   2 444.825 21.0949  19
  -3   1  -2 405.188 20.7110  14
   3  -1  -2 431.737 20.2075   6
   3  -1  -2 451.551 20.9482   2
   3   1   2 414.414 20.6516  14
  -3  -1   2 397.974 22.6491   1
  -3   1  -2 437.082 20.4178  22
  -3  -1   2 408.313 20.1304  14
   3  -1  -2 447.913 21.2324  23
  -3   1  -2 411.718 20.2052   6
   3   1   2 390.752 20.3362  22
  -4   1   2 574.446 26.7523  14
  -4  -1  -2 550.376 31.3049   1
   4  -1   2 574.903 27.3510   2
  -4  -1  -2 536.412 26.2682  20
   4   1  -2 532.682 26.3493   6
  -4  -1  -2 534.964 26.4218  29
   4  -1   2 508.912 26.3088   6
   4   1  -2 535.755 27.6455  23
   4   1  -2 491.870 26.7719  22
   4   1  -2 556.032 26.5149  29
  -4  -1  -2 543.690 26.5455  22
   4  -1   2 553.653 26.9629  14
  -4   1   2 586.827 26.3824  29
   4  -1   2 543.537 26.4208  29
   4   1  -2 560.735 26.2927  27
   4  -1   2 578.080 26.5533  22
   4  -1   2 566.831 26.3642  26
  -4   1   2 555.195 26.4249  22
  -4  -1  -2 546.734 27.0123  14
  -4  -1  -2 529.046 26.3472   6
   4   1  -2 586.329 27.2506  14
   4  -1   2 557.449 28.2984  19
   4   1  -2 551.239 27.2938   2
   4  -1   2 578.505 27.7884  23
  -4   1   2 536.538 30.8954   1
   4   1  -2 574.322 27.6710  19
  -4   1  -2 605.857 32.8929   1
   4   1   2 556.267 27.9005  23
  -4   1  -2 550.501 26.4297  20
  -4  -1   2 588.949 30.8937   1
   4   1   2 593.106 27.8896  19
   4  -1  -2 546.333 28.0369  23
  -4   1  -2 545.031 27.3037  14
   4  -1  -2 566.656 27.3714  14
  -4   1  -2 535.081 26.7819  22
   4  -1  -2 582.846 27.9307  19
  -4   1  -2 510.239 26.4641  27
   4   1   2 561.057 26.5000  27
   4  -1  -2 534.968 26.6894  29
   4   1   2 577.148 27.5629   2
   4   1   2 547.130 27.2129  14
   4  -1  -2 565.171 26.4961  27
  -4  -1   2 519.361 26.4530  29
   4  -1  -2 547.715 27.5958   2
  -4  -1   2 558.900 26.4409  22
   4  -1  -2 560.978 26.8630  22
   4   1   2 560.146 26.7809  22
   4  -1  -2 571.307 26.5634   6
   4  -1  -2 527.602 26.5560  26
   4   1   2 544.145 26.6402  29
   4  -1  -2 570.047 26.4306  20
   5   1  -2 428.764 22.4491   2
  -5   1   2 408.055 20.8775  20
  -5   1   2 465.084 21.0703  29
   5  -1   2 465.578 21.2011  29
   5   1  -2 449.939 20.8780  28
   5   1  -2 430.731 21.2937  29
   5   1  -2 424.904 22.9552  23
  -5   1   2 428.055 21.3353  14
  -5   1   2 475.836 27.8594   1
  -5  -1  -2 416.278 28.1020   1
   5   1  -2 431.390 21.5071  22
   5   1  -2 480.184 23.0791  19
   5   1  -2 431.381 22.2702  14
   5   1  -2 453.464 21.1206   6
   5  -1   2 404.367 21.0163   6
   5  -1   2 446.310 21.3294  22
  -5  -1  -2 437.678 21.8718  14
  -5  -1  -2 460.137 21.1758  29
   5  -1   2 442.744 21.8626  14
   5  -1   2 412.523 20.8127  28
   5   1  -2 404.253 21.0566  26
   5  -1   2 406.559 20.9237  27
   5  -1   2 451.203 23.1394  23
   5  -1   2 417.568 21.1224  26
   5  -1   2 428.014 23.0703  19
   5  -1   2 460.127 22.5907   2
  -5  -1  -2 434.658 21.3049  22
  -5   1   2 437.305 21.1014  22
  -5  -1  -2 448.048 20.9166  20
   5   1  -2 459.119 21.0349  27
   5   1   2 459.920 22.6684   2
  -5   1  -2 436.570 21.4318  22
   5  -1  -2 426.283 22.2306  14
   5  -1  -2 390.526 21.0728  26
   5  -1  -2 433.919 20.9660  20
   5  -1  -2 414.910 21.3052  29
   5   1   2 452.361 21.2932  29
   5   1   2 447.155 21.0359  27
   5   1   2 455.294 21.3027  26
   5  -1  -2 447.373 21.1383   6
  -5   1  -2 414.664 20.8944  28
   5   1   2 424.308 22.0492  14
  -5  -1   2 472.669 21.0094  29
  -5   1  -2 453.725 21.1946   6
   5   1   2 464.965 23.1650  19
   5  -1  -2 420.583 22.5761   2
  -5   1  -2 446.758 21.0639  27
   5   1   2 426.881 21.1158   6
   5  -1  -2 462.399 23.1210  19
   5  -1  -2 423.177 23.1213  23
  -5  -1   2 405.441 20.8977  20
   5  -1  -2 432.986 20.9050  28
   5  -1  -2 440.716 21.5395  22
   5   1   2 419.081 21.3946  22
  -5   1  -2 432.694 22.1326  14
  -5   1  -2 410.490 31.9363   1
   5  -1  -2 469.387 21.0648  27
   5   1   2 450.818 23.1826  23
  -5  -1   2 448.284 26.8133   1
  -5   1  -2 475.904 21.3079  29
   5   1   2 425.931 20.9205  28
  -6  -1  -2 37.2755 2.05671  16
   6  -1   2 38.3078 2.62761  22
   6   1  -2 37.2255 2.27605  26
   6   1  -2 39.3419 1.92637  24
   6   1  -2 38.3330 2.30460   6
   6   1  -2 38.2007 2.02852  28
   6  -1   2 35.1920 4.74949   2
   6  -1   2 36.9792 2.07700  16
  -6   1   2 34.6952 2.00529  16
  -6   1   2 33.7217 2.22805  22
  -6  -1  -2 37.3763 2.08004  20
   6   1  -2 44.7864 5.63275  19
  -6  -1  -2 49.7813 14.9429   1
  -6   1   2 34.2343 10.8177   1
  -6   1   2 39.2985 2.01894   4
   6  -1   2 36.5372 2.34700  29
  -6   1   2 34.5466 2.03760  20
   6   1  -2 36.1113 2.86393  22
  -6   1   2 37.1095 1.99279  15
   6  -1   2 33.4227 1.92130  28
   6  -1   2 34.3525 1.86909  24
   6   1  -2 34.8113 4.40102   2
   6  -1   2 41.4780 4.83206  14
   6  -1   2 36.8554 2.25602  26
  -6   1   2 38.5861 2.17102  29
   6  -1   2 38.4806 2.07675  20
   6  -1   2 28.6153 4.90685  23
   6   1  -2 37.2017 2.49989  29
   6   1  -2 38.8680 2.13699  16
  -6  -1  -2 36.2601 2.51799  22
  -6  -1  -2 35.8524 2.00438   4
   6   1  -2 33.8221 4.29556  14
   6   1  -2 36.6577 2.08876  20
   6   1  -2 38.9649 4.89995  23
   6   1  -2 38.7177 2.42450  27
  -6  -1  -2 35.0343 2.26066  29
   6  -1  -2 40.3769 2.06044  28
   6   1   2 36.5899 2.31700  26
   6   1   2 38.9826 1.93192  24
   6   1   2 36.6004 2.16833  27
   6  -1  -2 35.8859 4.62915   2
  -6  -1   2 38.0080 2.04028  29
  -6   1  -2 31.0882 22.4659   1
  -6   1  -2 38.6025 2.67030  22
   6   1   2 44.1219 4.83244  14
   6  -1  -2 35.7648 2.10857  20
   6   1   2 32.4524 4.56233   2
   6  -1  -2 33.4549 5.17564  23
   6   1   2 35.9838 2.31508   6
   6  -1  -2 46.9698 5.19276  14
   6   1   2 32.9167 5.11798  23
  -6  -1   2 40.4537 1.99856  17
   6  -1  -2 37.2148 1.93166  24
  -6  -1   2 39.2791 2.02488   4
   6   1   2 38.8794 2.67681  22
   6  -1  -2 37.8829 2.18792  27
  -6   1  -2 32.5628 1.97771  28
   6  -1  -2 36.1737 5.63935  19
   6   1   2 34.4600 2.13483   4
  -6  -1   2 37.4504 9.70827   1
   6  -1  -2 41.3442 2.17049  16
   6   1   2 44.1162 6.24969  19
  -6   1  -2 36.9456 2.10626  16
  -6   1  -2 37.8025 2.38633  29
   6   1   2 41.3302 2.18375  16
   6  -1  -2 33.9370 2.45836  29
  -6   1  -2 37.7688 2.13444  20
  -6   1  -2 42.8830 4.85666  14
   6   1   2 36.9841 2.41171  29
   6  -1  -2 37.6516 2.31748   6
   6  -1  -2 36.2065 2.27977  26
   6  -1  -2 34.8445 2.85576  22
  -7   1   2 116.081 18.0216   1
   7   1  -2 144.022 7.44567  26
   7  -1   2 151.890 7.20901  16
   7  -1   2 134.987 6.93614  24
   7   1  -2 152.314 7.27279  28
  -7   1   2 144.193 7.11498  16
  -7   1   2 144.314 7.09430  29
  -7  -1  -2 146.960 7.21815  20
  -7   1   2 139.928 7.11032   4
   7  -1   2 151.302 7.22442  20
  -7  -1  -2 138.973 7.12475   4
  -7  -1  -2 154.190 7.42605  29
   7   1  -2 157.216 7.28578  20
   7   1  -2 146.067 8.12217  22
   7  -1   2 137.033 7.14381   4
   7   1  -2 146.199 7.49964   6
  -7  -1  -2 132.140 23.5805   1
  -7  -1  -2 152.349 7.19611  16
   7   1  -2 132.948 7.64580  29
   7  -1   2 138.814 7.67092  22
   7   1  -2 149.849 7.29013  16
   7  -1   2 150.519 7.45674  26
   7  -1   2 144.740 7.50606  29
   7   1  -2 138.408 7.02124  24
   7   1  -2 148.026 7.33457  27
  -7  -1   2 144.436 7.19613   4
   7   1   2 146.260 7.26657   4
   7   1   2 156.059 7.96691  22
   7  -1  -2 144.722 7.37509  27
  -7  -1   2 143.458 7.09363  15
   7  -1  -2 147.023 7.32048  20
   7   1   2 148.959 7.07060  24
  -7   1  -2 141.436 7.55678  29
   7   1   2 136.155 7.62769  29
  -7   1  -2 148.531 7.32610  20
  -7  -1   2 134.331 20.3812   1
   7   1   2 152.840 7.35443  16
   7  -1  -2 147.715 7.23192   4
   7  -1  -2 143.398 7.53128   6
   7  -1  -2 151.612 7.10273  24
   7  -1  -2 152.344 7.80507  29
   7  -1  -2 149.090 7.33536  16
   7   1   2 138.154 7.52072  26
  -7   1  -2 151.821 7.31217  16
   7  -1  -2 149.043 7.51610  26
  -7   1  -2 137.360 7.71628  22
   7  -1  -2 160.037 8.20542  22
  -7   1  -2 142.802 7.23277   4
   7   1   2 151.569 7.33215  20
   8   1  -2 7.12777 0.83984  26
   8   1  -2 9.79861 0.86974  27
   8   1  -2 9.73300 0.75230  20
   8  -1   2 9.57993 0.70935  16
  -8   1   2 9.48718 0.67274   4
  -8  -1  -2 8.71792 0.63538  16
   8  -1   2 8.21528 0.66800   4
   8  -1   2 9.87732 0.95992  29
   8  -1   2 8.79235 0.71110  20
   8   1  -2 8.82230 0.73727  16
   8   1  -2 9.86250 0.57806  24
  -8  -1  -2 8.82671 0.68425   4
   8  -1   2 8.70139 0.85931  26
   8   1  -2 6.99475 1.09350  29
   8   1  -2 9.18786 0.63579  28
   8   1   2 10.4216 1.04014  29
   8  -1  -2 8.80105 0.73417  20
   8  -1  -2 10.3128 0.56892  24
  -8   1  -2 9.76036 0.70723  16
   8  -1  -2 10.4448 0.71393   4
   8   1   2 9.75244 0.75089  20
   8   1   2 10.1253 0.71563   4
   8   1   2 8.35076 0.87872  26
   8  -1  -2 9.79022 0.76605  16
  -8  -1   2 9.33729 0.68162   4
  -8   1  -2 8.40764 0.68608   4
   8   1   2 9.27857 0.73453  16
  -8  -1   2 8.90433 0.60402  10
   8  -1  -2 9.71655 0.66512  28
  -8   1  -2 9.10973 0.91808  20
   8  -1  -2 10.0647 1.11072  29
   9   1  -2 118.985 5.54072  20
  -9   1   2 115.120 5.45934   4
   9  -1   2 108.252 5.62686  26
   9  -1   2 107.202 5.44068  16
   9   1  -2 109.793 5.50997  16
  -9  -1  -2 117.848 5.47844   4
   9  -1   2 109.894 5.45774   4
   9   1   2 112.025 5.56776   4
   9   1   2 118.730 5.54259  16
  -9  -1   2 115.812 5.51143   4
   9  -1  -2 110.398 5.54730  16
  -9   1  -2 106.757 5.51681   4
   9  -1  -2 118.450 5.82288  20
   0   2   2 274.441 13.3720   1
   0   2  -2 224.492 11.8563   2
   0   2   2 250.343 12.1043  19
   0   2   2 256.884 12.3310  23
   0   2   2 248.613 11.9726  14
   0   2   2 250.002 12.2100   2
   0  -2  -2 250.084 11.8908  22
   0   2  -2 229.690 11.9001  23
   0  -2  -2 253.801 12.0618  14
  -1   2   2 2367.96 110.396  22
   1   2  -2 2201.25 110.519  23
   1  -2   2 2425.25 110.242  22
   1   2  -2 2190.26 110.444   2
   1   2  -2 2435.02 110.505  19
   1  -2   2 2445.02 110.656  23
  -1   2   2 2278.32 110.543  14
  -1  -2  -2 2298.69 110.409  22
  -1  -2  -2 2410.34 111.889   1
   1  -2   2 2396.25 110.542   2
  -1  -2  -2 2251.54 110.584  14
   1  -2  -2 2137.14 109.643  22
   1  -2  -2 2333.32 109.839  14
   1   2   2 2375.45 109.769  14
  -1  -2   2 2481.89 110.327   1
   1   2   2 2210.12 109.606  22
  -1   2  -2 2380.17 109.607  22
   1   2   2 2392.78 109.865   2
   1   2   2 2290.05 109.893  19
   1   2   2 2360.49 109.965  23
  -1   2  -2 2238.25 109.673  14
   2  -2   2 107.710 5.02414  29
   2   2  -2 100.928 5.33571  14
  -2  -2  -2 105.027 5.13551  22
   2   2  -2 99.1111 5.54291  23
   2   2  -2 107.711 5.53622  19
   2  -2   2 94.3606 5.18642  14
  -2  -2  -2 111.340 7.72928   1
   2   2  -2 99.1570 4.96395   6
   2  -2   2 103.514 5.54282   2
   2  -2   2 99.7095 5.61972  19
  -2  -2  -2 98.7182 5.09621  29
  -2   2   2 105.492 5.14167  22
  -2   2   2 111.091 5.09713  29
  -2  -2  -2 96.1468 5.38414  14
   2   2  -2 96.3474 5.37285   2
   2  -2   2 102.568 5.05079  22
  -2   2   2 103.376 7.51059   1
   2  -2   2 103.675 5.72421  23
   2  -2  -2 101.211 5.46246  14
   2  -2  -2 103.581 5.02927   6
  -2   2  -2 111.805 5.49744  14
   2   2   2 94.9210 5.13691  22
  -2   2  -2 97.8001 5.17023  22
   2  -2  -2 96.3190 5.66777  19
   2  -2  -2 100.397 5.82398  23
  -2   2  -2 100.060 5.02706   6
  -2  -2   2 110.795 4.93310  29
   2  -2  -2 108.799 5.16323  29
   2   2   2 96.5584 5.58831  19
   2   2   2 104.451 5.52714   2
   2   2   2 107.343 5.42586  14
   2  -2  -2 101.418 5.58673   2
   2  -2  -2 104.426 5.23585  22
  -3  -2  -2 2.10572 0.87492  14
  -3   2   2 4.82856 0.96683  14
  -3   2   2 2.37482 0.36614  29
   3   2  -2 2.97141 1.06609  19
   3  -2   2 2.27275 1.32676  23
  -3   2   2 5.80337 3.45299   1
   3  -2   2 3.92288 0.53425  22
   3  -2   2 2.54757 1.06535   2
  -3  -2  -2 0.23243 3.80119   1
   3   2  -2 3.39786 0.96853   2
   3   2  -2 2.71520 0.32489  27
   3   2  -2 3.84693 1.87550  14
   3  -2   2 2.94724 1.43206  19
  -3  -2  -2 2.73152 0.37370   6
   3  -2   2 3.23026 0.85944  14
   3   2  -2 2.99133 0.57402  22
  -3  -2  -2 2.20545 0.46890  22
   3   2  -2 2.76665 1.07850  23
   3  -2  -2 3.22518 1.29988  19
   3   2   2 3.93090 1.07973   2
   3   2   2 3.88777 0.57421  22
  -3   2  -2 2.43665 5.14790   1
   3   2   2 2.23538 0.83550  14
   3  -2  -2 3.13782 0.37476   6
  -3   2  -2 2.35073 0.40471  29
  -3  -2   2 3.00142 0.28982  29
   3   2   2 3.05352 0.36765   6
   3  -2  -2 4.60097 1.38021  23
   3  -2  -2 3.21089 1.01721  14
   3  -2  -2 2.83960 0.42132  29
  -3   2  -2 2.10876 0.53125  22
   3   2   2 3.07370 0.40147  29
   3   2   2 3.65177 1.28341  23
   3  -2  -2 3.16634 1.08219   2
   3   2   2 3.99520 1.17940  19
  -3  -2   2 4.27031 2.66208   1
   4   2  -2 75.2998 4.89904   2
   4  -2   2 75.6843 5.40517  23
   4  -2   2 73.1430 5.00477   2
  -4  -2  -2 73.2118 9.91844   1
   4  -2   2 71.2449 3.75256  26
  -4  -2  -2 70.1235 3.93766  22
  -4   2   2 65.4249 3.78118   6
   4  -2   2 67.0062 3.90368  22
  -4  -2  -2 72.5346 4.56004  14
  -4   2   2 71.9699 3.92545  22
  -4   2   2 78.9235 3.85547  29
   4   2  -2 76.1191 5.33051  23
   4   2  -2 66.4449 4.82225  14
  -4  -2  -2 74.2149 3.66289  20
   4  -2   2 81.2993 4.57237  14
  -4  -2  -2 73.0146 3.83718  29
   4   2  -2 67.7427 5.08888  19
   4  -2   2 71.2897 5.76300  19
  -4   2   2 74.3730 4.46945  14
  -4   2   2 78.4945 9.80336   1
   4   2  -2 73.6971 4.27380  22
   4   2  -2 76.6968 3.73670  27
   4   2  -2 70.3228 3.78536   6
   4  -2   2 74.5813 3.83962  29
   4   2  -2 74.8946 3.95301  29
   4  -2   2 74.2537 3.70089  20
   4   2   2 70.0911 4.60348  14
  -4   2  -2 73.2520 4.75719  14
   4   2   2 81.9238 4.13077  22
  -4  -2   2 64.9324 7.74727   1
  -4  -2   2 70.6365 3.67847  29
   4   2   2 75.4526 3.87750  26
   4   2   2 67.1628 5.29202  23
   4   2   2 70.1270 3.90307  29
   4  -2  -2 71.7284 5.06022   2
  -4   2  -2 79.8472 3.99449   6
  -4   2  -2 66.8384 3.91412  29
   4  -2  -2 61.4616 4.74357  14
   4  -2  -2 77.2418 5.72243  19
   4   2   2 81.6472 5.49067  19
  -4   2  -2 74.1959 4.09195  22
   4  -2  -2 72.0672 3.96294  29
   4  -2  -2 75.2819 3.82549   6
  -4   2  -2 75.8336 3.71401  20
   4  -2  -2 72.1750 3.74426  27
   4  -2  -2 80.7612 4.18652  22
   4  -2  -2 77.8161 5.65480  23
  -4   2  -2 70.7367 3.75500  27
   4  -2  -2 81.2723 3.71361  20
   4   2   2 66.5499 4.88852   2
  -5  -2  -2 224.867 11.0440  20
  -5  -2  -2 221.195 12.0289  14
   5  -2   2 244.820 12.0691  14
   5  -2   2 226.990 11.2090  26
  -5   2   2 237.314 11.3570  22
   5  -2   2 241.191 12.9930   2
   5  -2   2 242.656 13.7277  23
   5  -2   2 218.214 11.4278  22
   5   2  -2 213.874 13.0818  23
  -5   2   2 197.464 18.1201   1
  -5   2   2 230.801 11.9008  14
  -5   2   2 248.076 11.2855  29
   5   2  -2 223.240 11.6584  22
   5   2  -2 212.845 12.5247  14
   5   2  -2 240.392 11.0339  28
   5   2  -2 226.639 11.1641  27
  -5  -2  -2 232.270 11.2715  29
   5   2  -2 226.399 11.4394  29
   5   2  -2 217.497 12.6123   2
   5   2  -2 223.951 13.0635  19
  -5   2   2 241.992 11.0724  20
   5   2  -2 216.716 11.2297  26
  -5  -2  -2 225.835 11.3900  22
   5  -2   2 231.704 13.7434  19
   5   2  -2 222.615 11.3516   6
  -5  -2  -2 223.754 19.4403   1
   5  -2  -2 232.650 11.4457  27
  -5   2  -2 237.831 22.5488   1
   5  -2  -2 238.102 11.3183  28
  -5   2  -2 230.998 12.7041  14
   5   2   2 216.050 12.4933  14
   5   2   2 232.449 11.3313  28
  -5  -2   2 265.317 17.8715   1
  -5   2  -2 258.424 11.7689  29
   5   2   2 235.982 13.6673  23
  -5   2  -2 235.913 11.4022  20
   5   2   2 227.892 11.5519   6
   5  -2  -2 231.397 12.0814  22
   5   2   2 232.422 13.0410   2
   5  -2  -2 235.694 13.9164  23
   5  -2  -2 232.206 11.5345   6
   5  -2  -2 232.916 12.8031  14
   5  -2  -2 253.645 11.7851  29
   5   2   2 241.046 11.7035  29
   5  -2  -2 231.794 13.8864  19
   5   2   2 238.408 11.4827  27
  -5   2  -2 239.152 11.6035   6
  -5   2  -2 224.247 11.3265  28
   5   2   2 235.412 12.9582  22
   5  -2  -2 229.466 11.6343  26
   5   2   2 227.366 13.3996  19
   5  -2  -2 232.234 11.3778  20
   5  -2  -2 231.057 13.1251   2
  -6   2   2 12.2089 0.98231  29
   6   2  -2 9.46716 3.79907  23
   6   2  -2 12.2888 0.92188  16
   6   2  -2 13.3785 1.28778  29
  -6  -2  -2 8.31625 1.19181  22
   6   2  -2 11.4123 0.95469  27
   6  -2   2 10.5622 2.88399  14
   6  -2   2 10.3044 0.63062  24
   6  -2   2 12.7267 0.86684  20
  -6  -2  -2 11.5076 1.00294  29
   6  -2   2 14.1587 4.60254  23
   6   2  -2 12.0555 1.07778   6
   6   2  -2 14.0683 3.84668  19
   6   2  -2 9.76311 1.01446  26
   6   2  -2 12.6117 3.35196   2
   6   2  -2 8.99386 3.12612  14
   6   2  -2 10.6738 1.64323  22
   6  -2   2 14.7356 1.55704  22
  -6  -2  -2 11.4777 0.78406   4
  -6  -2  -2 11.2908 0.81632  16
  -6   2   2 11.6792 0.79946   4
   6  -2   2 11.0504 0.82351  16
  -6   2   2 13.4958 1.38696  22
   6   2  -2 10.2496 0.69193  24
  -6   2   2 11.0030 0.84933  20
   6  -2   2 11.9219 1.05600  29
  -6   2   2 10.7828 0.79919  16
   6  -2   2 10.8650 0.97364  26
  -6  -2  -2 0.49975 13.2835   1
   6  -2   2 10.8691 0.80873   4
   6  -2   2 9.59960 3.73276   2
  -6   2   2 6.55773 10.0205   1
   6  -2  -2 13.2441 3.68570   2
  -6   2  -2 10.4384 1.43244  22
   6  -2  -2 11.9723 5.31845  19
  -6   2  -2 11.4555 0.90580  20
   6   2   2 13.2339 1.14521   6
   6  -2  -2 11.1972 0.91495  27
   6  -2  -2 12.6217 0.90330  16
   6   2   2 13.0846 0.81681  28
   6   2   2 13.0903 0.93762  16
   6   2   2 19.0559 3.65889   2
  -6   2  -2 11.5958 1.04382  27
   6   2   2 11.2283 2.94947  14
  -6  -2   2 3.19196 7.41804   1
  -6   2  -2 11.1310 0.82040   4
  -6  -2   2 11.3954 0.77620  17
   6   2   2 13.9391 1.58979  22
   6  -2  -2 11.1768 0.99592  26
   6  -2  -2 12.0397 1.09730   6
  -6   2  -2 10.4847 1.07834  29
   6  -2  -2 10.7924 1.59130  22
   6  -2  -2 12.2359 0.71779  24
   6   2   2 12.3267 0.72685  24
   6  -2  -2 13.5736 1.27932  29
   6  -2  -2 11.7700 3.17585  14
  -6   2  -2 10.1513 0.87697  28
   6   2   2 10.9424 1.09331  29
   6  -2  -2 11.0834 0.95368   4
   6   2   2 12.9868 3.88828  23
   6  -2  -2 12.6665 4.25783  23
  -6   2  -2 9.66508 2.87430  14
  -6   2  -2 12.4813 0.89468  16
   6   2   2 11.3135 1.07449  26
   6   2   2 12.3460 0.98560  27
   6  -2  -2 11.6870 0.87887  20
  -6  -2   2 12.2978 0.79600   4
   6  -2  -2 11.0021 0.79336  28
   7   2  -2 283.779 14.1713  22
  -7  -2  -2 235.465 30.4989   1
   7   2  -2 261.333 13.2670  16
  -7  -2  -2 273.153 13.1482   4
  -7   2   2 283.082 13.1547  16
   7   2  -2 283.923 13.1943  28
   7   2  -2 283.047 13.5234  26
   7  -2   2 289.794 13.2177  16
  -7  -2  -2 251.327 13.1706  20
   7   2  -2 280.986 13.3760  27
   7  -2   2 258.316 13.4557  29
   7   2  -2 269.221 13.2561  20
  -7   2   2 269.548 13.1439   4
   7   2  -2 275.198 13.0536  24
   7   2  -2 286.859 13.5739   6
   7  -2   2 285.736 13.2198  20
   7  -2   2 262.114 13.5625  22
  -7  -2  -2 276.399 13.1741  16
   7   2  -2 247.074 13.7117  29
   7  -2   2 252.387 13.1388   4
  -7  -2  -2 286.314 13.3455  29
  -7   2   2 245.438 28.6869   1
  -7   2   2 279.314 13.2299  29
   7  -2  -2 273.190 13.5538  28
   7  -2  -2 263.249 13.7158  27
  -7   2  -2 261.417 13.6115   4
   7  -2  -2 282.056 14.1588  29
   7  -2  -2 280.203 13.6110   4
  -7  -2   2 273.285 13.5708   4
  -7   2  -2 261.138 13.9802  29
   7   2   2 280.172 13.5710  28
   7   2   2 289.613 13.4709  24
   7   2   2 296.896 14.3731  22
   7  -2  -2 270.119 13.6794  16
   7   2   2 279.645 13.6548   4
   7   2   2 279.065 13.7394  16
   7   2   2 297.557 13.9924  26
   7  -2  -2 303.029 14.5345  22
  -7  -2   2 227.257 23.5049   1
  -7   2  -2 299.948 13.7254  16
   7  -2  -2 315.127 13.7436  20
  -7   2  -2 278.686 14.1804  22
   7   2   2 303.674 13.7423  20
   7  -2  -2 282.340 13.4719  24
   7   2   2 270.048 14.0780  29
   7  -2  -2 291.504 13.9274  26
  -7   2  -2 289.046 13.7416  20
   8  -2   2 168.169 7.88180  16
   8   2  -2 171.863 7.99456  16
   8   2  -2 164.081 8.58621  29
   8   2  -2 166.531 7.84610  28
   8   2  -2 166.789 7.97453  20
   8   2  -2 167.384 7.75506  24
  -8   2   2 164.394 7.85779   4
   8   2  -2 150.668 8.36984   6
   8  -2   2 154.968 8.06744  26
   8   2  -2 156.561 8.13774  26
  -8  -2  -2 159.623 7.85952   4
   8  -2   2 156.512 7.84920   4
  -8  -2  -2 154.751 7.85110  16
   8  -2   2 165.251 8.47011  29
   8   2  -2 158.123 8.02040  27
   8  -2   2 154.644 7.95134  20
   8   2   2 177.084 8.55939  29
   8   2   2 177.697 8.20845  20
   8   2   2 165.863 8.19293  16
   8  -2  -2 172.700 8.62798  29
   8  -2  -2 170.640 7.94603  24
   8  -2  -2 167.618 8.17111  16
   8   2   2 161.741 7.92736  24
   8  -2  -2 167.876 8.10613   4
   8  -2  -2 161.242 8.17590  20
  -8   2  -2 170.451 8.14217  16
   8   2   2 164.445 8.38630  26
  -8   2  -2 161.407 8.11344   4
   8  -2  -2 160.831 8.33982  26
  -8  -2   2 163.034 8.07883   4
  -8   2  -2 158.795 8.42883  29
   8   2   2 165.430 8.11811   4
   9   2  -2 6.34938 0.52051  20
   9  -2   2 6.14488 0.45054   4
  -9  -2  -2 6.88378 0.47815   4
   9  -2   2 5.83246 0.57895  26
   9   2  -2 6.23588 0.50293  16
  -9  -2  -2 6.17139 0.38071  10
  -9   2   2 6.32975 0.45740   4
   9  -2   2 6.04952 0.40764  16
  -9   2  -2 6.46879 0.47505   4
  -9  -2   2 6.91908 0.46033   4
  -9  -2   2 6.11351 0.39257  10
   9   2   2 6.29121 0.46233   4
   9   2   2 6.99025 0.49248  16
   9  -2  -2 6.70342 0.48290  16
   0   3   2 31.1541 1.74628  22
   0   3  -2 30.0596 1.95939  23
   0   3   2 33.7547 2.21629  23
   0  -3   2 33.4005 2.08683  23
   0  -3  -2 32.4292 1.80023  22
   0   3  -2 30.8803 1.86389  19
   0  -3   2 33.2117 1.96358   2
   0   3   2 33.3695 1.96927  14
   0   3   2 35.5226 4.36620   1
   0   3  -2 35.7489 1.81595  14
   0  -3  -2 35.9664 2.09719  14
   0   3   2 30.2076 2.07324   2
   0   3   2 31.6915 2.10951  19
   0   3  -2 30.9165 1.87957   2
  -1  -3  -2 357.602 18.1897  14
   1  -3   2 341.425 18.3412  19
   1  -3   2 382.607 18.1711   2
  -1   3   2 371.303 18.0572  22
   1   3  -2 370.098 18.1772  23
  -1   3   2 382.851 20.1637   1
   1   3  -2 373.097 18.0844   2
  -1   3   2 377.547 18.2047  14
  -1  -3  -2 391.223 19.9241   1
  -1   3   2 377.373 18.4977  23
  -1   3   2 396.320 17.9660  29
   1  -3   2 385.044 18.2995  23
   1   3  -2 364.126 18.1339  19
   1   3  -2 381.832 18.0037  14
  -1   3   2 379.729 18.3978   2
  -1  -3  -2 383.431 17.9408  29
  -1   3  -2 373.014 17.8048  22
   1   3   2 374.186 18.1441   2
   1   3   2 354.582 18.1606  19
  -1  -3   2 390.334 18.7828   1
   1  -3  -2 363.944 18.1135  14
  -1   3  -2 384.104 18.0684  14
   1  -3  -2 373.015 17.9761  22
   1   3   2 369.670 18.0393  14
   1   3   2 367.360 18.2719  23
   1  -3  -2 381.882 17.8249  29
   1   3   2 367.028 17.8398  22
   2  -3   2 759.477 34.7593  14
   2   3  -2 711.672 35.0575   2
  -2   3   2 746.229 35.1104  14
   2  -3   2 708.805 34.6663  22
   2  -3   2 760.518 35.1896   2
   2   3  -2 682.396 35.1868  23
   2   3  -2 689.418 34.6390   6
  -2   3   2 733.008 34.8163  22
   2  -3   2 745.474 35.2941  19
  -2  -3  -2 754.271 34.8143  22
  -2   3   2 760.682 37.7543   1
   2  -3   2 760.052 35.4072  23
   2   3  -2 714.841 36.1605  19
  -2   3   2 687.084 34.7500  29
  -2  -3  -2 778.014 34.7402  29
   2  -3   2 754.702 34.6510  29
  -2  -3  -2 688.396 37.2034   1
   2   3  -2 723.324 34.7696  22
   2   3  -2 723.066 34.9859  14
   2  -3  -2 753.183 33.9244  29
  -2   3  -2 743.547 34.3047  14
   2  -3  -2 708.435 34.6342  23
  -2   3  -2 736.643 33.8069   6
   2   3   2 716.756 34.1610  29
   2  -3  -2 728.043 34.2851  14
   2   3   2 706.923 33.8611   6
  -2  -3   2 728.995 35.6055   1
   2   3   2 690.918 33.9428  22
   2   3   2 687.513 34.8958  23
   2  -3  -2 696.452 33.7799   6
   2  -3  -2 719.929 34.4026   2
   2   3   2 682.876 34.6313   2
   2  -3  -2 672.626 33.9687  22
  -2   3  -2 701.202 33.9670  22
   2  -3  -2 720.645 34.5692  19
   3  -3   2 819.162 40.2908  19
  -3   3   2 745.345 42.8397   1
   3   3  -2 870.739 39.9843  14
   3  -3   2 892.382 39.6781  14
   3   3  -2 839.096 40.0232   2
  -3   3   2 827.244 39.9111  14
   3   3  -2 826.442 40.2002  19
   3   3  -2 786.811 39.5621  22
  -3   3   2 818.685 39.5590  22
  -3  -3  -2 877.175 39.4349  29
  -3  -3  -2 846.220 39.5252  22
   3  -3   2 847.553 39.3974  29
   3   3  -2 840.925 39.3093  27
  -3   3   2 792.717 39.4642  29
   3  -3   2 802.781 39.4312  22
   3   3  -2 781.529 39.3347   6
   3   3  -2 831.749 40.2923  23
  -3  -3  -2 836.977 43.2408   1
  -3  -3  -2 857.632 39.8408  14
   3  -3  -2 900.456 40.4815   2
   3  -3  -2 866.380 40.6742  19
   3  -3  -2 874.578 40.7862  23
   3  -3  -2 798.888 39.7305  29
   3   3   2 783.719 39.6744  29
   3  -3  -2 823.852 40.2577  14
  -3   3  -2 773.842 39.7336  29
  -3   3  -2 803.547 39.8547  22
   3   3   2 816.213 40.1915  14
   3   3   2 863.847 40.5230  19
   3  -3  -2 838.837 39.5937   6
  -3  -3   2 841.641 42.3154   1
   3   3   2 812.266 40.6037  23
  -3   3  -2 812.890 39.5293  20
  -3  -3   2 853.196 39.4373  29
   3   3   2 831.697 39.8184  22
   3  -3  -2 886.452 39.8878  22
   3   3   2 836.780 40.3612   2
  -4  -3  -2 273.519 13.5115  20
  -4   3   2 247.522 13.6445   6
   4   3  -2 279.252 15.3984  23
   4   3  -2 285.069 14.2416  22
   4   3  -2 284.488 15.2219   2
  -4  -3  -2 306.207 13.8386  22
  -4   3   2 301.502 19.6735   1
  -4  -3  -2 289.048 14.2530  14
   4   3  -2 280.898 17.9506  29
   4  -3   2 291.597 14.1544  14
  -4   3   2 279.096 13.8642  22
   4   3  -2 258.218 13.6284   6
   4  -3   2 303.426 13.6501  26
  -4  -3  -2 282.390 13.6957  29
  -4   3   2 278.367 13.5348  20
   4   3  -2 274.806 14.6218  14
   4  -3   2 300.386 13.7888  22
   4  -3   2 268.872 15.2734  19
   4   3  -2 278.976 13.5830  27
  -4   3   2 263.757 14.5666  14
  -4  -3  -2 281.305 19.0772   1
  -4   3   2 273.734 13.7547  29
   4  -3   2 290.369 13.7190  29
   4  -3   2 275.219 13.4943  20
   4  -3   2 294.713 14.9094   2
   4  -3   2 299.262 15.3945  23
   4   3   2 288.199 15.1025  19
  -4   3  -2 271.984 13.7949   6
   4   3   2 290.757 14.0546  22
   4   3   2 267.388 13.8489  29
  -4  -3   2 297.532 13.5365  29
  -4   3  -2 274.366 13.7081  27
  -4   3  -2 280.379 14.7123  14
   4  -3  -2 280.408 14.0663  22
   4   3   2 282.952 13.6922  27
   4  -3  -2 287.010 15.0497   2
  -4  -3   2 279.296 17.8781   1
  -4   3  -2 278.119 13.9407  29
   4   3   2 292.392 13.7819   6
  -4   3  -2 256.165 21.6734   1
   4  -3  -2 285.026 14.7039  14
   4  -3  -2 275.142 13.7185  26
   4  -3  -2 299.758 13.6236  20
   4  -3  -2 297.530 15.4949  19
   4  -3  -2 286.894 13.6618  27
   4  -3  -2 280.001 13.9025  29
   4   3   2 273.665 14.5651  14
   4   3   2 276.808 13.7807  26
   4  -3  -2 282.092 15.4865  23
  -4   3  -2 299.506 13.6493  20
   4  -3  -2 294.379 13.7455   6
  -5  -3  -2 87.2947 4.84090  22
  -5  -3  -2 90.7244 5.81958  14
   5  -3   2 96.0161 4.56782  20
  -5   3   2 90.4470 4.95186  22
  -5   3   2 90.5348 5.93985  14
   5   3  -2 93.5400 6.90451  19
  -5   3   2 90.0812 4.58153  20
  -5  -3  -2 80.7826 11.9105   1
   5   3  -2 102.955 7.23120  23
   5  -3   2 94.1475 5.71527  14
   5   3  -2 99.6160 6.62497  14
   5   3  -2 85.2441 4.75213   6
   5  -3   2 96.3612 7.19311   2
   5   3  -2 95.4531 4.99022  29
   5   3  -2 96.8524 4.57790  28
   5  -3   2 90.3880 4.80621  29
   5   3  -2 93.0904 6.45901   2
  -5   3   2 94.4621 13.7903   1
   5   3  -2 79.4323 4.72398  26
   5  -3   2 94.1771 5.09892  22
  -5  -3  -2 90.7548 4.76770  29
   5  -3   2 97.7449 8.04047  23
   5  -3   2 88.3581 4.70986  26
   5   3  -2 81.8558 5.17539  22
   5  -3  -2 88.3756 4.59086  28
  -5  -3   2 101.102 11.3608   1
   5  -3  -2 95.6900 4.68382  20
   5   3   2 90.6657 7.08983  19
  -5   3  -2 90.8167 4.93094   6
   5   3   2 90.9252 4.62813  28
   5   3   2 86.9230 4.86550  26
   5  -3  -2 84.1020 4.78928  26
   5  -3  -2 85.8256 8.06477  19
   5  -3  -2 86.6636 6.33067  14
   5  -3  -2 95.7068 7.74333  23
   5  -3  -2 99.9016 6.95054   2
   5   3   2 89.8381 6.99087  23
  -5   3  -2 97.3502 4.81946  27
  -5   3  -2 101.946 5.08535  29
   5   3   2 90.8361 4.76963  27
  -5   3  -2 98.1058 4.65917  28
  -5   3  -2 94.9399 5.30467  22
   5  -3  -2 104.125 5.11494  29
   5  -3  -2 96.0206 4.85563   6
  -5   3  -2 93.5925 6.38003  14
  -5   3  -2 91.3636 4.71033  20
   5  -3  -2 92.4119 4.72533  27
   5  -3  -2 88.4842 5.21263  22
   5   3   2 94.9271 6.26443  14
   5   3   2 87.4414 5.18610  22
   5   3   2 100.136 5.02443  29
   5   3   2 93.1730 6.62220   2
   5   3   2 89.3732 4.87549   6
  -6  -3  -2 17.0019 1.14584  20
  -6   3   2 18.8775 1.64833  22
  -6   3   2 17.9044 1.13535  16
   6   3  -2 14.4033 3.67813   2
   6  -3   2 17.4487 1.31581  26
  -6  -3  -2 14.3390 1.72405  29
   6   3  -2 17.3718 1.01929  24
   6  -3   2 16.0171 1.71374  29
   6   3  -2 16.9468 1.12783  28
   6   3  -2 19.5649 4.23598  23
  -6   3   2 19.2988 1.12160   4
   6   3  -2 19.6440 1.43663   6
   6  -3   2 16.8249 5.18320  23
   6  -3   2 17.3446 1.10903   4
   6  -3   2 21.0514 4.62533   2
  -6  -3  -2 18.9892 1.11232   4
   6  -3   2 15.6253 1.66879  22
   6   3  -2 16.2828 2.04545  22
   6   3  -2 17.2465 1.59632  29
   6   3  -2 17.4735 1.28454  27
  -6   3   2 18.3778 13.6815   1
   6   3  -2 21.3802 3.73550  14
   6   3  -2 17.1258 1.36275  26
  -6  -3  -2 16.8272 1.10698  16
   6  -3   2 17.8980 1.13720  20
   6  -3   2 18.9528 1.14462  16
   6   3  -2 12.4902 4.05005  19
   6  -3   2 19.6355 3.54618  14
  -6  -3  -2 8.44964 11.1037   1
  -6   3  -2 17.9206 1.55175   6
   6  -3  -2 15.7715 4.05581   2
   6  -3  -2 18.7113 1.41073   6
   6   3   2 21.7123 4.49153  23
  -6   3  -2 17.4930 1.12690   4
   6  -3  -2 17.7221 1.07334  28
   6   3   2 17.6106 1.43079   6
   6  -3  -2 16.6564 1.56828  26
   6  -3  -2 12.6137 4.67685  23
   6  -3  -2 19.8588 1.98986  22
   6  -3  -2 18.0901 3.45796  14
   6  -3  -2 10.1151 5.79459  19
  -6  -3   2 14.6869 7.51472   1
   6   3   2 28.4451 4.06653   2
   6  -3  -2 17.8323 0.99378  24
   6   3   2 19.9733 1.03229  24
  -6   3  -2 18.3010 3.45566  14
   6   3   2 17.6408 1.42756  26
   6  -3  -2 19.1496 1.18945  16
  -6   3  -2 16.5554 1.09009  28
   6   3   2 20.0127 1.27245  16
   6  -3  -2 16.5566 1.10681   4
  -6   3  -2 17.8670 1.89270  22
  -6  -3   2 19.3039 1.08138  17
   6   3   2 18.1112 1.55928  29
  -6   3  -2 19.3666 1.21738  16
   6  -3  -2 17.3246 1.22468  27
   6   3   2 15.5279 1.13097   4
   6   3   2 16.9941 4.82414  19
   6   3   2 18.4686 1.51746  27
   6   3   2 22.8846 3.34327  14
   6   3   2 16.2348 1.83230  22
  -6   3  -2 16.3830 1.29799  27
  -7  -3  -2 252.157 12.5119  29
   7   3  -2 251.265 13.0848  29
   7   3  -2 263.797 12.9055   6
   7   3  -2 261.005 12.5352  28
   7  -3   2 251.204 12.4845   4
   7   3  -2 259.106 12.8808  26
  -7   3   2 252.110 12.4824   4
   7   3  -2 242.733 12.3878  24
  -7  -3  -2 232.049 30.4353   1
   7  -3   2 279.011 12.8092  29
   7  -3   2 254.204 12.5145  20
   7   3  -2 272.485 13.0943  27
   7   3  -2 270.733 12.6390  20
   7   3  -2 255.076 13.4995  22
   7   3  -2 248.924 12.6340  16
  -7   3   2 267.713 12.6600  29
  -7   3   2 235.712 29.4616   1
  -7   3   2 268.541 12.5124  16
   7  -3   2 274.681 12.5382  16
  -7  -3  -2 251.751 12.4777  16
   7  -3   2 270.883 12.7719  26
  -7  -3  -2 239.090 12.4634   4
   7   3   2 251.202 13.0312  29
  -7   3  -2 250.734 12.5530   4
   7   3   2 261.848 12.9162  26
   7  -3  -2 252.064 12.5348   4
  -7   3  -2 264.990 13.2990  22
   7  -3  -2 266.099 13.3588  22
   7  -3  -2 263.046 13.0785  29
   7   3   2 255.123 12.5687   4
   7  -3  -2 278.307 12.6386  20
   7  -3  -2 262.166 12.3913  24
   7  -3  -2 259.828 12.6231  16
  -7  -3   2 244.788 12.4904   4
  -7   3  -2 268.921 12.6914  20
   7   3   2 273.248 12.4230  24
  -7  -3   2 232.914 22.5497   1
  -7   3  -2 265.292 12.6396  16
   7   3   2 268.033 13.3260  22
   7  -3  -2 242.774 12.4556  28
  -7   3  -2 243.059 12.9358  29
   7   3   2 257.729 12.6895  16
   7  -3  -2 279.008 12.8628  26
   7   3   2 262.137 12.5191  28
   8  -3   2 148.874 7.57984  20
   8   3  -2 158.391 7.47720  24
   8   3  -2 164.358 7.58002  28
   8   3  -2 157.055 7.69087  16
   8   3  -2 136.968 8.06482   6
  -8  -3  -2 155.261 7.57047   4
   8  -3   2 142.328 7.74534  26
  -8   3   2 163.814 7.58779   4
   8   3  -2 163.442 8.15651  29
   8   3  -2 152.508 7.74932  27
   8  -3   2 163.759 7.57376   4
   8  -3   2 157.989 7.56683  16
   8   3  -2 155.082 7.68400  20
  -8  -3   2 155.958 7.74979   4
   8   3   2 169.027 8.20533  29
  -8   3  -2 156.398 8.00436  29
   8   3   2 167.687 7.63225  24
   8   3   2 159.642 7.87903  16
   8  -3  -2 162.391 8.17642  29
  -8   3  -2 163.555 7.82841  16
  -8   3  -2 170.197 7.80935   4
   8  -3  -2 148.801 7.75858   4
   8  -3  -2 157.530 7.83765  20
   8  -3  -2 149.560 8.00108  26
   8   3   2 150.593 7.79469   4
   8   3   2 165.640 7.88979  20
   8  -3  -2 163.319 7.83970  16
  -9  -3  -2 97.6669 4.60178   4
  -9  -3  -2 93.6815 4.54205  10
   9   3  -2 97.2910 4.65587  16
  -9   3   2 93.5418 4.59550   4
   9   3  -2 91.5404 4.49603  24
   9  -3   2 92.8908 4.58792   4
   9   3   2 80.9715 4.43903   4
   9   3   2 91.1361 4.45537  16
  -9  -3   2 89.5659 4.38294  10
   9  -3  -2 101.704 4.45007  16
  -9   3  -2 87.7493 4.43459   4
  -9  -3   2 93.3093 4.39495   4
   0   4   2 8.19323 0.70632  22
   0   4  -2 9.20828 1.03523   2
   0   4  -2 8.61258 1.08969  23
   0   4  -2 9.31788 1.18323  14
   0   4  -2 8.49402 1.00237  19
   0   4  -2 9.52840 0.83417  22
   0   4   2 7.52840 0.95564  14
   0   4   2 6.63695 0.98114   2
   0   4  -2 8.83262 0.54882   6
   0  -4  -2 8.20155 0.72930  22
   0   4   2 10.5369 1.31454  19
   0   4   2 8.95400 3.67559   1
   0   4   2 7.42229 1.15550  23
   0   4   2 8.88036 0.58710   6
   1   4  -2 56.6753 3.41600  23
  -1   4   2 62.5878 3.09593  29
  -1  -4  -2 55.4678 5.81466   1
  -1   4   2 56.3876 6.76832   1
  -1   4   2 60.2656 3.74610  19
   1   4  -2 55.5599 3.33338  19
  -1  -4  -2 58.2372 3.09842  22
  -1   4   2 63.9572 3.71749   2
  -1   4   2 59.6357 3.80598  23
   1  -4   2 58.1767 3.75159  23
   1  -4   2 63.8128 2.88305  29
   1   4  -2 55.1210 2.91074   6
   1  -4   2 60.2926 3.52476   2
   1   4  -2 57.6604 3.32914  14
  -1  -4  -2 55.6612 3.40201  14
  -1   4   2 58.7296 3.00130   6
   1   4  -2 60.3338 3.32618   2
   1   4   2 55.9448 3.66923  23
   1   4   2 62.7822 3.46405  14
  -1   4  -2 57.0195 3.37114  14
   1   4   2 59.5961 3.53534   2
   1  -4  -2 57.8930 3.15874  22
   1   4   2 59.3471 3.06098  29
  -1  -4   2 51.7058 4.37817   1
  -1   4  -2 67.8952 3.15557  22
   1  -4  -2 61.1842 3.10466  29
   1   4   2 56.8574 3.61956  19
   2   4  -2 593.844 27.8290   2
   2  -4   2 590.180 28.1988  23
   2   4  -2 536.749 27.4676  22
  -2   4   2 573.257 27.9205  14
   2   4  -2 570.723 27.3168   6
  -2  -4  -2 604.772 27.5059  22
  -2  -4  -2 559.506 27.3959  29
  -2  -4  -2 583.416 27.7784  14
  -2   4   2 575.394 30.9362   1
   2  -4   2 587.283 27.2960  22
   2   4  -2 601.458 28.0242  23
   2   4  -2 559.456 27.8977  19
   2  -4   2 599.205 27.3229  29
   2  -4   2 567.638 28.0679  19
  -2   4   2 565.994 27.5768  22
  -2   4   2 557.597 27.4661  29
  -2   4   2 559.437 27.3809   6
  -2  -4  -2 581.595 30.5056   1
   2  -4   2 587.625 27.9450   2
   2   4  -2 549.863 27.7559  14
   2  -4  -2 538.695 27.5157  29
   2  -4  -2 582.179 28.4461  23
   2   4   2 597.389 27.5069  29
   2   4   2 576.438 27.4246   6
   2  -4  -2 587.938 28.3540  19
  -2   4  -2 574.818 27.6283  22
  -2  -4   2 577.424 29.3937   1
  -2   4  -2 528.163 27.5321  29
   2   4   2 589.079 28.2492  23
   2   4   2 594.618 28.0288   2
   2   4   2 571.052 28.1521  19
   2  -4  -2 601.938 27.9736  14
   2   4   2 608.015 27.9322  14
   2   4   2 568.187 27.5854  22
   2  -4  -2 584.735 28.1507   2
   2  -4  -2 533.223 27.3753   6
   2  -4  -2 588.755 27.6207  22
   3  -4   2 63.2601 3.30333  29
   3   4  -2 61.3283 3.24208  27
  -3   4   2 65.2372 9.32051   1
   3  -4   2 71.2225 4.58573   2
   3   4  -2 58.0084 3.54699  22
  -3  -4  -2 63.2064 3.91747  14
   3  -4   2 72.1562 5.08433  23
  -3   4   2 60.8844 3.34560   6
   3  -4   2 68.3809 3.64196  14
   3   4  -2 63.0666 4.35978  23
  -3  -4  -2 65.7953 3.37020  29
  -3   4   2 65.1990 3.58616  22
   3   4  -2 63.9947 4.11285   2
  -3  -4  -2 61.1028 8.23005   1
  -3  -4  -2 70.3614 3.49581  22
   3   4  -2 61.2758 4.32797  19
   3   4  -2 70.1777 4.31109  14
   3  -4   2 70.1044 3.36723  22
   3   4  -2 58.9819 3.43233  29
   3   4  -2 62.0799 3.29625   6
  -3   4   2 64.8335 3.24362  20
  -3   4   2 59.1270 3.42043  29
   3   4   2 68.0143 4.47204  19
   3  -4  -2 65.3504 4.90966  19
   3  -4  -2 62.1080 3.44781  29
   3   4   2 66.0727 4.57798  23
   3  -4  -2 62.4025 4.87905  23
   3  -4  -2 63.1855 3.21458  20
   3  -4  -2 64.5463 3.32169  26
  -3  -4   2 55.2876 7.71159   1
  -3   4  -2 64.6066 3.30817  27
   3   4   2 65.7172 4.28820   2
   3  -4  -2 59.7086 4.13727  14
  -3   4  -2 65.4586 3.38991   6
  -3   4  -2 69.7211 4.34279  14
   3   4   2 61.2828 3.44166  29
   3  -4  -2 68.1034 3.62136  22
   3   4   2 65.8518 4.18012  14
  -3   4  -2 60.2820 3.64741  22
   3   4   2 67.1568 3.36322   6
  -3   4  -2 64.4650 3.50781  29
   3  -4  -2 69.7389 4.58703   2
   3   4   2 62.9789 3.28654  27
   3  -4  -2 64.2581 3.30771   6
   4  -4   2 17.9407 1.15963  26
  -4  -4  -2 17.7579 1.22524  29
   4   4  -2 14.8714 1.67642  22
   4  -4   2 21.2319 1.38900  22
   4   4  -2 16.8405 1.19823   6
   4   4  -2 20.2087 1.08725  28
  -4  -4  -2 17.1505 1.07333  20
   4  -4   2 20.3335 2.38230  14
  -4   4   2 18.0517 2.20564  14
   4  -4   2 19.5636 3.97369  19
   4  -4   2 17.8089 2.73907   2
  -4   4   2 15.8688 1.13217  27
  -4   4   2 17.4669 7.49667   1
   4   4  -2 16.3476 2.57236  19
  -4   4   2 17.1181 1.29917  29
   4   4  -2 16.7424 2.29655   2
   4   4  -2 14.9444 2.44508  23
  -4  -4  -2 19.1411 1.42961  22
   4  -4   2 18.0582 3.23954  23
  -4  -4  -2 19.3961 6.65637   1
  -4  -4  -2 19.6632 2.45745  14
   4  -4   2 17.6484 1.04588  20
  -4   4   2 20.0624 1.13215  20
   4  -4   2 19.6708 1.24713  29
   4   4  -2 16.7311 1.38653  29
   4  -4  -2 13.5632 2.85644  23
   4  -4  -2 16.5063 1.51296  22
  -4   4  -2 18.3740 1.24437   6
  -4  -4   2 19.4202 5.22234   1
  -4   4  -2 16.2829 1.12550  27
   4  -4  -2 15.7906 2.63115   2
   4   4   2 17.6578 1.03918  28
  -4   4  -2 20.6371 1.69750  22
   4   4   2 17.0748 1.10492  27
   4  -4  -2 14.6225 2.18892  14
   4   4   2 14.8971 2.43461  19
   4   4   2 12.5981 2.09799   2
  -4   4  -2 17.6935 1.05917  20
   4  -4  -2 16.8004 1.14894   6
   4   4   2 20.5271 1.57733  22
   4  -4  -2 18.1756 1.04374  20
   4   4   2 15.3225 2.54228  23
   4   4   2 18.4434 1.31222  29
   4  -4  -2 15.8811 1.11197  26
  -4   4  -2 18.5559 1.35189  29
   4   4   2 19.4884 2.56801  14
  -4   4  -2 17.6775 1.03892  28
   4  -4  -2 22.5441 3.62272  19
   4   4   2 17.1739 1.21852  26
   4  -4  -2 15.0804 1.04110  27
  -4   4  -2 15.4482 2.18906  14
   4  -4  -2 15.2062 1.26214  29
   5   4  -2 26.5579 1.54381  28
   5   4  -2 24.2314 3.32880  14
   5  -4   2 27.2817 4.06593   2
   5  -4   2 28.2519 1.91195  22
  -5   4   2 28.2620 1.83961  29
  -5   4   2 28.5609 2.09650  22
  -5   4   2 29.2175 3.78589  14
  -5  -4  -2 27.2247 1.54712  20
  -5   4   2 17.0535 10.2148   1
   5   4  -2 30.8503 3.54896  22
   5   4  -2 23.1943 3.19837   2
  -5  -4  -2 28.8410 1.73100  29
   5   4  -2 24.9043 1.64334  27
   5   4  -2 27.4145 2.53145  29
   5  -4   2 26.8758 1.52500  20
   5   4  -2 27.0784 1.77720   6
   5  -4   2 26.9401 1.74466  29
   5   4  -2 29.3170 3.75497  19
   5   4  -2 19.1943 3.32605  23
   5  -4   2 30.6225 3.66447  14
   5  -4   2 27.8059 4.64953  23
  -5  -4  -2 29.3830 9.11560   1
   5  -4   2 26.0903 1.66595  26
   5   4   2 33.4244 4.30074  19
   5  -4  -2 24.9000 1.70411   6
  -5   4  -2 27.2236 3.40539  14
   5  -4  -2 24.8050 1.45738  28
  -5   4  -2 25.8576 1.59179  20
   5  -4  -2 25.1043 1.58061  27
   5  -4  -2 27.3792 2.20465  22
   5   4   2 22.6407 3.26385   2
   5  -4  -2 21.4111 4.27799  23
  -5   4  -2 28.2140 1.54162  28
  -5  -4   2 26.8782 6.44804   1
   5  -4  -2 28.9950 5.31725  19
   5   4   2 27.6378 1.53335  28
  -5   4  -2 28.1419 2.19098  22
   5  -4  -2 25.8465 1.85169  29
   5  -4  -2 25.0314 3.72307   2
   5   4   2 22.4594 3.20568  14
  -5   4  -2 28.6889 1.70761  27
   5   4   2 25.7310 1.84908  29
   5  -4  -2 28.5693 1.57159  20
   5   4   2 26.4482 1.76491  26
   5   4   2 27.2145 1.65815  24
  -5   4  -2 29.7384 1.95269  29
   5  -4  -2 27.0801 3.24441  14
   5   4   2 24.6397 2.11191  22
   5   4   2 30.0233 1.84349   6
   5  -4  -2 27.0385 1.68686  26
   5   4   2 27.7841 3.82534  23
   6  -4   2 26.6366 1.51443  16
  -6   4   2 25.6426 1.50171   4
   6   4  -2 20.9582 4.20720  14
   6   4  -2 25.0378 4.31316   2
   6  -4   2 24.9820 1.99298  22
   6   4  -2 25.9053 2.70731  22
   6  -4   2 26.3472 1.70846  20
   6  -4   2 22.9342 1.68975  29
   6  -4   2 23.7660 1.47740   4
  -6   4   2 27.3007 2.21219  22
   6   4  -2 25.6360 1.70155  27
  -6  -4  -2 24.7768 1.52372  20
   6  -4   2 23.2485 5.75384   2
  -6  -4  -2 28.9229 12.7969   1
   6   4  -2 25.6400 1.42762  24
   6  -4   2 26.4985 6.34332  23
  -6   4   2 29.3698 14.6491   1
   6   4  -2 26.1605 2.01115  26
  -6   4   2 24.5529 1.78322  29
  -6  -4  -2 28.3253 1.68115  29
   6   4  -2 28.6006 1.68194  16
   6   4  -2 22.4836 4.54875  19
  -6   4   2 27.2757 1.55356  16
  -6  -4  -2 26.0498 1.49133   4
   6   4  -2 34.0825 5.09285  23
  -6  -4  -2 25.4158 1.48961  16
   6   4  -2 24.8086 1.53137  28
   6   4  -2 27.8901 1.83387   6
   6  -4   2 24.0311 1.68079  26
  -6   4  -2 24.6042 1.89412   6
   6  -4  -2 25.9298 1.45252  28
   6   4   2 28.7757 4.94190  23
  -6   4  -2 29.4972 1.65067  16
   6  -4  -2 28.5511 1.60486  16
  -6  -4   2 25.8661 1.46228  17
   6  -4  -2 22.3451 4.96397   2
   6   4   2 24.7426 3.91876  14
   6  -4  -2 24.6530 1.50434   4
   6  -4  -2 27.1717 1.96118  29
  -6  -4   2 27.1219 1.48064   4
  -6   4  -2 23.7520 1.51078   4
   6   4   2 23.8531 2.70324  22
  -6  -4   2 23.2818 8.44317   1
   6   4   2 34.2772 5.68362  19
   6   4   2 26.3364 1.84181  26
   6  -4  -2 27.5351 1.59639  20
   6   4   2 27.9449 1.43122  24
  -6  -4   2 26.3900 1.50862   7
   6   4   2 22.7765 1.53561   4
  -6   4  -2 26.9206 1.95953  29
   6   4   2 28.0952 1.88542   6
  -6   4  -2 26.0096 1.63345  20
  -6   4  -2 24.2162 1.50512  28
   6   4   2 24.3231 4.17380   2
  -6   4  -2 27.2533 2.85854  22
  -6   4  -2 23.5356 1.70318  27
  -6   4  -2 24.9681 4.24547  14
   6   4   2 29.2694 1.70697  16
   6   4   2 25.3110 1.90214  29
   6  -4  -2 26.3255 1.37584  24
   6   4   2 29.1645 1.74408  27
   6  -4  -2 15.6785 3.79066  14
   6   4   2 26.4464 1.52729  28
   6  -4  -2 22.4522 5.62959  23
   6  -4  -2 25.7253 1.74487  26
   7   4  -2 40.0268 2.30633  16
   7   4  -2 40.0979 2.20051  28
  -7  -4  -2 34.8106 2.09768  16
   7   4  -2 37.7299 2.71433  29
   7   4  -2 38.6840 2.06710  24
   7   4  -2 41.7060 2.53825   6
  -7  -4  -2 41.4429 18.0801   1
  -7   4   2 44.6083 2.58728  29
   7  -4   2 42.3951 2.17204  16
  -7   4   2 37.8668 2.16131   4
   7   4  -2 42.3823 2.39000  27
   7  -4   2 42.1823 2.41379  29
   7  -4   2 38.3986 2.15552   4
  -7  -4  -2 39.3654 2.15061   4
   7  -4   2 40.7913 2.40114  26
   7   4  -2 39.8919 3.53958  22
  -7  -4   2 39.9965 2.12883   7
   7   4   2 39.6530 2.94368  26
   7  -4  -2 39.9834 1.99962  24
  -7  -4   2 38.0056 2.10691  17
  -7   4  -2 43.3748 2.41565  20
   7   4   2 38.2708 2.77160  29
   7   4   2 33.3263 3.11386   6
  -7   4  -2 42.6740 2.20442   4
   7  -4  -2 42.8682 2.18456   4
  -7  -4   2 38.5820 2.12090   4
  -7  -4   2 31.3827 16.5260   1
  -7   4  -2 41.1931 2.27403  16
   7  -4  -2 43.8497 2.46704  20
   7  -4  -2 40.2115 3.18143  22
   7   4   2 39.6268 2.21353   4
   7   4   2 40.7009 2.36455  27
   7   4   2 40.6673 2.16155  28
   7  -4  -2 38.2477 2.21041  16
  -7   4  -2 45.4388 3.16441  22
  -7   4  -2 39.1950 3.04706  29
   7   4   2 43.3764 3.13709  22
   7  -4  -2 35.3803 2.96232  29
   7   4   2 39.2196 2.05140  24
   7   4   2 40.6163 2.31696  16
   8  -4   2 6.70763 0.77278  26
   8   4  -2 6.80988 0.55588  28
  -8   4   2 6.71643 0.54556   4
   8   4  -2 6.90302 0.46269  24
   8  -4   2 6.69817 0.51261  16
  -8  -4  -2 6.38256 0.54565   4
   8   4  -2 7.10300 0.64586  20
   8   4  -2 6.95389 0.62106  16
   8   4  -2 6.95485 0.73386  27
   8  -4   2 7.08242 0.55317   4
   8   4   2 6.73588 0.75413  26
  -8   4  -2 7.86933 0.58882   4
   8   4   2 7.33658 0.42607  24
   8  -4  -2 7.84508 0.59582  16
  -8   4  -2 7.19943 0.58412  16
   8   4   2 7.12710 0.62831  16
   8  -4  -2 7.08952 0.59046  20
   8  -4  -2 6.55890 0.69136  26
   8   4   2 6.38309 0.56258   4
   8  -4  -2 6.43738 0.52918   4
  -8  -4   2 7.27491 0.53629   4
  -9   4   2 30.0377 1.56456   4
  -9  -4  -2 28.2962 1.51779  10
  -9  -4  -2 31.1957 1.56803   4
   9   4  -2 32.2109 1.62439  16
  -9  -4   2 30.8744 1.53522  10
   9   4   2 29.0815 1.60462  16
   9  -4  -2 31.2913 1.56616  16
  -9   4  -2 29.6656 1.57224   4
  -9  -4   2 32.2860 1.63463   4
   0   5  -2 193.070 9.50237   6
   0  -5  -2 192.712 9.93874  14
   0   5  -2 190.767 9.62178  22
   0   5  -2 204.571 10.0289   2
   0   5   2 202.816 10.1983   2
   0   5   2 205.654 10.3808  23
   0   5   2 206.967 14.8114   1
   0   5  -2 187.996 10.0094  19
   0   5   2 196.162 9.68754  22
   0  -5  -2 191.303 9.66376  22
   0   5   2 194.838 9.53893   6
   0  -5  -2 207.716 9.62158  29
   0   5   2 201.332 9.59573  29
   0   5  -2 197.936 10.1343  23
   0   5  -2 182.115 9.82764  14
   0   5   2 207.494 10.0099  14
  -1   5   2 108.042 6.23906  23
  -1  -5  -2 105.483 5.67271  14
  -1   5   2 102.685 5.34423  29
   1   5  -2 102.280 5.70983  19
  -1  -5  -2 103.826 5.30325  29
   1  -5   2 103.789 5.87977   2
   1   5  -2 103.577 5.19823   6
  -1   5   2 105.788 5.27360   6
  -1   5   2 109.056 6.64029  19
   1   5  -2 114.155 5.73325   2
  -1   5   2 110.486 5.44255  22
  -1   5   2 96.6373 10.1654   1
  -1   5   2 103.960 5.79913  14
  -1  -5  -2 103.544 8.71584   1
   1   5  -2 106.879 5.38003  22
   1   5  -2 101.363 5.70320  14
  -1   5   2 105.369 6.07404   2
   1  -5   2 110.863 5.08941  29
  -1  -5  -2 103.657 5.37470  22
   1  -5   2 105.758 6.10875  23
   1   5  -2 117.199 5.92046  23
  -1  -5   2 92.5218 8.78795   1
  -1   5  -2 103.777 5.37478  22
  -1   5  -2 106.044 5.21182   6
   1  -5  -2 104.578 5.30348  29
  -1   5  -2 110.542 5.95704  19
   1   5   2 102.815 5.95407  19
  -1  -5   2 97.2840 8.59300   1
   1  -5  -2 102.061 5.38189  22
   1   5   2 98.5056 5.35842  22
   1  -5  -2 110.166 5.74812  14
   1   5   2 116.127 5.78311  14
   1   5   2 105.427 5.21610   6
   1   5   2 111.026 5.90605   2
   1   5   2 108.932 5.29200  29
   1   5   2 109.935 6.12160  23
  -1   5  -2 101.215 5.68240  14
  -2   5   2 1682.56 77.6629   6
   2   5  -2 1587.60 78.0024  14
   2  -5   2 1640.03 78.3956  23
   2   5  -2 1675.32 78.1938  19
   2   5  -2 1622.01 77.6911  22
  -2  -5  -2 1657.08 77.5696  29
  -2  -5  -2 1678.54 77.8638  14
   2   5  -2 1625.54 77.4391  27
   2   5  -2 1697.03 78.2554  23
   2   5  -2 1566.37 77.4777   6
  -2   5   2 1558.51 77.6582  29
  -2   5   2 1659.25 77.7905  22
   2  -5   2 1635.25 77.4441  26
   2  -5   2 1551.74 78.3284  19
   2  -5   2 1633.94 78.1155   2
  -2   5   2 1642.14 78.1962  14
  -2  -5  -2 1679.19 80.9403   1
  -2   5   2 1666.67 82.0419   1
  -2  -5  -2 1587.44 77.6253  22
   2  -5   2 1660.37 77.4547  29
   2   5  -2 1694.14 78.0446   2
   2   5   2 1551.73 79.8646  23
   2   5   2 1601.83 79.1638  22
   2  -5  -2 1799.50 78.9467  26
  -2   5  -2 1667.53 79.5116  29
   2  -5  -2 1731.06 79.5127  14
  -2  -5   2 1493.38 81.7316   1
   2  -5  -2 1749.94 79.8181   2
   2   5   2 1692.73 79.5362  14
  -2   5  -2 1717.74 78.9943  27
   2   5   2 1601.21 79.6564   2
   2  -5  -2 1764.04 80.1669  23
  -2   5  -2 1737.06 79.5878  14
   2   5   2 1562.06 79.0340  29
   2  -5  -2 1664.23 80.0085  19
  -2   5  -2 1767.62 78.8837  20
   2  -5  -2 1618.96 79.0644  29
   2  -5  -2 1504.33 78.8995   6
   2   5   2 1805.87 79.8862  19
  -2  -5   2 1713.22 81.3654   1
  -2   5  -2 1617.66 79.2010  22
  -3   5   2 250.928 12.1042  29
  -3  -5  -2 228.430 11.7550  20
  -3  -5  -2 252.014 11.9298  29
  -3   5   2 238.240 11.8593  27
   3   5  -2 239.932 11.8124  27
   3  -5   2 262.319 13.4595  23
   3   5  -2 241.216 12.9763  23
   3   5  -2 228.413 12.1450  22
   3  -5   2 256.133 11.8127  22
   3   5  -2 228.225 11.8551   6
   3   5  -2 260.340 12.7820  14
   3   5  -2 236.865 12.2426  29
  -3   5   2 249.865 11.9552   6
  -3  -5  -2 210.042 17.8178   1
  -3   5   2 239.643 18.3371   1
   3  -5   2 235.431 11.8395  29
  -3   5   2 265.491 12.2600  22
   3   5  -2 236.910 12.6493   2
   3  -5   2 268.415 11.8508  26
   3   5  -2 239.894 12.8266  19
   3  -5   2 250.785 13.0222   2
  -3  -5  -2 239.109 12.2556  14
  -3  -5  -2 263.805 12.0094  22
   3   5   2 239.952 13.0998   2
   3   5   2 228.830 12.1999  26
   3  -5  -2 249.762 13.7078  19
   3   5   2 250.645 12.2058   6
  -3   5  -2 245.402 12.2441   6
   3  -5  -2 258.905 12.1692  26
   3  -5  -2 246.137 12.3171  29
   3  -5  -2 255.025 13.4047   2
   3  -5  -2 262.451 13.8845  23
  -3  -5   2 258.842 15.4520   1
   3  -5  -2 255.282 12.0542  20
  -3   5  -2 272.599 12.6037  22
   3   5   2 266.843 12.1736  27
   3  -5  -2 254.411 12.4499  22
   3   5   2 237.354 13.4175  23
   3   5   2 249.468 13.3435  19
   3   5   2 239.534 12.9367  14
  -3   5  -2 251.553 12.0913  20
   3   5   2 271.377 12.4971  22
   3  -5  -2 235.888 12.1348   6
   3  -5  -2 250.072 12.9996  14
   3   5   2 247.329 12.3023  29
  -3   5  -2 247.426 13.1650  14
  -3   5  -2 256.552 12.1658  27
   4  -5   2 289.021 15.3524   2
  -4   5   2 291.792 13.9740  29
  -4   5   2 271.671 13.6899  27
  -4   5   2 295.284 13.8518   6
   4   5  -2 256.092 13.5694  28
   4   5  -2 286.322 13.7964   6
  -4  -5  -2 269.481 13.5791  20
   4   5  -2 266.490 14.8238   2
   4   5  -2 267.886 15.2371  23
   4  -5   2 297.461 13.7110  22
  -4  -5  -2 269.081 13.8811  14
   4   5  -2 290.171 14.1906  22
  -4  -5  -2 301.992 13.7880  22
   4  -5   2 292.774 15.9626  23
   4   5  -2 288.242 15.0077  14
   4   5  -2 284.634 13.7021  27
  -4  -5  -2 309.963 20.7887   1
  -4  -5  -2 311.407 13.8023  29
   4  -5   2 300.531 13.7414  29
   4  -5   2 270.959 13.6763  26
   4   5  -2 289.873 14.0151  29
  -4   5   2 290.044 14.1393  22
  -4   5   2 281.383 23.1560   1
   4   5  -2 274.777 15.1585  19
  -4   5   2 285.578 14.7834  14
   4  -5   2 264.484 13.5435  20
  -4   5   2 259.332 13.5545  28
   4  -5  -2 265.676 13.7161  28
  -4   5  -2 300.119 13.9778  27
  -4   5  -2 277.983 14.2032  29
   4  -5  -2 289.247 13.8191  20
   4  -5  -2 278.372 16.0076  23
   4  -5  -2 269.899 13.8115  27
  -4   5  -2 268.079 13.8364  20
   4  -5  -2 317.643 14.1868  29
   4   5   2 266.546 15.1496   2
   4   5   2 297.912 14.3673  22
   4   5   2 271.191 14.9824  14
   4  -5  -2 298.576 14.9683  14
   4  -5  -2 271.068 13.8948   6
   4  -5  -2 279.739 14.2552  22
   4   5   2 289.572 13.8014  28
   4   5   2 270.255 14.0195  26
  -4   5  -2 292.516 13.8120  28
  -4  -5   2 332.150 19.0632   1
  -4   5  -2 287.440 15.3423  14
   4   5   2 312.548 15.6655  19
   4   5   2 285.631 14.1450  29
   4  -5  -2 281.599 15.4772   2
   4   5   2 304.850 13.9331  27
   4   5   2 304.733 14.0545   6
   4  -5  -2 272.123 16.1828  19
  -4   5  -2 299.209 14.0846   6
  -5   5   2 19.0719 1.19224  28
   5  -5   2 19.3968 1.37632  29
   5  -5   2 24.9364 4.99540  23
   5   5  -2 17.8206 1.30355  28
   5  -5   2 22.6865 1.60915  22
  -5  -5  -2 18.6861 1.23482  20
   5  -5   2 18.4465 1.22704  16
   5   5  -2 21.4694 1.48978   6
  -5   5   2 22.5562 1.89886  22
  -5   5   2 19.7844 13.0857   1
   5   5  -2 21.4429 3.46112  19
   5   5  -2 18.7301 1.72550  29
  -5   5   2 21.1472 1.56720  29
   5   5  -2 25.3505 3.33927   2
   5  -5   2 20.0425 1.21216  20
   5   5  -2 23.8455 3.87995  23
   5   5  -2 21.1991 1.38363  27
   5   5  -2 20.6074 1.17629  24
   5   5  -2 26.8867 2.34290  22
   5  -5   2 22.6938 1.25421   4
   5  -5   2 20.6389 1.37764  26
   5   5  -2 28.8512 3.63073  14
  -5   5   2 21.5600 1.25904   4
  -5   5   2 25.9328 3.12547  14
  -5  -5  -2 20.3484 10.0677   1
  -5  -5  -2 22.5609 1.41136  29
   5  -5   2 21.6295 4.23352   2
  -5   5   2 21.5371 1.29474  16
   5   5   2 18.9532 3.53844  19
   5  -5  -2 15.7457 5.74996  19
   5  -5  -2 18.8834 1.22908   4
   5  -5  -2 21.8382 5.92859  23
  -5  -5   2 18.6112 6.91980   1
   5  -5  -2 19.5860 1.18256  28
  -5  -5   2 21.8710 1.21373  17
   5   5   2 22.0524 1.56696  26
   5  -5  -2 20.2605 1.12118  24
   5  -5  -2 22.8524 3.23543  14
  -5   5  -2 21.3831 1.46089  27
  -5  -5   2 23.7613 1.53040  11
  -5   5  -2 19.9664 1.56136   6
   5  -5  -2 20.3776 1.92389  22
   5   5   2 21.4774 1.19114  24
  -5   5  -2 21.0885 1.35126  20
   5  -5  -2 21.6869 1.30334  16
  -5   5  -2 21.5381 1.43967  28
   5   5   2 22.0450 1.57716   6
  -5   5  -2 23.9698 1.75188  29
   5   5   2 25.4318 3.10572  14
   5   5   2 21.0591 3.70134  23
  -5  -5   2 19.3848 1.16549   9
   5  -5  -2 23.2606 1.31199  20
   5  -5  -2 20.9802 1.42893  26
   5   5   2 25.0654 1.70798  29
   5   5   2 19.7143 1.95357  22
   5   5   2 23.0693 1.43799  27
  -5   5  -2 21.2352 3.14580  14
   5  -5  -2 20.1259 1.58587  29
  -5   5  -2 22.4576 2.09631  22
   5  -5  -2 19.3865 4.48886   2
   5   5   2 16.1135 3.02815   2
   6  -5   2 12.1755 0.87447  20
   6   5  -2 10.6006 3.83320   2
   6  -5   2 13.0576 0.85481  16
   6  -5   2 7.93427 7.94478  23
   6   5  -2 11.7840 4.45427  23
   6   5  -2 13.3964 1.00393  16
   6   5  -2 11.9702 0.89331  28
  -6   5   2 12.1896 0.86215   4
  -6  -5  -2 4.37169 14.3146   1
   6   5  -2 11.1982 1.38731  29
   6  -5   2 12.1950 1.02074  29
  -6   5   2 13.8880 1.72642  22
   6  -5   2 12.0510 1.00953  26
   6   5  -2 12.7390 4.12012  14
  -6  -5  -2 12.2144 0.89992  29
   6   5  -2 11.4329 0.78299  24
   6   5  -2 12.2217 1.14167   6
   6   5  -2 12.6670 1.04509  27
  -6  -5  -2 12.2214 0.82626  16
   6  -5   2 4.79645 6.70391   2
   6  -5   2 12.5204 0.85433   4
   6   5  -2 14.8425 4.72797  19
  -6   5   2 11.6924 1.13741  29
  -6  -5  -2 11.5077 0.76913  17
   6   5  -2 17.4780 2.32033  22
  -6   5   2 14.0988 0.92803  16
   6   5   2 13.9206 1.32486   6
   6  -5  -2 12.3417 1.61224  22
  -6  -5   2 11.4184 0.76093  15
  -6   5  -2 12.6294 1.10527  27
  -6   5  -2 12.7570 0.99002  20
   6   5   2 12.9505 1.28874  29
  -6   5  -2 9.22392 3.73267  14
  -6  -5   2 10.9525 0.84414   7
  -6  -5   2 13.8827 0.84148   4
   6   5   2 4.84566 3.71413   2
  -6   5  -2 10.9120 1.65304  22
   6   5   2 16.9791 3.77033  14
   6  -5  -2 13.0606 1.22965  29
   6   5   2 16.8508 4.65230  23
   6   5   2 13.0358 0.79483  24
   6   5   2 11.7755 1.16362  26
   6   5   2 8.67414 7.25127  19
   6  -5  -2 9.90076 4.08645  14
  -6  -5   2 14.7446 1.12178  11
  -6  -5   2 3.28042 7.70224   1
  -6   5  -2 10.2423 1.48247   6
  -6   5  -2 12.9764 0.95778  16
  -6   5  -2 12.7866 0.89213   4
   6  -5  -2 15.3432 1.13983  26
   6  -5  -2 13.2252 0.94150  20
   6   5   2 12.5950 1.05395  27
   6   5   2 13.4178 0.90151  28
   6   5   2 11.9985 1.69034  22
  -6   5  -2 12.7893 0.89236  28
   6  -5  -2 6.04894 8.11978  23
   6  -5  -2 13.4079 0.91979  16
   6  -5  -2 12.6048 0.71544  24
  -6  -5   2 12.7985 0.82957  17
   6  -5  -2 10.7774 0.84501   4
  -6  -5   2 13.3393 0.87288  12
   7  -5   2 33.2430 2.02433  26
   7  -5   2 31.3247 1.93357  20
   7  -5   2 33.8290 1.83957   4
   7  -5   2 30.5757 1.85706  29
   7   5  -2 31.8045 1.74748  24
  -7   5   2 34.6084 2.07296  29
  -7  -5  -2 33.3591 1.81778   7
   7   5  -2 35.7922 2.26258   6
  -7   5   2 32.4625 1.83473   4
   7  -5   2 34.4064 1.81292  16
   7   5  -2 31.3579 2.38818  29
   7   5  -2 35.1998 2.09251  27
   7   5  -2 34.3911 2.00244  16
  -7  -5  -2 33.3108 1.82839   4
  -7  -5   2 27.0668 10.5708   1
   7   5   2 31.9885 1.97761  27
   7  -5  -2 33.5618 2.17556  29
   7   5   2 33.8516 1.78945  28
   7   5   2 31.3898 1.83250   4
  -7   5  -2 31.4741 1.88016  16
   7   5   2 34.8805 1.69203  24
  -7   5  -2 30.5933 1.92966   4
   7   5   2 32.0472 2.22320  29
   7  -5  -2 32.8153 1.83656  20
   7   5   2 31.7919 1.91433  16
   7  -5  -2 31.7080 1.77431   4
  -7   5  -2 32.2264 2.17434  29
  -7  -5   2 30.4804 1.71283  17
   7   5   2 32.8595 2.40723   6
   7  -5  -2 35.4804 1.85037  16
  -7  -5   2 32.8185 1.74609   4
   7   5   2 28.0407 2.04439  26
   7  -5  -2 30.3724 1.97796  26
  -8   5   2 101.368 4.89261   4
   8   5  -2 98.0691 4.88754  28
   8   5  -2 100.989 4.80961  24
   8  -5   2 97.2109 5.03579  26
   8  -5   2 103.698 4.87682   4
   8  -5   2 91.4868 4.96757  16
   8   5  -2 99.8720 4.98715  20
   8   5  -2 93.2342 5.22187  27
  -8  -5  -2 98.5522 4.86892   4
   8   5  -2 105.877 5.00819  16
   8  -5  -2 92.7654 4.79352  20
   8   5   2 102.177 4.88358  16
  -8   5  -2 91.8981 4.77114   4
   8  -5  -2 89.3323 4.93225  26
   8   5   2 96.0732 4.86005  20
   8   5   2 99.0037 4.63815  24
  -8  -5   2 105.371 4.73131   4
   8   5   2 88.3803 5.01734  26
   8  -5  -2 103.210 4.79714  16
  -9   5   2 103.611 5.33823   4
  -9  -5  -2 109.359 5.31366  10
   9   5  -2 115.393 5.40114  16
  -9  -5  -2 115.517 5.34624   4
   9   5   2 107.898 5.15870  16
  -9   5  -2 102.888 5.22390   4
  -9  -5   2 108.186 5.09676  10
   0   6  -2 0.24877 0.99745  23
   0  -6   2 2.22973 1.87280  23
   0   6   2 -0.5008 0.79996  14
   0  -6   2 7.04065 6.57853   1
   0   6   2 -0.2761 1.04499  23
   0   6  -2 0.79627 0.88718   2
   0   6   2 0.33973 0.36024  22
   0   6   2 0.90566 1.03761  19
   0   6  -2 -0.3264 0.92943  14
   0   6  -2 1.90615 0.83675  19
   0   6  -2 1.26821 0.24989   6
   0   6   2 0.11999 0.89026   2
   0  -6   2 -0.3707 1.54261   2
   0  -6  -2 1.03907 0.83943  14
   0   6  -2 2.17112 0.52853  22
   0  -6  -2 0.84700 0.21163  26
   0   6   2 8.32708 7.44872   1
   0   6   2 0.72082 0.21978  29
   0  -6  -2 1.14078 0.25966  29
   0  -6  -2 0.80854 0.38075  22
  -1  -6  -2 25.8338 1.48824  29
   1   6  -2 22.1421 2.41793  14
   1   6  -2 24.9465 1.72755  22
   1  -6   2 26.8684 3.46278  23
   1   6  -2 25.5915 2.25909   2
  -1  -6  -2 24.0247 1.54925  22
  -1   6   2 23.8346 1.65602  22
  -1   6   2 24.7990 2.76186  19
   1   6  -2 25.6876 1.44223  27
   1   6  -2 22.7895 2.42862  23
   1  -6   2 26.1766 2.58652   2
  -1   6   2 21.3702 2.52389   2
  -1   6   2 29.0248 7.90570   1
  -1  -6  -2 26.9436 2.17605  14
  -1   6   2 25.4649 2.76322  23
  -1   6   2 24.4555 1.55204  29
   1   6  -2 24.5127 1.47457   6
   1   6  -2 26.8586 2.20490  19
   1  -6   2 24.6159 1.33986  26
  -1   6   2 25.8739 2.28044  14
  -1   6   2 24.2172 1.45877   6
  -1  -6  -2 26.2335 5.10196   1
  -1   6   2 24.2055 1.41049  27
   1   6   2 23.5590 2.60408  23
  -1   6  -2 22.6924 2.40329  19
  -1  -6   2 26.8942 4.13612   1
   1   6   2 22.9414 1.40831   6
   1   6   2 23.9254 1.37955  27
  -1   6  -2 25.9603 2.38568  14
  -1   6  -2 24.6855 1.38145  27
   1   6   2 24.5519 2.50675  19
  -1   6  -2 22.4552 1.65601  22
   1   6   2 27.1397 2.29858  14
  -1  -6   2 26.7540 6.07537   1
  -1   6  -2 24.6674 1.65727  29
   1  -6  -2 25.6973 1.38593  26
   1  -6  -2 25.2227 1.67746  22
   1   6   2 25.6911 2.41305   2
   1  -6  -2 23.3730 1.47630  29
   1   6   2 23.4385 1.64390  22
   1  -6  -2 27.2587 2.27468  14
   1   6   2 22.9354 1.47816  29
   2   6  -2 130.811 7.19274   2
   2  -6   2 128.333 7.90710  23
   2   6  -2 119.569 6.38103   6
   2  -6   2 131.758 6.27202  29
   2   6  -2 122.977 6.66036  22
  -2   6   2 142.884 14.8895   1
   2  -6   2 129.265 6.33132  26
  -2  -6  -2 124.774 6.72145  14
  -2  -6  -2 128.878 6.37006  26
  -2   6   2 127.116 7.30455  14
   2  -6   2 121.909 7.48758   2
  -2   6   2 130.004 6.60289  29
  -2  -6  -2 115.610 10.6768   1
  -2   6   2 128.651 6.40682  27
   2   6  -2 134.046 6.35134  27
   2   6  -2 141.975 7.34629  14
  -2   6   2 131.242 6.50473   6
  -2  -6  -2 130.643 6.47888  22
   2   6  -2 129.911 7.29554  19
  -2   6   2 142.171 6.80263  22
  -2  -6  -2 132.124 6.47094  29
   2   6  -2 126.975 7.42240  23
  -2   6  -2 132.985 7.28000  14
   2  -6  -2 131.946 8.28823  19
   2   6   2 113.802 6.83581  29
   2   6   2 129.357 6.59614  22
  -2   6  -2 120.274 6.38863   6
  -2  -6   2 124.212 9.29642   1
   2   6   2 122.701 7.28024   2
  -2   6  -2 132.730 6.57554  29
   2  -6  -2 140.265 6.50084  29
   2  -6  -2 117.453 8.00226  23
   2   6   2 126.111 6.37820   6
   2  -6  -2 130.866 7.60291   2
   2   6   2 128.950 7.43760  19
   2  -6  -2 125.440 6.23245  20
   2   6   2 129.381 6.32592  27
   2  -6  -2 131.177 6.33443  26
  -2   6  -2 134.148 6.29442  20
   2  -6  -2 127.611 7.01251  14
  -2   6  -2 124.975 6.66018  22
   2   6   2 123.151 7.57760  23
  -2   6  -2 130.067 6.34319  27
   2  -6  -2 136.541 6.59790  22
   2   6   2 129.499 7.15310  14
   3   6  -2 696.867 32.9100  22
  -3   6   2 659.953 32.7480  29
   3  -6   2 731.664 32.4310  29
   3   6  -2 704.577 33.6738  19
  -3   6   2 640.636 32.3654  28
   3   6  -2 639.359 32.4326  28
  -3   6   2 710.257 40.5613   1
   3   6  -2 680.370 33.6523  23
  -3   6   2 675.593 32.5007  27
   3  -6   2 706.909 33.7318   2
   3   6  -2 673.377 33.3279   2
   3   6  -2 643.705 32.4998   6
  -3  -6  -2 693.409 32.5016  22
  -3   6   2 666.794 33.5065  14
   3   6  -2 671.984 33.4301  14
  -3   6   2 671.204 32.8939  22
  -3   6   2 691.066 32.6091   6
   3  -6   2 708.450 34.2200  23
  -3  -6  -2 661.150 37.3928   1
  -3  -6  -2 667.862 32.5259  29
   3  -6   2 732.562 32.4566  26
   3   6   2 675.510 32.6766  26
   3   6   2 711.034 32.6832   6
   3   6   2 704.641 33.0000  27
   3  -6  -2 703.390 32.7358  29
   3   6   2 637.332 33.9389  23
   3  -6  -2 680.348 32.8314  22
   3  -6  -2 679.336 32.5654  26
   3  -6  -2 679.462 33.2702  14
   3  -6  -2 720.942 34.5767  23
   3   6   2 672.684 33.6525   2
   3   6   2 735.935 32.9918  22
   3  -6  -2 680.768 32.4409  20
  -3   6  -2 711.701 33.0498  22
   3   6   2 654.294 32.4492  28
  -3  -6   2 692.915 36.2444   1
   3   6   2 678.974 33.5053  14
  -3   6  -2 638.686 32.6687   6
   3  -6  -2 707.542 33.9742   2
  -3   6  -2 677.090 32.4639  28
   3  -6  -2 645.654 34.2347  19
   3   6   2 695.882 33.9004  19
   3   6   2 662.268 32.7524  29
  -3   6  -2 667.053 32.8651  29
  -3   6  -2 684.366 32.5151  20
  -3   6  -2 690.429 33.7370  14
   4   6  -2 57.3686 5.07520  23
  -4   6   2 58.7661 3.24847  29
   4  -6   2 49.1235 6.53614  23
   4   6  -2 46.6424 4.47606   2
  -4  -6  -2 59.6312 2.94516  29
   4  -6   2 57.7231 2.87898  29
   4   6  -2 55.7020 3.24127  29
   4  -6   2 41.7721 5.36548   2
  -4   6   2 51.7522 2.90298  27
   4  -6   2 52.0524 2.87755  26
   4   6  -2 66.9688 4.98909  19
   4   6  -2 54.1244 3.49258  22
  -4  -6  -2 69.8489 10.8705   1
  -4   6   2 53.5420 2.76733  28
  -4   6   2 55.8975 3.42195  22
   4   6  -2 49.6876 4.97387  14
   4  -6   2 50.1634 2.72606  20
   4   6  -2 49.2056 2.77135  28
  -4   6   2 42.5039 12.2569   1
   4   6  -2 54.2535 2.98701   6
  -4   6   2 52.6966 4.61765  14
  -4  -6  -2 51.3140 2.76602  20
   4   6  -2 50.0416 2.87333  27
  -4   6   2 53.5774 3.03280   6
   4  -6  -2 51.8044 5.79310   2
   4   6   2 54.8973 3.04437   6
   4  -6  -2 52.1652 3.27495  22
  -4   6  -2 52.9638 3.64941  22
   4   6   2 53.5311 5.19823  19
   4   6   2 57.4088 2.95528  27
   4   6   2 53.6073 5.16540  23
  -4   6  -2 54.3376 3.26506  29
  -4   6  -2 56.5275 2.82973  28
  -4   6  -2 55.2525 2.99078  27
   4   6   2 54.0008 3.15978  29
   4   6   2 55.1411 4.63573  14
  -4   6  -2 49.9034 2.85163  20
   4   6   2 51.8599 3.30682  26
   4   6   2 54.2178 4.78471   2
   4  -6  -2 54.4899 6.42726  23
   4  -6  -2 54.0261 3.10187  29
   4  -6  -2 49.9737 2.90198  26
  -4   6  -2 52.2524 3.07228   6
   4  -6  -2 58.0248 4.70228  14
   4  -6  -2 44.4643 6.30105  19
   4   6   2 54.7146 3.42492  22
   4  -6  -2 56.7624 2.81429  20
  -5   6   2 221.974 10.8100   4
   5  -6   2 240.139 11.0821  18
  -5   6   2 229.889 12.5817  14
   5   6  -2 219.409 11.1071   6
   5  -6   2 220.062 10.7810  20
  -5  -6  -2 228.952 10.8436  29
  -5  -6  -2 186.344 20.1776   1
   5   6  -2 213.327 10.8497  28
   5  -6   2 232.225 10.7788   4
   5  -6   2 205.246 10.8690  16
  -5   6   2 222.218 11.2890  29
   5   6  -2 244.185 13.4336  19
   5  -6   2 200.652 14.6628   2
   5   6  -2 226.046 12.8300   2
   5  -6   2 203.891 15.6501  23
  -5  -6  -2 241.391 11.1084  11
   5  -6   2 228.327 10.9156  29
   5   6  -2 220.615 11.3691  29
  -5  -6  -2 202.499 10.7670  16
   5   6  -2 220.740 10.7457  24
   5   6  -2 232.821 13.2592  14
   5   6  -2 220.295 11.6840  22
  -5   6   2 224.250 11.4765  22
   5   6  -2 227.940 13.4271  23
   5   6  -2 221.706 11.0030  27
   5  -6   2 235.875 11.0890  26
   5  -6  -2 229.236 11.1022  20
  -5   6  -2 242.495 13.3394  14
   5   6   2 237.542 11.4811  26
  -5  -6   2 224.365 11.1052  12
  -5   6  -2 217.652 11.2703  20
   5   6   2 235.214 11.3020  27
   5   6   2 225.776 11.8000  22
   5  -6  -2 205.981 11.2269  26
   5   6   2 226.908 11.1067  28
   5   6   2 209.674 11.5079  29
   5   6   2 230.481 13.9834  19
  -5   6  -2 243.286 11.5206   6
   5  -6  -2 220.255 11.4368  29
   5   6   2 237.711 13.2771   2
  -5   6  -2 215.473 11.9143  22
   5   6   2 249.198 13.1106  14
  -5  -6   2 192.485 17.5007   1
   5   6   2 241.369 11.0128  24
  -5  -6   2 225.553 11.0097  17
   5  -6  -2 216.254 12.7402  14
   5   6   2 235.087 11.4274   6
  -5   6  -2 234.830 11.1274  28
   5  -6  -2 240.948 15.7337  23
  -5   6  -2 211.727 11.6181  29
  -5  -6   2 221.403 10.9796   9
   5  -6  -2 233.574 11.6274  22
  -5   6  -2 241.739 11.1999  16
   5  -6  -2 221.444 11.0504   4
   5  -6  -2 242.950 11.1303  16
   5  -6  -2 234.737 14.4868   2
   5   6   2 220.525 13.8252  23
  -5  -6   2 253.098 11.4217  11
   6  -6   2 100.686 5.16108  26
  -6   6   2 102.605 5.64955  22
   6   6  -2 103.166 6.16218  22
   6   6  -2 105.275 5.61400  29
  -6   6   2 90.5996 4.95389   4
   6   6  -2 103.834 5.39076   6
  -6   6   2 88.9116 4.77298  24
  -6  -6  -2 118.204 17.9431   1
   6   6  -2 97.2395 4.89112  24
   6  -6   2 100.571 4.92799  16
   6  -6   2 96.8255 4.93088   4
  -6  -6  -2 99.8652 4.85675  17
   6   6  -2 102.989 5.24511  27
   6  -6   2 101.106 4.98184  29
   6   6   2 102.073 5.45278   6
  -6   6  -2 100.181 5.16853  16
   6   6   2 100.656 5.92018  22
   6  -6  -2 111.557 5.13630  16
  -6   6  -2 100.372 5.64980  29
   6   6   2 101.982 5.44719  26
   6  -6  -2 104.659 5.11532  20
  -6   6  -2 100.501 5.29250  27
  -6  -6   2 95.7746 4.99355  17
   6  -6  -2 97.5446 5.45758  29
  -6  -6   2 96.8538 5.08504   7
  -6  -6   2 101.294 5.34552  11
  -6  -6   2 100.167 5.07200  12
  -6   6  -2 97.2592 5.51464   6
   6   6   2 94.6684 5.53693  29
   6  -6  -2 99.5501 5.63570  22
  -6   6  -2 107.537 5.10142   4
   6   6   2 108.821 5.33758  27
  -6   6  -2 96.9681 5.93197  22
   6   6   2 102.391 4.98646  24
  -6  -6   2 107.873 15.0940   1
  -6  -6   2 105.759 5.00612   4
   6  -6  -2 94.6045 5.03976   4
  -6  -6   2 102.426 5.04309  15
   6  -6  -2 107.408 5.32570  26
   7   6  -2 50.6263 2.96015   6
   7   6  -2 50.8977 2.79159  27
  -7   6   2 43.7386 2.52636   4
   7   6  -2 44.9920 2.63364  24
   7  -6   2 50.1487 2.49256  16
  -7  -6  -2 48.9586 2.51542   7
   7   6  -2 46.5032 3.15490  29
   7   6  -2 50.1016 2.58996  28
   7  -6   2 48.4598 2.71045  26
  -7   6   2 51.0974 2.82190  29
   7   6  -2 48.4665 2.68649  16
  -7  -6   2 45.9587 2.47648   7
   7  -6  -2 49.2012 2.52907  16
  -7   6  -2 49.0615 2.94813  29
   7   6   2 46.8136 2.91045  29
   7   6   2 47.1836 2.81387  26
  -7   6  -2 47.0932 2.93490  16
   7   6   2 49.6664 3.12636  16
  -7   6  -2 49.1959 2.51906   4
   7   6   2 47.9140 2.48699  28
   7  -6  -2 44.0963 2.66735  26
   7   6   2 47.9621 2.41672  24
   7  -6  -2 48.7482 2.52910  20
   7   6   2 45.5124 2.66419  27
   7  -6  -2 50.5954 2.80009  29
  -7  -6   2 43.2457 2.40756  17
  -8   6   2 23.6133 1.42150   4
   8   6  -2 27.8741 1.52959  20
   8   6  -2 27.8330 1.40164  24
  -8  -6  -2 27.7467 1.46846   4
   8   6  -2 24.3364 1.71227  16
   8  -6   2 27.6364 1.56783  26
   8   6   2 27.9654 1.56616  16
   8   6   2 27.1523 1.35283  24
   8   6   2 28.3322 1.56660  20
   8  -6  -2 27.6201 1.46953  16
  -8  -6   2 27.3974 1.49134  10
  -8  -6   2 28.1331 1.44792   4
   8  -6  -2 24.3773 1.60538  26
  -9  -6  -2 99.0470 4.62823   4
   9   6  -2 91.6117 4.67350  16
  -9  -6  -2 99.3560 4.64822  10
  -9  -6   2 99.0690 4.50333  10
   9   6   2 88.7158 4.54116  16
   0  -7  -2 279.706 12.4033  26
   0   7  -2 245.095 12.4351   6
   0   7  -2 246.954 13.3970  23
   0  -7  -2 261.552 12.7044  14
   0   7   2 259.004 13.8076  23
   0   7  -2 248.794 12.6720  22
   0   7   2 259.928 13.5507   2
   0   7   2 279.587 12.7580  22
   0   7  -2 248.845 13.3259  19
   0  -7  -2 259.528 12.5107  22
   0   7   2 236.786 12.5326  29
   0   7   2 257.240 13.2137  14
   0  -7  -2 248.842 12.4828  29
   0   7   2 258.100 12.4787   6
   0   7  -2 257.081 13.2551   2
   0   7  -2 272.127 13.1365  14
   0   7   2 235.690 12.4085  26
   0   7  -2 257.586 12.3897  27
   0   7   2 265.128 12.4240  27
   0  -7   2 257.692 12.3047  26
   0   7   2 263.528 13.6737  19
   1  -7   2 353.417 16.1586  26
  -1   7   2 362.069 16.6120  22
   1   7  -2 365.786 17.1606   2
   1  -7   2 320.195 17.5573  23
  -1  -7  -2 344.922 16.2700  22
  -1  -7  -2 320.298 20.2888   1
   1  -7   2 324.100 17.1876   2
   1   7  -2 325.317 16.1983  27
  -1  -7  -2 342.766 16.3142  29
  -1   7   2 328.127 17.9211  23
   1   7  -2 313.959 16.9204  14
   1   7  -2 355.875 17.3802  23
  -1   7   2 355.189 16.3425   6
  -1   7   2 334.777 17.5303   2
   1   7  -2 352.469 18.8759  19
  -1  -7  -2 360.662 16.2335  26
  -1   7   2 331.986 16.4581  29
  -1   7   2 340.207 17.6750  19
   1   7  -2 313.148 16.4730  22
   1   7  -2 309.105 16.2365   6
  -1   7   2 340.248 16.2495  27
  -1  -7   2 337.191 16.2245  26
   1   7   2 343.133 18.8691  23
   1  -7  -2 326.378 16.4276  29
  -1   7  -2 307.847 16.6201  22
   1  -7  -2 365.184 16.3312  26
  -1   7  -2 324.946 16.5679  29
   1   7   2 344.126 17.5687  19
   1  -7  -2 370.357 16.5081  22
   1   7   2 336.596 17.1304  14
   1  -7  -2 351.522 16.7534  14
   1   7   2 352.703 16.3463  27
   1   7   2 369.429 16.6881  22
   1  -7  -2 328.680 16.2348  20
  -1  -7   2 343.633 19.1498   1
   1   7   2 307.535 16.3579  26
  -1   7  -2 340.103 17.1754  14
  -1   7  -2 326.937 16.3330  27
   1   7   2 379.823 18.5569   2
  -1   7  -2 320.722 16.3938   6
   1  -7  -2 338.098 18.2444  19
   1   7   2 343.653 16.4103   6
  -2   7   2 138.497 7.85437  14
  -2   7   2 144.403 7.11529  22
  -2  -7  -2 132.601 6.58291  22
  -2   7   2 139.122 6.91942  29
   2   7  -2 126.865 6.58606  27
  -2  -7  -2 138.984 6.62274  26
  -2   7   2 141.410 6.55864  28
  -2  -7  -2 132.194 12.1348   1
   2  -7   2 140.863 6.57428  26
   2   7  -2 125.930 6.65077   6
  -2  -7  -2 122.286 6.50951  20
   2  -7   2 128.132 8.20982   2
   2   7  -2 127.352 7.67845  14
   2   7  -2 133.547 7.90243  23
  -2   7   2 138.139 6.74801   6
  -2  -7  -2 131.312 6.66332  29
  -2   7   2 139.328 6.66562  27
   2   7  -2 128.488 7.68909  19
   2  -7   2 131.672 8.86445  23
   2   7  -2 133.154 7.62505   2
   2   7  -2 130.686 6.98843  22
   2  -7  -2 133.821 6.77696  22
   2  -7  -2 125.164 9.40137  19
   2   7   2 129.909 6.48866  28
   2   7   2 130.644 6.65661  26
  -2  -7   2 140.180 10.2759   1
   2  -7  -2 128.957 7.29477  14
   2  -7  -2 138.876 8.89790  23
  -2   7  -2 131.395 6.70592   6
   2   7   2 126.138 6.75527  29
  -2   7  -2 140.863 7.05390  22
   2   7   2 134.637 7.62755  14
   2  -7  -2 125.603 6.45763  20
   2   7   2 139.176 8.12018  19
   2  -7  -2 138.219 6.74074  29
   2   7   2 126.343 7.74707   2
   2  -7  -2 138.456 6.58275  26
  -2   7  -2 136.379 7.86847  29
   2   7   2 123.354 8.03790  23
   2   7   2 138.622 6.67840  27
   2  -7  -2 138.826 8.22165   2
  -2   7  -2 134.036 6.50121  28
   2   7   2 129.654 6.65722   6
  -3   7   2 215.293 10.5408  28
  -3   7   2 227.187 11.7141  22
   3  -7   2 226.075 12.8356   2
  -3   7   2 214.269 11.8802  14
   3  -7   2 225.686 10.5980  26
   3   7  -2 205.088 10.6184  27
  -3  -7  -2 230.459 10.6589  29
   3  -7   2 218.150 13.3639  23
   3  -7   2 217.442 10.4461  29
   3   7  -2 213.821 11.9261  14
  -3   7   2 241.134 11.0440  29
  -3   7   2 215.273 10.6606  27
  -3   7   2 218.018 10.7899   6
  -3  -7  -2 222.580 17.4538   1
   3   7  -2 209.498 11.7908   2
   3   7  -2 216.864 12.2037  23
   3   7  -2 208.343 10.5271  28
   3   7  -2 221.996 10.8959   6
   3   7  -2 210.638 11.0999  22
   3   7  -2 204.533 11.8832  19
   3   7   2 206.371 10.4995  27
  -3   7  -2 220.085 10.4088  28
   3  -7  -2 226.456 12.5475   2
   3  -7  -2 219.489 10.3782  20
   3   7   2 217.792 12.3936  23
   3  -7  -2 221.878 10.7652  22
  -3   7  -2 206.435 10.5403  27
   3  -7  -2 210.833 10.4998  26
   3   7   2 210.203 11.6200  14
   3   7   2 198.803 10.8741  22
   3   7   2 211.129 10.3875  28
   3  -7  -2 232.461 10.6999  29
   3   7   2 208.989 10.6224  26
   3   7   2 224.301 12.2258  19
  -3  -7   2 234.351 15.0245   1
  -3   7  -2 223.062 11.9946  14
   3   7   2 205.952 11.8387   2
   3  -7  -2 221.751 11.3301  14
  -3   7  -2 213.484 10.8677  29
  -3   7  -2 203.170 11.0497  22
   3   7   2 207.413 10.7147  29
   3   7   2 218.796 10.6114   6
   3  -7  -2 218.053 13.0965  23
   4  -7   2 20.9342 1.18932  29
  -4  -7  -2 23.3758 1.47095  11
  -4   7   2 19.8943 1.90569  22
  -4   7   2 18.7097 1.32882  27
   4   7  -2 21.6117 3.19399  19
  -4   7   2 19.8271 3.12418  14
  -4  -7  -2 20.2029 1.24508  29
   4   7  -2 16.8421 3.58289  14
  -4   7   2 19.8099 1.51112   6
   4   7  -2 18.9435 1.22286  24
  -4  -7  -2 15.4732 8.18664   1
   4   7  -2 21.7839 2.27457  22
   4   7  -2 18.0875 3.05059   2
   4   7  -2 19.5359 1.36141  28
   4   7  -2 17.0694 3.36750  23
   4   7  -2 18.7459 1.32004  27
   4   7  -2 19.4710 1.41459   6
  -4   7   2 19.8855 1.21372  28
  -4   7   2 23.4151 1.71353  29
   4  -7   2 21.1230 1.17707   4
   4   7   2 22.5724 1.55543   6
   4  -7  -2 21.9288 1.29834  16
   4   7   2 19.4061 2.97498   2
  -4  -7   2 22.5876 1.47768  21
  -4  -7   2 21.1104 1.20715  17
   4   7   2 21.5129 2.04999  22
   4  -7  -2 20.0828 1.54117  29
   4   7   2 19.3849 1.18690  24
   4   7   2 20.1579 1.39687  27
   4  -7  -2 21.1252 1.42815  26
   4   7   2 16.2477 2.86079  14
  -4   7  -2 21.0896 1.47173  27
   4  -7  -2 22.5472 4.78734  23
  -4  -7   2 23.3200 6.18171   1
  -4   7  -2 21.3471 1.34559  16
   4  -7  -2 23.0774 1.29942  20
  -4   7  -2 24.8339 1.84475  29
   4   7   2 21.8847 1.66226  29
  -4   7  -2 22.3678 1.59979   6
  -4  -7   2 23.6153 1.53305  11
   4   7   2 14.6712 3.25911  23
   4  -7  -2 24.9652 4.19482   2
   4   7   2 20.9492 1.51469  26
   4  -7  -2 20.2789 1.81415  22
   4   7   2 21.1315 3.41892  19
   4  -7  -2 16.5578 2.84768  14
  -4  -7   2 21.3047 1.58179   3
  -4   7  -2 19.5286 2.23429  22
  -5  -7  -2 563.115 28.6302  11
   5   7  -2 604.966 31.2323  23
   5  -7   2 593.979 28.2891  29
  -5   7   2 604.787 30.1792  14
   5   7  -2 590.746 30.6073  14
  -5   7   2 555.445 29.0727  27
   5  -7   2 612.783 28.3532   4
   5   7  -2 606.753 29.0589  29
   5   7  -2 583.142 28.3311  24
  -5   7   2 631.888 29.1790  22
   5  -7   2 621.110 28.6814  18
   5   7  -2 597.453 28.4485  28
  -5   7   2 604.626 28.9795  29
  -5   7   2 587.904 28.2633  24
   5  -7   2 612.590 28.5710  26
   5  -7   2 584.221 28.4074  16
   5   7  -2 620.181 30.9499  19
  -5   7   2 570.639 28.3934   4
  -5  -7  -2 580.116 37.5463   1
   5   7  -2 627.380 29.7428  22
   5   7  -2 591.310 28.6188  27
  -5   7   2 572.217 28.3640  28
   5   7  -2 595.934 30.5474   2
   5  -7  -2 595.023 33.6201  23
   5   7   2 621.159 29.1803  24
  -5   7  -2 638.691 29.7173   6
   5   7   2 639.537 29.6605   6
   5  -7  -2 606.685 32.5403   2
  -5   7  -2 585.706 29.8749  29
   5  -7  -2 595.696 29.6078  29
   5   7   2 605.514 29.6328  26
   5   7   2 556.473 31.8006  19
  -5  -7   2 557.268 29.1562  17
   5   7   2 660.625 32.4911  23
   5   7   2 644.836 32.5104  14
   5   7   2 596.669 29.2881  28
   5  -7  -2 621.576 29.4561  26
   5  -7  -2 620.383 29.2823  20
  -5  -7   2 653.512 29.6614   3
  -5  -7   2 578.318 29.1328  15
  -5   7  -2 653.659 34.5196  14
   5   7   2 603.418 29.7880  29
   5   7   2 624.972 29.4795  27
   5   7   2 592.011 30.0081  22
  -5   7  -2 614.867 29.5071  27
  -5  -7   2 575.680 29.1151   9
  -5  -7   2 561.159 35.2937   1
  -5  -7   2 649.970 29.5840  11
   5  -7  -2 672.995 29.3091  16
   5   7   2 660.444 31.7229   2
  -5   7  -2 607.049 29.3610  16
  -5   7  -2 620.297 29.3108  28
  -6   7   2 135.032 8.06722  22
   6   7  -2 140.508 6.92795  24
  -6   7   2 139.610 7.43987  29
  -6  -7  -2 135.310 6.86144  17
   6   7  -2 147.490 7.07265  28
   6   7  -2 131.577 7.72652  29
  -6  -7  -2 146.969 6.98308  12
  -6  -7  -2 118.155 17.7117   1
   6  -7   2 151.043 7.18109  26
  -6   7   2 149.336 7.01327   4
   6  -7   2 155.262 7.20026  11
  -6   7   2 135.713 6.80648  24
   6   7  -2 143.879 8.18882  22
   6   7  -2 137.639 7.36145   6
   6  -7   2 141.553 6.95251   4
  -6  -7   2 147.669 7.09339  12
  -6  -7   2 151.332 17.2555   1
   6   7   2 146.655 7.50200   6
  -6   7  -2 136.359 7.65349  29
   6   7   2 137.050 6.98101  24
   6  -7  -2 152.649 7.12590  20
  -6   7  -2 137.118 7.07785   4
   6   7   2 146.958 7.32387  27
   6   7   2 145.251 7.10566  28
   6  -7  -2 149.825 7.31991  26
  -6  -7   2 140.891 7.30678   3
  -6  -7   2 149.028 7.36372  11
  -6   7  -2 145.716 7.10295  28
  -6  -7   2 147.787 7.11262   7
   6  -7  -2 149.482 7.10672  16
  -6   7  -2 140.298 7.17643  16
  -6   7  -2 144.790 7.31478  27
   6   7   2 136.235 7.68187  29
  -6   7  -2 132.815 7.46692   6
  -6  -7   2 136.680 6.98845  17
  -6  -7   2 146.298 6.99153   4
   6  -7  -2 151.067 7.42446  29
  -7  -7  -2 10.6855 0.73623   4
   7   7  -2 10.7054 0.79083  28
   7   7  -2 12.0346 1.10493   6
  -7  -7  -2 11.9258 0.74972   7
  -7   7   2 11.6950 0.77928   4
  -7   7   2 11.2909 1.02404  29
   7  -7   2 10.3933 0.85870  26
   7   7  -2 10.7238 0.84801  16
   7   7  -2 10.8968 0.69046  24
   7  -7  -2 10.0874 0.77837  20
   7   7   2 11.3047 0.66064  24
   7   7   2 11.2104 0.86059  16
   7  -7  -2 9.45376 0.87062  26
  -7   7  -2 12.5468 1.33183  29
   7   7   2 11.1450 0.73703  28
   7   7   2 11.3972 1.16766  29
  -7  -7   2 11.3908 0.75483   7
   7   7   2 9.38511 0.93203  27
   7  -7  -2 11.3556 0.76022  16
  -7  -7   2 11.5760 0.69549   4
   7   7   2 9.60906 1.04566  26
  -7   7  -2 10.7209 0.76602   4
  -7   7  -2 10.4234 0.61815  24
  -7  -7   2 11.2580 0.69487  17
   8   7  -2 27.2076 1.45088  16
   8   7  -2 25.8385 1.29632  24
  -8   7   2 23.4567 1.34761   4
  -8  -7  -2 25.0424 1.33703   4
   8   7  -2 26.2663 1.36400  28
   8   7  -2 24.7111 1.42266  20
   8  -7   2 24.4339 1.44141  26
   8   7   2 23.5364 1.16167  24
   8  -7  -2 20.9956 1.22032  16
  -8   7  -2 23.5335 1.28156   4
  -8  -7   2 25.1260 1.26390  10
   8   7   2 22.4613 1.34804  16
   8   7   2 25.1698 1.37322  20
  -8  -7   2 24.9492 1.17422  13
   8  -7  -2 22.8128 1.40577  26
  -8  -7   2 26.1433 1.21176   4
   0   8   2 238.684 11.5182   6
   0  -8  -2 248.304 11.3833  22
   0   8  -2 236.858 12.6716   2
   0   8   2 218.693 11.6091  29
   0   8   2 237.307 11.7968  22
   0  -8  -2 211.878 11.3274  20
   0   8  -2 229.138 11.4011  27
   0   8  -2 232.677 11.3141  28
   0   8  -2 235.735 12.3919  14
   0  -8   2 239.031 14.8589   1
   0  -8  -2 234.754 11.4575  29
   0  -8   2 242.804 11.2940  26
   0   8  -2 233.552 11.4816   6
   0   8  -2 239.753 12.7535  19
   0   8   2 236.464 12.4906  14
   0   8   2 227.386 13.0963  23
   0   8   2 237.989 11.4625  26
   0   8   2 231.504 12.8107   2
   0   8   2 249.169 11.4453  27
   0   8  -2 238.741 12.9384  23
   0  -8  -2 239.621 11.3947  26
   0   8   2 227.744 13.0051  19
  -1   8   2 181.813 8.80741  28
   1   8  -2 172.141 10.1131  19
  -1  -8  -2 188.984 9.29662  26
  -1   8   2 190.572 9.04212   6
  -1   8   2 182.189 9.17727  29
  -1  -8  -2 204.793 14.9571   1
  -1  -8  -2 177.137 8.89603  29
   1   8  -2 172.812 8.78319  28
   1   8  -2 172.905 8.87108  27
  -1   8   2 169.726 10.6763  23
   1   8  -2 177.340 10.3161  23
   1   8  -2 176.923 10.0064   2
   1   8  -2 181.914 8.95280   6
   1   8  -2 173.349 9.67591  22
   1   8  -2 196.500 10.0369  14
   1  -8   2 189.055 8.80372  26
  -1   8   2 185.016 8.93852  27
  -1   8   2 189.307 10.2125  14
  -1   8   2 178.417 9.35644  22
   1   8   2 179.754 8.81814   6
   1  -8  -2 190.711 11.2807  23
   1   8   2 170.149 8.75132  26
   1   8   2 166.740 10.3256  23
   1   8   2 171.430 10.0585   2
   1  -8  -2 180.516 8.73906  22
   1   8   2 194.478 9.16686  22
  -1   8  -2 170.693 9.23106  29
  -1   8  -2 169.699 8.70965  27
  -1   8  -2 178.976 8.80936   6
  -1  -8   2 184.377 12.3329   1
   1   8   2 177.633 8.71718  27
  -1   8  -2 174.600 9.12566  22
  -1  -8   2 174.133 8.57126  26
   1  -8  -2 174.414 8.58373  20
   1   8   2 189.073 10.4200  19
  -1   8  -2 178.794 9.90916  14
   1   8   2 175.273 9.79087  14
   1   8   2 185.711 8.61354  28
   1  -8  -2 184.088 10.4982   2
   1  -8  -2 173.170 9.07250  29
   1   8   2 170.786 8.90782  29
   2   8  -2 133.434 8.24022  19
  -2   8   2 137.904 8.38158  14
  -2   8   2 147.670 7.32468  29
  -2  -8  -2 148.234 6.93500  29
  -2   8   2 146.477 7.55719  22
  -2   8   2 141.518 6.87217  28
   2   8  -2 149.705 7.53617  22
  -2  -8  -2 145.774 13.4670   1
  -2   8   2 146.078 7.11436   6
   2   8  -2 149.213 8.39918  14
   2   8  -2 128.884 6.82886  28
  -2   8   2 141.845 6.99430  27
  -2  -8  -2 139.414 6.93629  26
   2   8  -2 125.871 6.91844  27
   2  -8   2 151.487 6.90315  26
   2   8  -2 131.228 8.48017  23
   2   8  -2 128.851 8.18234   2
   2   8  -2 128.513 6.99207   6
   2   8   2 142.519 8.89311  23
  -2   8  -2 134.963 7.09925   6
   2  -8  -2 141.520 6.95715  26
   2   8   2 143.577 7.35988   6
   2  -8  -2 135.490 7.56547  14
   2  -8  -2 148.683 7.07747  29
  -2   8  -2 136.436 7.31864  29
   2   8   2 137.149 8.46863   2
   2   8   2 136.052 8.15679  14
  -2   8  -2 154.510 7.59901  22
   2  -8  -2 142.469 10.1409  23
   2   8   2 137.261 6.96159  27
  -2   8  -2 143.150 6.87265  28
  -2   8  -2 129.981 8.33845  14
   2   8   2 139.926 6.85625  28
   2   8   2 135.628 7.04693  26
   2   8   2 129.767 7.31105  22
   2  -8  -2 140.964 6.83363  20
  -2  -8   2 146.562 11.3393   1
   2   8   2 145.812 8.85118  19
  -2   8  -2 134.576 6.99193  27
   2  -8  -2 144.415 7.06363  22
   2  -8  -2 138.340 9.18242   2
   3   8  -2 12.2887 0.86842  28
   3   8  -2 12.9508 0.96074  27
  -3   8   2 13.4473 0.88986  28
   3   8  -2 13.4024 2.74097  19
  -3  -8  -2 12.3166 0.85482  29
   3   8  -2 16.2250 2.04318  22
  -3   8   2 13.3131 2.60414  14
   3   8  -2 9.55259 2.85491  14
  -3  -8  -2 12.6424 6.85863   1
  -3   8   2 13.3095 1.68559  22
   3  -8   2 12.4076 0.91691  26
   3   8  -2 9.32476 2.50028   2
   3   8  -2 9.96819 2.71473  23
   3  -8   2 15.3181 1.13196  18
   3   8  -2 13.0210 1.03970   6
  -3   8   2 13.0421 0.99177  27
  -3   8   2 11.3380 1.07764   6
  -3   8   2 16.1994 1.32640  29
  -3  -8   2 9.24440 4.86027   1
   3   8   2 13.0337 0.86951  28
   3  -8  -2 3.51395 3.75764   2
   3  -8  -2 12.1135 0.94328  26
   3  -8  -2 4.22450 4.19726  23
  -3   8  -2 11.4111 1.62834  22
   3   8   2 14.6693 1.21792  29
   3   8   2 13.1327 1.07758   6
   3   8   2 12.9917 0.78696  24
  -3   8  -2 11.5760 0.86004  28
   3  -8  -2 14.6209 1.40364  22
  -3   8  -2 13.0110 1.13210   6
   3   8   2 16.1570 3.29307  23
   3   8   2 12.8419 0.98420  27
   3  -8  -2 15.0554 1.12324  29
   3   8   2 14.7170 1.13978  26
  -3   8  -2 13.0505 1.30901  29
   3   8   2 10.6028 2.64657  19
  -3   8  -2 11.7697 2.85326  14
   3   8   2 16.7281 3.52482   2
  -3   8  -2 12.1161 0.99919  27
   3   8   2 13.7921 1.64158  22
   3  -8  -2 12.7076 0.86942  20
  -4   8   2 426.065 20.1053  24
   4   8  -2 421.798 22.2954  14
   4   8  -2 428.479 20.2786  28
  -4  -8  -2 422.339 20.5711   3
   4   8  -2 419.978 21.0368  22
  -4  -8  -2 420.928 20.4651  11
   4   8  -2 442.339 20.1629  24
  -4   8   2 424.182 20.2227  28
   4   8  -2 415.984 22.0294   2
   4   8  -2 462.544 20.5821   6
  -4   8   2 423.350 20.5518   6
  -4   8   2 400.859 20.7832  29
   4   8  -2 411.253 20.3942  27
  -4   8   2 418.633 20.5599  27
  -4   8   2 406.665 20.9882  22
  -4   8   2 401.286 20.2062   4
   4   8  -2 428.154 22.5542  23
   4   8  -2 438.347 22.4115  19
  -4   8   2 429.800 22.1387  14
  -4  -8  -2 398.038 28.4282   1
  -4  -8   2 453.647 26.3438   1
   4   8   2 429.636 20.4736  24
   4   8   2 417.181 22.2448  14
   4   8   2 397.313 20.5704  28
   4   8   2 417.337 21.2736  22
   4  -8  -2 403.433 23.4294   2
   4  -8  -2 422.368 20.5444  20
   4   8   2 437.519 21.0168  29
  -4  -8   2 415.917 20.4484  15
  -4   8  -2 440.455 20.6491  16
   4  -8  -2 386.563 24.1987  23
   4  -8  -2 412.174 21.0870  29
   4   8   2 464.823 20.9566   6
  -4  -8   2 476.282 20.8784  21
   4   8   2 415.898 20.8803  26
   4  -8  -2 430.932 20.8035  22
  -4  -8   2 417.463 20.4611  17
  -4  -8   2 465.577 21.0591   3
   4   8   2 432.801 20.7604  27
  -4   8  -2 453.779 20.8420  27
  -4   8  -2 442.215 20.9498   6
  -4  -8   2 390.273 20.4115   9
   4   8   2 431.366 23.1595  19
   4  -8  -2 421.262 21.0522  26
  -4   8  -2 444.285 21.2313  29
  -4   8  -2 400.754 20.5860  28
   4   8   2 432.926 22.6301   2
   4   8   2 423.965 23.1621  23
   4  -8  -2 451.627 20.5808  16
  -4  -8   2 448.784 20.8873  11
  -4   8  -2 425.382 21.5405  22
   5  -8   2 245.786 11.8871  18
  -5   8   2 253.747 12.4766  22
  -5   8   2 229.874 12.1477  29
   5   8  -2 233.524 12.6442  22
   5   8  -2 240.016 11.5584  24
  -5  -8  -2 188.804 22.3154   1
   5   8  -2 235.469 11.6886  28
  -5   8   2 233.369 11.5836  28
   5  -8   2 252.955 11.7666  26
  -5  -8  -2 224.708 11.8396  11
   5   8  -2 261.499 11.8801  27
  -5   8   2 247.938 11.4886  24
   5   8  -2 252.756 17.2738  19
  -5   8   2 234.425 11.6186   4
   5  -8   2 235.509 11.8244  11
   5   8  -2 250.212 18.9901  23
   5  -8  -2 257.290 12.1870  29
   5   8   2 252.512 12.2927   6
  -5  -8   2 238.140 12.2251   3
   5   8   2 240.216 12.4037  29
  -5   8  -2 249.477 12.3417   6
   5   8   2 237.206 11.9451  28
   5  -8  -2 257.952 11.9190  16
  -5  -8   2 261.707 11.8435  15
   5  -8  -2 246.368 11.9099  20
   5   8   2 262.585 12.1570  27
   5  -8  -2 219.162 18.3510   2
   5   8   2 246.181 12.7061  22
  -5   8  -2 241.929 12.0011  16
  -5   8  -2 254.490 11.9692  28
   5   8   2 241.196 11.8204  24
   5   8   2 243.397 16.2108  19
   5   8   2 266.055 19.6243   2
  -5  -8   2 252.760 19.1251   1
   5   8   2 232.545 20.7094  23
  -5  -8   2 227.654 11.8026  17
  -5   8  -2 256.812 12.1833  27
   5  -8  -2 202.141 19.9522  23
   5   8   2 250.131 12.3468  26
  -5  -8   2 231.662 11.7860   9
  -5   8  -2 242.373 12.5630  29
   5  -8  -2 243.552 12.0943  26
  -5  -8   2 248.045 12.2187  11
   6   8  -2 91.8785 4.39686  24
  -6   8   2 91.2342 4.89453  29
  -6   8   2 83.0722 4.26432  24
   6  -8   2 88.7345 4.57165  26
   6   8  -2 89.2543 4.51765  28
   6   8  -2 89.8446 4.83101   6
  -6  -8  -2 85.9323 4.55464  12
   6   8   2 81.1956 4.83807  29
  -6   8  -2 83.4610 4.85152   6
   6   8   2 89.7504 4.79164  26
   6   8   2 88.3821 4.42362  28
  -6  -8   2 90.7089 4.66520  11
  -6  -8   2 85.8269 4.39084  17
  -6  -8   2 91.2672 4.63305   3
   6  -8  -2 88.7248 4.54047  29
   6  -8  -2 83.8882 4.38902  20
   6   8   2 87.2886 4.30996  24
   6   8   2 87.7179 4.60948  27
   6   8   2 86.3567 4.79976   6
  -6   8  -2 86.4618 4.59902  27
  -6   8  -2 87.1410 4.98323  29
  -6  -8   2 88.0564 4.42234   7
   6  -8  -2 88.6278 4.60307  26
  -6  -8   2 84.2822 4.76529  12
  -6  -8   2 86.1127 4.29093   4
  -6   8  -2 89.3550 4.41558  28
   6  -8  -2 89.6471 4.40375  16
  -6  -8   2 85.1967 14.4788   1
   7   8  -2 23.3833 1.37019  28
   7   8  -2 23.7556 1.27376  24
   7   8  -2 26.0480 1.46241  16
  -7  -8  -2 22.7928 1.30477   4
   7  -8   2 23.2771 1.42794  26
  -7   8   2 22.2573 1.36980   4
   7   8  -2 24.9146 1.55353  27
   7   8   2 25.3874 1.24139  24
   7   8   2 25.2281 1.46002  16
  -7   8  -2 22.6718 1.19093  24
   7  -8  -2 22.9704 1.45270  26
   7   8   2 22.9409 1.30003  28
  -7  -8   2 24.1959 1.24115   4
  -7  -8   2 22.7123 1.27339  12
   7  -8  -2 22.7908 1.28821  16
  -7  -8   2 25.1049 1.33913   7
  -7   8  -2 21.4510 1.30708   4
   8   8  -2 20.5574 0.99549  24
  -8   8   2 18.3539 1.03510   4
  -8  -8  -2 21.0191 1.02741   4
   8   8  -2 17.4733 1.08394  16
  -8  -8   2 19.2029 0.96667  10
   8   8   2 17.1915 1.03700  16
   0  -9  -2 9.66890 0.74798  29
   0   9   2 9.59447 0.82771  26
   0   9  -2 8.02698 2.52268  23
   0   9  -2 6.01802 2.19860  19
   0   9   2 8.66896 1.33572  22
   0   9  -2 9.23970 0.68201  28
   0   9   2 6.29807 2.14768  14
   0   9   2 9.63217 0.68423  28
   0   9  -2 9.02114 2.38887   2
   0  -9   2 9.54123 0.65924  26
   0   9   2 9.11321 0.77102  27
   0   9   2 10.0575 2.85628  19
   0  -9  -2 17.0694 7.04406   1
   0  -9  -2 7.75175 0.76105  20
   0   9  -2 12.4127 2.58284  14
   0   9   2 4.13081 2.25752   2
   0   9  -2 9.14578 0.75019  27
   0  -9  -2 9.11345 0.75447  26
   0   9   2 9.68837 0.86204   6
   0   9  -2 9.54252 0.83559   6
   0   9  -2 9.00791 1.32026  22
   0   9   2 9.02546 0.99198  29
   0   9   2 8.46101 2.78536  23
  -1   9   2 7.22743 0.71321  27
   1   9  -2 8.63788 0.79765   6
   1   9  -2 7.26845 0.59609  28
  -1   9   2 10.3528 1.37909  22
   1   9  -2 6.99129 2.23998   2
   1  -9   2 8.23585 0.62623  26
  -1   9   2 8.05930 0.93413  29
   1   9  -2 7.78048 0.70126  27
   1   9  -2 9.85119 1.45313  22
  -1  -9  -2 8.01217 6.72997   1
  -1  -9  -2 8.06055 0.64927  29
   1   9  -2 7.78538 2.17030  19
  -1   9   2 7.57284 2.20833  14
   1   9  -2 6.79700 2.44831  14
  -1   9   2 7.27639 0.81002   6
  -1   9   2 7.67079 0.74500  26
  -1   9   2 9.26911 0.65152  28
   1   9  -2 6.35363 2.52230  23
  -1  -9  -2 7.94933 0.69768  26
   1   9   2 7.60789 0.91807  29
  -1   9  -2 8.64735 0.80943   6
  -1   9  -2 7.03178 0.59498  28
   1  -9  -2 7.31440 0.68575  26
  -1   9  -2 5.31372 2.37247  14
   1  -9  -2 7.36531 0.62490  20
  -1  -9   2 7.72091 0.58642  26
   1   9   2 6.35477 2.58442  19
   1  -9  -2 5.66179 3.72674   2
  -1   9  -2 7.88812 1.12872  29
   1   9   2 7.99704 0.77171   6
   1   9   2 8.60628 0.62142  28
   1   9   2 11.5660 2.89239  23
   1   9   2 8.49982 1.22098  22
   1   9   2 6.37279 2.20176   2
   1  -9  -2 9.02265 4.59888  23
  -1   9  -2 6.78773 0.67969  27
  -1   9  -2 8.10877 1.39652  22
   1   9   2 7.52920 0.71243  27
  -1  -9   2 5.78923 4.20985   1
   1   9   2 9.27920 0.81459  26
   1  -9  -2 7.96143 0.71354  29
   1   9   2 6.11349 2.08262  14
   2   9  -2 52.5661 2.94713  27
   2   9  -2 55.7341 4.97426  19
  -2   9   2 56.2053 3.01771  27
   2   9  -2 51.8061 5.62987  14
   2   9  -2 49.3294 6.10106   2
  -2  -9  -2 57.7375 3.08359  21
  -2  -9  -2 58.1084 10.2216   1
   2   9  -2 54.7914 6.60724  23
  -2   9   2 50.8492 3.55839  22
  -2   9   2 54.2352 2.74609  24
   2  -9   2 55.6074 2.86226  26
  -2   9   2 60.2937 3.39855  29
  -2   9   2 44.9133 5.02933  14
   2   9  -2 54.3073 3.66021  22
  -2   9   2 52.4182 2.83555  28
  -2   9   2 56.4662 3.12231   6
   2   9  -2 52.8960 2.83195  28
   2   9  -2 53.7663 3.04576   6
  -2  -9  -2 53.3234 2.92384  26
   2   9   2 51.1673 5.22963   2
   2   9   2 58.1392 5.58661  19
   2  -9  -2 53.0468 2.98698  26
   2  -9  -2 64.3110 7.87603   2
  -2  -9   2 60.1726 3.44358   8
   2   9   2 57.0926 3.05996  28
   2   9   2 59.9608 3.18098   6
   2   9   2 57.2452 3.13295  26
   2   9   2 51.3826 3.01310  27
  -2  -9   2 53.7288 7.75169   1
  -2   9  -2 55.6166 3.17219   6
   2  -9  -2 49.6689 2.84499  20
  -2  -9   2 60.6133 3.18406  21
  -2  -9   2 52.6904 3.09294  11
  -2   9  -2 55.9026 3.80351  22
  -2   9  -2 55.3738 2.95623  28
  -2   9  -2 57.4952 7.43312  14
  -2   9  -2 51.8859 3.02914  27
   2   9   2 54.8570 3.59318  22
   2   9   2 49.6943 5.61424  23
   2  -9  -2 58.1597 3.04701  29
   2   9   2 49.1014 4.84821  14
  -2   9  -2 55.6200 3.46984  29
   2  -9  -2 62.1558 7.30367  23
  -2  -9   2 52.3884 2.81370  15
   2   9   2 55.8220 2.80561  24
   2  -9  -2 57.8712 3.28810   8
   2   9   2 55.7351 3.26569  29
   3   9  -2 37.7447 2.20816  27
  -3   9   2 33.8711 2.51256  29
   3   9  -2 36.5702 2.05726  28
   3  -9   2 32.7068 2.19879  11
  -3   9   2 36.8670 2.93737  22
  -3   9   2 39.6068 1.95022  24
   3   9  -2 41.7788 5.14228   2
   3  -9   2 36.9376 2.40156   8
   3   9  -2 39.6752 4.56044  19
  -3   9   2 36.7498 2.33043   6
   3   9  -2 38.6854 2.29032   6
   3  -9   2 40.8933 2.11944  26
   3   9  -2 33.5795 4.48242  23
   3   9  -2 37.2764 1.96194  24
  -3  -9  -2 34.6655 2.19979  11
  -3  -9  -2 41.3943 10.0330   1
  -3   9   2 38.7536 5.02628  14
   3   9  -2 36.3945 4.46750  14
   3   9  -2 38.4070 3.17153  22
  -3   9   2 39.2605 2.06048  28
  -3   9  -2 33.3987 3.01669  22
  -3  -9   2 41.9087 2.34140  11
   3   9   2 40.7023 2.34926   6
  -3  -9   2 34.7759 1.94238  17
   3   9   2 36.0628 1.95265  24
   3   9   2 41.7827 5.03986  23
   3  -9  -2 36.1371 2.01662  20
  -3   9  -2 36.9548 2.23935  27
   3  -9  -2 36.6322 2.19517  29
   3   9   2 36.0658 4.76701  14
  -3  -9   2 33.8180 2.10589   9
  -3  -9   2 35.5802 1.94551  15
  -3   9  -2 49.6041 5.73654  14
  -3   9  -2 34.6517 2.05482  28
   3   9   2 34.9133 2.17095  27
   3   9   2 33.6506 2.02597  28
  -3   9  -2 41.7074 2.69299  29
   3  -9  -2 35.7367 2.24404  16
  -3  -9   2 41.5820 2.44006   3
   3  -9  -2 40.5883 2.32435  26
   3   9   2 42.9213 5.21359   2
   3   9   2 37.6336 2.79397  22
   3   9   2 41.7115 2.39574  26
   3  -9  -2 34.2751 2.57929   8
  -3  -9   2 44.2150 7.56577   1
   3   9   2 35.0803 4.89436  19
   3   9   2 35.1858 2.43590  29
  -3   9  -2 41.6556 2.42408   6
  -4   9   2 301.324 15.9068  29
   4   9  -2 342.796 18.0614  19
   4   9  -2 316.562 15.2703  24
   4  -9   2 292.897 15.4916  11
   4   9  -2 329.732 15.4217  28
  -4   9   2 308.627 15.3237   4
  -4  -9  -2 311.231 15.7088   3
  -4  -9  -2 329.277 15.6019  11
   4  -9   2 320.792 15.6332  18
   4   9  -2 318.739 15.5436  27
  -4   9   2 317.617 15.5193  27
   4  -9   2 342.141 15.7861   8
   4   9  -2 306.487 15.6585   6
  -4   9   2 329.723 15.2297  24
   4   9  -2 337.578 18.6615  23
   4   9  -2 317.320 16.2805  22
   4   9  -2 297.088 17.8901  14
  -4   9   2 306.973 17.7368  14
   4  -9   2 325.676 15.4229  26
  -4  -9  -2 314.539 24.8859   1
  -4   9   2 333.037 16.2583  22
  -4   9   2 314.514 15.3362  28
   4   9  -2 323.935 17.8916   2
   4   9   2 305.886 16.2744  22
   4   9   2 335.968 15.7134  27
   4  -9  -2 345.228 15.6864  29
   4   9   2 317.568 17.6707  14
  -4  -9   2 316.935 15.3724  15
   4   9   2 339.730 15.8952   6
   4   9   2 296.806 15.3830  24
  -4   9  -2 333.472 15.7479  27
  -4   9  -2 308.478 16.5210  22
   4   9   2 309.565 15.8297  26
  -4   9  -2 339.355 15.9332   6
   4  -9  -2 311.658 15.6240  26
  -4   9  -2 329.879 16.2113  29
   4  -9  -2 331.370 15.4865  16
  -4  -9   2 319.048 15.7864  11
   4  -9  -2 318.690 15.4661  20
  -4  -9   2 318.238 21.5864   1
  -4  -9   2 338.278 15.9590   3
  -4  -9   2 295.450 15.3731  17
   4   9   2 330.206 18.0697   2
   4   9   2 339.197 16.0263  29
  -4   9  -2 317.067 15.5399  28
   4   9   2 323.327 18.8544  23
  -4  -9   2 306.266 15.3346   9
   4   9   2 310.935 15.5119  28
   4   9   2 341.606 20.1363  19
   5   9  -2 16.4850 1.25049  27
  -5  -9  -2 18.6284 11.9876   1
  -5   9   2 17.5128 1.08461   4
  -5   9   2 19.4599 1.64573  29
   5   9  -2 12.4261 2.41514  22
  -5   9   2 14.6489 1.96978  22
   5   9  -2 17.8136 1.03739  24
  -5  -9  -2 16.7401 1.25854  11
   5   9  -2 16.9236 1.12807  28
   5  -9   2 17.3795 1.18466  26
  -5  -9  -2 16.7413 1.27773   3
  -5   9   2 17.3633 0.95418  24
  -5   9   2 15.5923 1.02101  28
   5   9   2 17.8646 1.15683  28
   5  -9  -2 17.8036 1.09294  16
  -5  -9   2 17.9493 1.02502  17
  -5  -9   2 18.5891 1.37920   3
  -5   9  -2 17.2764 1.14334  28
   5   9   2 18.5864 1.45109   6
  -5  -9   2 17.5992 1.33629  11
   5   9   2 16.5740 1.27724  27
   5   9   2 15.6744 2.04576  22
   5   9   2 17.5897 2.00812  29
  -5  -9   2 16.8251 0.98744  15
  -5  -9   2 6.38471 7.29197   1
  -5  -9   2 16.7683 1.14135  12
  -5  -9   2 17.1208 0.96816   9
   5  -9  -2 17.6468 1.25825  26
  -5   9  -2 18.2141 1.32301  27
  -5   9  -2 14.9786 2.07991  29
   5   9   2 16.3357 1.02420  24
   5   9   2 19.6657 1.66081  26
  -5   9  -2 16.8251 1.48924   6
   6   9  -2 72.4067 3.54251  28
  -6  -9  -2 65.6305 3.40144  12
   6   9  -2 67.8359 3.35722  24
   6   9  -2 67.0521 3.76946   6
  -6   9   2 68.7130 3.40616   4
   6  -9   2 60.0110 3.45563  26
  -6   9   2 66.4169 3.82490  29
  -6  -9   2 62.8504 3.18231  17
  -6   9  -2 66.5019 3.29135  28
  -6   9  -2 55.9873 4.08895  29
  -6   9  -2 67.1112 3.18771  24
  -6  -9   2 61.2097 3.47797  11
  -6  -9   2 59.1624 3.27314   7
   6   9   2 65.0977 3.19939  24
   6   9   2 63.6422 3.80772  29
  -6  -9   2 68.8535 3.51633   3
   6   9   2 67.3640 3.36799  28
  -6  -9   2 62.3140 3.28328  12
   6  -9  -2 66.0435 3.24424  16
   6   9   2 59.2229 4.03326   6
  -6   9  -2 62.5915 3.48303  27
   6  -9  -2 65.4634 3.43560  26
  -6  -9   2 66.9257 3.17589   4
   7  -9   2 15.5134 0.94780  26
   7   9  -2 14.9937 0.90373  24
  -7  -9  -2 13.4576 0.84401   7
   7   9  -2 15.6269 1.05492  27
  -7  -9  -2 14.9873 0.91606   4
   7   9  -2 13.6175 0.93243  16
  -7   9   2 13.1724 0.84216   4
  -7  -9   2 15.0665 0.84866  10
   7   9   2 16.8395 0.82981  24
  -7  -9   2 13.5881 0.89048   7
   7  -9  -2 14.2238 1.01537  26
   7   9   2 17.3813 1.17834  16
  -7  -9   2 15.2923 0.78931   4
   7   9   2 14.1043 0.86310  28
   8   9  -2 38.7251 1.85210  24
  -8  -9  -2 36.9492 1.85517  10
   8   9   2 31.6302 1.71273  16
  -8  -9   2 35.5814 1.65615  10
   0  10  -2 59.5739 3.24234   6
   0 -10   2 58.5386 2.95960  26
   0 -10   2 54.0983 3.16949  11
   0  10  -2 53.9106 2.98179  28
   0  10   2 56.2496 5.46340  14
   0  10   2 62.0434 6.54271  23
   0 -10  -2 64.5950 3.46236   8
   0  10   2 48.9700 6.52527  19
   0 -10  -2 36.4125 8.78929   1
   0  10   2 52.2004 3.40401  29
   0  10   2 54.9098 3.71176  22
   0 -10   2 60.0652 2.98193   9
   0  10   2 58.9781 3.26056   6
   0 -10   2 59.3407 3.18504  18
   0  10   2 53.2789 5.96283   2
   0  10   2 57.9219 2.89046  24
   0  10  -2 51.9124 5.79017  14
   0  10  -2 51.9374 2.87616  24
   0  10  -2 57.5576 5.84134  19
   0  10   2 63.2134 3.25102  26
   0 -10   2 60.7904 3.73549  21
   0 -10  -2 57.9903 3.07061  26
   0  10   2 57.6057 3.16601  27
   0 -10  -2 55.3604 3.16490  21
   0 -10   2 44.6185 7.94288   1
   0  10  -2 58.4392 4.01091  22
   0 -10   2 54.7739 2.92058  17
  -1  10   2 41.3570 2.76439  29
  -1 -10  -2 36.8113 9.66940   1
   1 -10   2 49.0507 2.84329   8
  -1  10   2 43.2944 2.58152   6
  -1 -10  -2 41.7997 2.40922  26
   1  10  -2 52.4358 5.19319  19
   1 -10   2 42.9051 2.31355  26
   1  10  -2 40.3130 2.32125  28
  -1  10   2 44.5771 2.24052  24
   1  10  -2 40.8546 2.43872  27
  -1  10   2 45.5428 5.27229  14
  -1 -10  -2 45.7395 2.57582  21
   1  10  -2 50.9263 5.94082  23
   1 -10   2 43.4449 2.32495  17
  -1  10   2 41.1982 2.32955  28
   1  10  -2 47.3557 5.34336   2
   1 -10   2 39.9556 2.82388  21
   1  10  -2 39.7589 2.34065  24
   1 -10   2 47.0524 2.57511  18
   1  10  -2 43.8508 2.58514   6
  -1  10   2 43.5586 2.52348  26
   1  10  -2 46.1599 5.59600  14
   1  10  -2 43.0779 3.29249  22
  -1  10   2 43.8756 3.14302  22
  -1 -10   2 43.3013 2.70940  11
   1  10   2 38.2294 2.66023  29
   1 -10  -2 46.4193 2.78335   8
  -1 -10   2 46.7039 2.61823  21
  -1  10  -2 42.7696 2.99540  29
  -1  10  -2 41.3151 2.23827  24
   1  10   2 44.8163 5.16132  14
   1 -10  -2 41.6140 2.39646  26
  -1  10  -2 47.7619 5.71879  14
  -1  10  -2 41.8237 2.33897  28
  -1  10  -2 45.7618 2.61791   6
   1  10   2 42.4785 2.56293  27
   1  10   2 46.2034 2.61211   6
  -1 -10   2 47.5273 7.36214   1
  -1  10  -2 45.7491 3.42818  22
   1 -10  -2 40.9742 2.22652  29
   1  10   2 43.2588 2.22685  24
  -1  10  -2 44.1812 2.48606  27
   1  10   2 34.2095 5.07314  23
   1  10   2 37.7126 4.89893   2
   1  10   2 41.4615 3.04108  22
  -1 -10   2 41.8136 2.23577  15
   1  10   2 43.0417 5.22561  19
   1  10   2 43.7116 2.54334  26
   1  10   2 41.1836 2.31906  28
  -2  10   2 5.55224 0.66818  27
   2 -10   2 4.56367 0.60642  11
  -2  10   2 6.49650 3.16121  14
   2  10  -2 5.31025 0.60035  27
  -2  10   2 4.95276 0.73436   6
  -2  10   2 4.61911 0.86435  29
  -2 -10  -2 4.77214 0.61937  11
  -2 -10  -2 5.18470 0.67446  21
   2 -10   2 4.81377 0.59966  21
  -2  10   2 5.61109 0.43172  24
   2  10  -2 10.7699 3.05583  19
  -2 -10  -2 7.31785 8.64927   1
  -2  10   2 5.02922 0.51620  28
   2  10  -2 4.84062 0.41660  24
   2  10  -2 5.32355 0.69413   6
   2  10  -2 9.76884 3.46152  14
   2  10  -2 4.70996 0.50212  28
   2  10  -2 5.23493 1.42282  22
   2  10  -2 7.75939 3.71482  23
   2 -10   2 4.63777 0.48725  17
   2 -10   2 5.62260 0.82110   8
   2  10  -2 7.22238 3.15950   2
  -2  10   2 3.66564 1.14444  22
   2 -10   2 6.00305 0.71102  18
   2  10   2 1.71722 2.89801  14
  -2  10  -2 4.67922 0.51885  28
   2 -10  -2 5.72532 0.48823  17
   2  10   2 3.91921 2.92134   2
   2 -10  -2 4.98664 0.74950   8
  -2  10  -2 9.01047 3.47818  14
   2  10   2 5.78951 0.65861  27
   2  10   2 6.30040 0.75316   6
  -2  10  -2 4.14460 1.40890  22
   2 -10  -2 5.21591 0.57948  29
   2  10   2 5.27456 0.52524  28
  -2 -10   2 5.92288 0.48152  15
   2  10   2 4.32472 0.71423  26
   2  10   2 4.74428 0.81381  29
  -2  10  -2 7.10101 0.82179   6
   2  10   2 2.95423 3.46032  23
   2  10   2 3.61122 1.09447  22
  -2  10  -2 3.73963 0.90106  29
   2  10   2 5.70375 0.45638  24
  -2  10  -2 4.75780 0.63231  27
   2 -10  -2 5.22107 0.53245  16
   2  10   2 0.64138 3.08104  19
  -2 -10   2 6.63536 5.49435   1
   3 -10   2 632.504 27.6067  18
   3  10  -2 576.510 31.3447  23
   3  10  -2 565.798 27.2865  28
   3  10  -2 528.953 27.1452  24
   3  10  -2 608.106 29.7367  19
   3  10  -2 556.765 27.5346   6
  -3  10   2 638.674 29.7883  14
  -3  10   2 594.172 27.1344  24
   3 -10   2 535.837 27.6608   8
   3 -10   2 594.799 27.2724  26
  -3  10   2 565.696 27.2495  28
  -3  10   2 549.958 28.1303  22
  -3 -10  -2 583.448 27.5327  21
  -3  10   2 612.714 28.1229   6
   3 -10   2 527.304 27.4296  11
   3  10  -2 554.281 28.0718  22
  -3  10   2 580.445 27.4403  27
   3  10  -2 591.805 29.4866  14
   3  10  -2 519.662 30.6546   2
  -3 -10  -2 545.420 35.7597   1
  -3  10   2 556.260 27.8803  29
   3  10  -2 595.966 27.4704  27
  -3 -10  -2 520.946 27.3881  11
   3  10   2 552.539 27.3873  26
   3  10   2 591.603 27.2631  27
  -3  10  -2 568.435 27.7561  29
   3  10   2 558.567 26.9584  24
   3 -10  -2 581.784 27.0066  29
  -3  10  -2 533.914 28.0364  22
  -3 -10   2 547.577 26.8940   9
  -3  10  -2 604.914 27.3191  27
  -3 -10   2 571.771 27.3208  11
  -3  10  -2 598.988 29.7676  14
  -3 -10   2 524.850 26.9320  15
   3  10   2 552.931 27.0795  28
   3  10   2 589.518 29.0876  14
   3 -10  -2 570.186 27.4404   8
   3  10   2 576.392 27.5946  29
   3 -10  -2 586.116 27.0250  16
  -3  10  -2 572.658 27.4289   6
  -3 -10   2 551.045 27.4667   3
  -3 -10   2 576.028 32.2030   1
   3  10   2 541.393 27.8242  22
   3  10   2 580.197 29.4688   2
   3  10   2 566.839 32.8275  19
  -3  10  -2 545.637 27.0883  28
   3  10   2 572.183 30.0861  23
   3 -10  -2 562.964 27.1780  26
  -3 -10   2 600.522 27.3748  21
  -3 -10   2 542.025 26.9315  17
   4 -10   2 127.785 6.93204  18
  -4  10   2 134.017 7.64683  22
   4  10  -2 138.247 7.06879   6
   4  10  -2 131.780 7.98079  22
   4  10  -2 134.541 6.63722  24
   4 -10   2 142.707 7.09925   8
   4 -10   2 142.724 6.75766  26
  -4  10   2 132.980 6.68648  28
   4  10  -2 143.542 6.95627  27
   4  10  -2 140.282 6.77827  28
  -4 -10  -2 132.216 6.91009  11
  -4  10   2 131.407 7.14611  27
  -4  10   2 134.108 6.68686   4
  -4  10   2 131.259 7.06595   6
  -4 -10  -2 133.824 7.07296   3
  -4  10   2 140.230 6.58913  24
  -4  10   2 132.841 7.33026  29
  -4 -10  -2 152.029 19.3769   1
  -4  10  -2 136.287 7.52516  29
  -4 -10   2 137.322 7.10015  11
   4  10   2 132.883 6.84820  28
  -4  10  -2 144.682 7.09251  27
   4 -10  -2 137.533 6.77243  16
  -4 -10   2 127.541 6.69831  17
   4  10   2 131.629 7.29986  29
  -4 -10   2 140.355 7.22103   3
  -4  10  -2 147.256 7.24164   6
  -4  10  -2 138.632 8.06161  22
   4  10   2 144.821 7.05491  27
  -4 -10   2 136.258 6.70404  15
  -4 -10   2 140.006 13.4137   1
   4  10   2 135.077 7.71819  22
   4 -10  -2 135.978 6.94523  26
   4  10   2 151.901 7.27408   6
  -4 -10   2 152.418 7.16250  21
  -4 -10   2 133.909 6.66238   9
   4  10   2 137.107 7.23202  26
  -4  10  -2 134.057 6.86634  28
   4  10   2 129.550 6.72024  24
   5  10  -2 5.89854 0.70078  27
   5  10  -2 6.61177 0.81787   6
   5  10  -2 6.43357 0.55022  24
   5 -10   2 5.72041 0.58922  26
   5  10  -2 6.24421 0.60605  28
  -5 -10  -2 5.54863 0.68532   3
  -5  10   2 6.32289 0.55402   4
  -5  10   2 7.06578 0.48021  24
  -5  10   2 5.13218 0.86405  29
  -5 -10   2 5.91090 0.42784  15
  -5  10  -2 6.53651 0.58850  28
   5  10   2 7.73353 1.05008  29
  -5  10  -2 4.77628 0.88407  29
   5  10   2 5.08189 0.80791   6
   5 -10  -2 5.83023 0.65567  26
  -5  10  -2 5.83907 0.71069  27
  -5  10  -2 6.90592 1.05564   6
   5  10   2 5.83473 0.46780  24
   5 -10  -2 5.25475 0.47019  16
   5  10   2 6.00354 0.73343  27
   5  10   2 6.44404 0.58022  28
  -5 -10   2 6.24623 0.73889  11
  -5  10  -2 5.64332 0.44943  24
  -5 -10   2 5.63714 0.73041   3
  -5 -10   2 5.44389 0.56059   7
  -5 -10   2 4.95627 0.44062  17
   6 -10   2 20.9672 1.22514  26
   6  10  -2 21.4443 1.14486  24
   6  10  -2 20.3239 1.22946  28
  -6  10   2 18.0416 1.14726   4
  -6 -10  -2 21.2510 1.15091   4
   6  10  -2 21.2366 1.39208  27
  -6  10  -2 21.2262 1.10847  24
  -6 -10   2 18.5657 1.09385  17
   6  10   2 22.1193 1.13035  24
   6  10   2 21.9737 1.22138  28
   6 -10  -2 20.7507 1.31934  26
  -6 -10   2 21.9565 1.22226  12
  -6 -10   2 18.3607 1.29409   3
   6  10   2 18.2097 1.37044  27
  -6 -10   2 20.9859 1.12466   4
  -6  10  -2 19.6778 1.25934  28
  -6 -10   2 22.1625 1.13413  10
  -6 -10   2 22.7155 1.23284   7
  -7  10   2 44.8096 2.24394   4
   7  10  -2 40.9794 2.31139  16
   7  10  -2 46.5095 2.27728  28
  -7 -10  -2 43.7279 2.20510   4
   7  10  -2 47.6158 2.21481  24
   7  10   2 45.5797 2.39522  16
   7  10   2 46.8118 2.23860  24
  -7 -10   2 47.5680 2.26953  10
  -7 -10   2 44.1605 2.30965   7
   0 -11  -2 2.98808 9.49482   1
   0 -11   2 4.74605 0.59938  11
   0  11   2 5.03649 1.10611   6
   0  11  -2 4.30925 0.48659  28
   0  11   2 4.28205 0.49154  28
   0 -11  -2 5.14535 0.60404  26
   0 -11  -2 3.71919 0.55882  21
   0 -11   2 4.52752 0.47201  26
   0 -11  -2 5.19336 0.76990   8
   0  11   2 4.04408 0.39025  24
   0 -11   2 5.00691 0.78908   8
   0  11  -2 4.66450 0.59818  27
   0  11   2 4.90410 0.74943  26
   0  11  -2 4.44024 0.71535   6
   0 -11   2 4.35136 0.61563  21
   0 -11   2 4.53701 0.42627  17
   0  11   2 10.5708 4.25946  14
   0  11   2 4.01684 1.30797  22
   0 -11   2 6.42333 8.38945   1
   0  11  -2 4.28668 0.38954  24
   0  11   2 4.59398 0.61743  27
   0  11  -2 7.46153 3.92993  14
   0  11   2 4.17264 0.86553  29
  -1  11   2 37.4699 2.39066   6
   1 -11   2 33.2965 1.79354  26
   1  11  -2 28.4663 1.71081  24
   1 -11   2 33.6750 2.30319   8
  -1 -11  -2 27.4611 14.4934   1
  -1 -11  -2 34.3013 1.93779  26
   1 -11   2 32.3390 1.71265   9
  -1  11   2 35.3577 2.90970  22
   1 -11   2 27.8556 8.31404   1
  -1  11   2 30.2690 1.82638  28
   1 -11   2 30.3831 1.74306  17
  -1 -11  -2 32.3075 1.73251  15
  -1  11   2 34.6502 2.03681  27
   1  11  -2 30.6616 6.98204  19
  -1  11   2 28.8620 4.65255  14
   1  11  -2 31.9979 1.85360  28
  -1  11   2 32.5780 2.42669  29
  -1  11   2 34.9548 2.07600  26
   1 -11   2 35.9903 2.07038  18
   1  11  -2 34.5391 2.12238   6
   1  11  -2 26.8658 3.37776  22
   1 -11   2 28.6310 1.99817  21
  -1 -11  -2 33.9922 2.05481  21
  -1  11   2 31.4193 1.72590  24
   1  11  -2 33.2824 2.00586  27
   1 -11   2 30.8409 1.96951  11
   1  11  -2 39.7193 6.86560  14
  -1 -11   2 32.4913 1.75017   9
   1 -11  -2 34.7865 1.75191   9
   1  11   2 41.9588 9.01043  19
   1  11   2 32.7148 2.90412  22
   1  11   2 19.6958 8.38477  23
   1 -11  -2 33.6693 1.98842  26
   1  11   2 33.3167 2.39625  29
  -1  11  -2 27.3428 3.17033  22
   1  11   2 39.0817 2.27051   6
  -1 -11   2 31.7743 1.77759  17
   1 -11  -2 34.4523 2.29092   8
  -1  11  -2 34.2688 2.05953  27
  -1  11  -2 33.3140 1.91459  28
   1  11   2 31.3121 4.77075  14
   1  11   2 32.8622 1.91090  28
  -1  11  -2 33.9171 1.79480  24
  -1 -11   2 34.8025 2.16850  21
   1  11   2 35.9662 2.08333  27
   1  11   2 32.6635 1.78511  24
  -1 -11   2 27.5945 8.47669   1
  -1 -11   2 30.4779 2.04098  11
   1  11   2 32.3239 2.13836  26
  -1  11  -2 35.7516 5.11667  14
  -1 -11   2 34.3091 1.81046  15
  -1  11  -2 35.7540 2.21849   6
   1  11   2 28.6226 7.61020   2
   2  11  -2 204.887 14.5064  23
   2 -11   2 220.804 11.2833   8
   2  11  -2 208.189 13.9964   2
   2 -11   2 207.991 10.7348  17
  -2  11   2 219.173 11.7173  22
   2  11  -2 229.445 11.8065  22
   2  11  -2 221.745 13.9223  19
   2 -11   2 237.683 11.0778  18
  -2  11   2 229.929 10.9821  27
  -2  11   2 224.147 10.6653  24
  -2 -11  -2 217.514 11.0439  21
   2  11  -2 197.109 10.6637  24
   2  11  -2 218.508 10.8068  28
  -2  11   2 226.792 11.1191   6
  -2  11   2 223.079 10.7834  28
   2  11  -2 233.291 10.9900  27
   2 -11   2 228.245 10.7474  26
  -2 -11  -2 215.176 20.9704   1
   2  11  -2 213.139 11.0513   6
  -2  11   2 236.687 11.0232  26
  -2  11   2 225.078 11.4593  29
   2 -11  -2 228.320 10.8308  26
   2  11   2 226.870 11.5982  22
   2 -11  -2 221.842 11.1841   8
  -2 -11   2 237.361 16.8121   1
   2  11   2 216.596 10.7553  28
  -2  11  -2 224.326 11.4858  29
  -2 -11   2 232.391 11.0585  21
   2  11   2 200.458 14.7015  19
   2  11   2 209.763 11.0021  26
   2  11   2 211.558 11.2370  29
  -2  11  -2 216.626 11.0625   6
  -2  11  -2 212.015 10.6154  24
  -2  11  -2 213.893 11.8306  22
  -2  11  -2 218.079 10.7571  28
   2  11   2 240.436 11.0973   6
  -2 -11   2 208.277 11.0071  11
  -2 -11   2 211.662 10.6627  15
   2  11   2 228.882 15.0463  23
   2  11   2 231.910 14.1206   2
  -2  11  -2 219.097 10.9401  27
   2  11   2 206.779 10.6089  24
   2  11   2 246.511 10.9744  27
   3 -11   2 100.085 5.39553   8
   3  11  -2 103.150 5.31696   6
  -3  11   2 103.641 5.35957   6
   3  11  -2 97.7845 4.89146  24
  -3  11   2 100.142 4.98101  28
  -3  11   2 101.800 5.19796  26
  -3  11   2 91.4370 5.55797  29
   3 -11   2 93.5808 4.89497  17
   3  11  -2 100.787 5.02954  28
  -3  11   2 96.7022 4.85110  24
   3  11  -2 103.964 5.31568  27
  -3 -11  -2 90.0528 5.08182  11
  -3 -11  -2 74.0218 13.7153   1
   3 -11   2 105.448 4.97792  26
  -3  11   2 100.406 6.02694  22
  -3 -11   2 94.5558 4.79423  15
   3  11   2 95.1111 5.91152  22
  -3 -11   2 93.6323 5.14680  21
   3  11   2 96.8479 5.42997  29
  -3 -11   2 95.0153 4.78126  17
  -3  11  -2 95.4926 6.43768  22
   3  11   2 104.194 5.27581   6
  -3  11  -2 98.5140 5.65659  29
   3 -11  -2 97.9248 4.80452  17
   3  11   2 100.434 4.96836  28
  -3 -11   2 94.0156 4.73536   9
   3 -11  -2 105.747 5.04367  26
  -3 -11   2 92.5968 11.5036   1
  -3  11  -2 96.1116 4.81494  24
  -3  11  -2 100.776 5.29038   6
  -3  11  -2 96.0407 4.94941  28
  -3  11  -2 103.247 5.27620  27
  -3 -11   2 95.3901 5.13276  11
  -3 -11   2 95.2233 5.30963   3
   3  11   2 95.1980 4.81191  24
  -4  11   2 88.8765 4.86567  27
   4  11  -2 95.5603 4.66588  24
  -4  11   2 89.3798 4.69354   4
  -4  11   2 89.0673 5.30087  29
  -4  11   2 96.0306 4.60858  24
  -4 -11  -2 92.7380 5.20176  11
   4  11  -2 94.9010 4.94358  27
   4 -11   2 94.7666 4.72322  26
  -4  11   2 96.4850 4.70608  28
   4  11  -2 95.9259 5.09659   6
   4  11  -2 99.5788 4.80270  28
   4 -11   2 94.9552 5.03801   8
  -4  11  -2 106.229 4.85952  28
   4 -11  -2 95.3115 4.71749  17
  -4  11  -2 96.8754 5.00890  27
  -4 -11   2 91.7742 4.63099  10
  -4  11  -2 98.4156 4.69994  24
  -4  11  -2 95.1357 5.16932   6
  -4 -11   2 93.5416 5.14196   3
   4  11   2 103.852 5.05056  27
   4  11   2 84.9662 5.22270  29
   4  11   2 97.2408 4.71109  24
  -4 -11   2 88.8490 4.97696  11
  -4 -11   2 94.2009 4.69205  17
  -4 -11   2 95.5130 4.67473  15
   4  11   2 97.1474 5.17641   6
   4  11   2 105.712 4.84723  28
  -4 -11   2 88.1420 4.98594  21
   4 -11  -2 96.8099 4.90898  26
  -4  11  -2 83.0359 5.40602  29
   5  11  -2 0.72814 0.31491  27
  -5  11   2 0.96081 0.15926  24
   5  11  -2 0.66040 0.48396   6
  -5  11   2 -0.0092 0.48681  29
   5  11  -2 1.12413 0.27529  28
  -5 -11  -2 0.96803 0.35556   3
   5  11  -2 0.95784 0.19318  24
  -5 -11   2 1.25744 0.35612  11
  -5  11  -2 1.24061 0.39219  27
  -5 -11   2 0.69491 0.30947   3
  -5 -11   2 0.88741 0.27660  17
  -5  11  -2 0.90417 0.18010  24
  -5  11  -2 1.00160 0.25778  28
  -5 -11   2 1.00260 0.25218   7
  -5 -11   2 1.18996 0.18431   4
   5 -11  -2 0.80845 0.29323  26
   5  11   2 0.95695 0.18643  24
   5  11   2 0.50853 0.55495   6
  -5 -11   2 0.93735 0.17857  10
  -5 -11   2 1.04603 0.27225  12
   5  11   2 0.99946 0.25430  28
   5  11   2 0.51283 0.33802  27
   6  11  -2 23.6092 1.41504  16
  -6 -11  -2 23.6942 1.32495  12
  -6 -11  -2 23.6566 1.35487   7
  -6  11   2 23.2073 1.32095   4
   6  11  -2 26.4021 1.31025  24
   6 -11   2 24.0366 1.31924  17
  -6 -11  -2 26.0984 1.29394   4
   6  11  -2 26.4290 1.54101  27
   6 -11  -2 24.4114 1.42838  26
  -6 -11   2 25.5377 1.36313  12
  -6  11  -2 24.9931 1.25250  24
  -6 -11   2 24.3874 1.26216  10
   6  11   2 24.7061 1.27172  24
   6 -11  -2 23.0468 1.29151  17
   6  11   2 26.2295 1.35293  28
  -6 -11   2 24.3103 1.35661   7
   7 -11   2 49.3718 2.42174  17
  -7 -11   2 50.2456 2.35794   7
   7  11   2 45.6765 2.41549  16
   0  12  -2 367.382 17.2485  28
   0  12  -2 382.396 17.4556  27
   0  12   2 367.220 18.2248  22
   0 -12   2 374.800 17.7591   8
   0  12   2 364.747 17.2412  28
   0  12   2 348.008 17.0965  24
   0  12  -2 367.567 17.5464   6
   0 -12   2 349.025 17.4499  21
   0 -12   2 352.470 22.8364   1
   0 -12  -2 341.528 17.3811  21
   0  12   2 383.473 17.4311  27
   0  12   2 352.920 17.7978  29
   0  12   2 366.161 17.5161  26
   0 -12   2 340.593 17.0791  17
   0 -12   2 351.910 17.1135  15
   0 -12   2 350.905 17.3544  11
   0  12   2 390.636 17.6125   6
   0 -12  -2 304.311 26.6105   1
   0  12  -2 344.243 18.3613  22
   0 -12   2 332.525 17.0543   9
  -1 -12  -2 24.1096 1.31860  15
  -1  12   2 23.0728 3.08138  22
   1 -12   2 22.3307 1.31311  17
   1  12  -2 25.1927 1.46331  28
  -1  12   2 26.8542 1.72575  26
   1 -12   2 19.9357 7.82029   1
  -1  12   2 23.4509 1.42052  28
   1  12  -2 23.9123 1.32515  24
  -1  12   2 21.2371 1.93086  29
  -1  12   2 23.4033 1.30954  24
  -1  12   2 26.9007 2.18058  27
   1 -12   2 21.5221 1.49140  11
  -1 -12  -2 14.8360 10.1571   1
  -1 -12  -2 23.2270 1.60172  21
  -1  12   2 27.2044 1.76808   6
   1  12  -2 21.5204 1.62666   6
   1 -12   2 23.5937 1.83901   8
   1 -12   2 21.3347 1.54084  21
   1  12  -2 27.2080 2.17997  27
   1 -12   2 23.4216 1.28756   9
   1 -12   2 22.1302 1.30108  26
  -1 -12   2 25.3991 1.84128   8
  -1 -12   2 24.1864 1.60626  11
  -1 -12   2 22.7579 1.31263  17
   1  12   2 23.1796 1.33702  24
  -1 -12   2 23.5529 1.65829  21
   1 -12  -2 21.6659 1.49540  21
   1  12   2 23.8567 1.46002  28
   1  12   2 23.5853 1.96068  29
   1 -12  -2 28.2177 12.3517   1
   1  12   2 26.4305 2.93464  22
  -1 -12   2 15.2672 6.89268   1
  -1 -12   2 23.2245 1.34205  15
  -1  12  -2 23.9253 1.68696   6
   1  12   2 28.8191 2.25011  27
   1 -12  -2 26.4162 1.52402  26
   1  12   2 27.0079 1.76791   6
  -1  12  -2 24.1116 1.45585  28
  -1  12  -2 24.1393 1.33527  24
  -1  12  -2 23.8143 1.82683  27
  -1 -12   2 22.3620 1.28013   9
   1 -12  -2 22.3523 1.26800   9
  -2 -12  -2 376.781 18.9271  21
  -2 -12  -2 392.182 18.5811  15
  -2  12   2 372.091 18.5959  24
  -2  12   2 414.112 19.0320  26
   2 -12   2 386.824 18.5856   9
   2  12  -2 381.701 18.6256  24
  -2  12   2 414.850 19.8646  22
   2 -12   2 381.689 19.1869   8
  -2  12   2 400.660 18.7282  28
  -2  12   2 400.452 19.1065   6
   2  12  -2 425.149 18.9880  27
   2  12  -2 389.676 19.0512   6
  -2 -12  -2 346.157 36.2997   1
   2 -12   2 387.586 18.6597  26
  -2  12   2 391.681 19.4201  29
  -2  12   2 392.084 18.9021  27
   2 -12   2 363.666 18.6108  17
   2 -12   2 387.571 18.8880  21
   2  12  -2 385.242 18.7608  28
  -2  12  -2 396.712 18.1615  28
   2  12   2 426.725 18.5539   6
  -2  12  -2 370.297 18.0109  24
  -2  12  -2 350.454 18.8278  29
  -2  12  -2 361.882 19.2929  22
  -2  12  -2 384.824 18.3384  27
  -2 -12   2 340.846 18.2604  11
  -2 -12   2 382.391 17.9466   9
  -2 -12   2 381.620 18.3916  21
  -2  12  -2 367.644 18.4581   6
  -2 -12   2 371.560 18.5008   3
   2 -12  -2 330.884 29.6736   1
   2  12   2 385.625 18.7424  29
   2  12   2 387.291 18.1458  28
   2  12   2 409.559 19.2215  22
  -2 -12   2 369.741 18.0015  15
  -2 -12   2 372.033 17.9790  17
  -3  12   2 231.516 11.6986   6
   3  12  -2 237.257 11.3914  28
   3 -12   2 220.873 11.8400   8
   3  12  -2 254.904 11.5890  27
  -3  12   2 230.393 11.2188  24
  -3  12   2 245.706 12.0446  29
  -3  12   2 243.070 11.3356  28
   3 -12   2 228.733 11.2552  26
   3 -12   2 223.058 11.4008  17
  -3  12   2 222.529 11.5446  26
   3  12  -2 232.854 11.4025  24
   3  12  -2 246.588 11.6927   6
  -3  12   2 237.937 11.5117  27
  -3 -12  -2 225.797 11.4258  11
  -3 -12   2 240.072 11.3505  15
  -3 -12   2 235.527 11.8588   3
  -3 -12   2 241.543 11.3332  17
   3  12   2 246.694 11.3837  24
  -3 -12   2 237.724 11.7295  21
   3  12   2 251.131 11.8658   6
  -3  12  -2 233.795 11.6739  27
  -3  12  -2 259.064 11.9099   6
  -3  12  -2 219.295 12.1507  29
   3  12   2 261.432 11.7179  27
   3 -12  -2 218.407 11.3274  17
  -3  12  -2 232.717 11.3694  24
  -3 -12   2 220.714 11.2873   9
   3  12   2 236.388 12.0444  29
   3 -12  -2 232.559 11.5352  26
  -3  12  -2 236.860 11.5034  28
  -3 -12   2 223.018 12.1710  11
  -4  12   2 51.9091 2.72421  28
   4 -12   2 50.2468 2.70689  26
  -4 -12  -2 55.9051 3.07030   3
   4 -12   2 56.0124 2.71533  17
   4  12  -2 54.7673 3.10603   6
  -4  12   2 55.3894 2.65609  24
   4  12  -2 55.0149 2.71697  24
  -4  12   2 48.8785 2.92502  26
   4  12  -2 54.2158 2.83265  28
  -4  12   2 52.4102 3.30219  29
   4  12  -2 51.5899 3.21793  27
  -4 -12   2 49.4816 2.77788  17
   4  12   2 53.2261 2.66158  24
   4 -12  -2 53.0478 2.81226  26
  -4 -12   2 49.9493 2.61471  15
  -4 -12   2 55.1283 2.74818   7
   4  12   2 54.5576 2.94446  27
   4  12   2 52.0721 2.75658  28
  -4  12  -2 51.9028 2.65069  24
  -4  12  -2 53.7781 2.76940  28
  -4 -12   2 54.7346 2.77812  12
   4  12   2 52.8239 3.17813   6
  -4 -12   2 55.6944 2.92701  11
  -4 -12   2 48.7757 2.98918   3
  -4  12  -2 54.9858 2.94085  27
  -4  12  -2 47.8292 3.24432   6
  -5 -12  -2 60.4909 3.41105   3
   5  12  -2 71.0871 3.49995  27
   5  12  -2 69.5806 3.34244  28
   5 -12   2 63.6735 3.22656  17
  -5 -12  -2 62.4116 3.48993  12
  -5 -12   2 59.5067 3.50838  11
   5  12   2 72.7879 3.34282  24
  -5 -12   2 67.5367 3.52654  12
  -5  12  -2 68.7359 3.39097  28
  -5 -12   2 63.6077 3.56825   3
  -5 -12   2 70.3613 3.40792   7
   5 -12  -2 70.4897 3.46596  26
  -5  12  -2 67.9881 3.39177  24
   6 -12   2 62.6263 3.21105  17
  -6 -12  -2 61.4159 3.25674   7
  -6 -12  -2 69.6778 3.17458   4
   6  12  -2 67.3890 3.21828  24
  -6 -12  -2 65.9895 3.23252  12
   6  12  -2 70.2624 3.43922  28
   6  12   2 59.9500 3.28035  16
  -6 -12   2 63.5653 3.20500  12
  -6 -12   2 70.1853 3.22578   7
   6  12   2 67.4875 3.13592  24
   0 -13   2 3.09229 0.67327  21
   0  13   2 4.63669 0.62752  27
   0 -13  -2 3.29894 0.47420  15
   0  13  -2 4.63326 0.49644  28
   0 -13   2 3.10923 0.65879   8
   0 -13  -2 3.22732 0.47226  21
   0 -13   2 3.62528 0.50845  11
   0  13   2 2.72606 0.83266  29
   0  13  -2 4.12077 0.58037  27
   0 -13   2 3.57115 0.41326  15
   0  13  -2 4.69210 0.71353   6
   0 -13   2 3.97634 0.38587  17
   0 -13   2 3.57867 0.34091   9
   0 -13  -2 3.04911 0.45764  26
   0  13   2 2.85602 0.62949   6
   0  13  -2 3.95800 0.38691  24
   0  13   2 3.65688 0.35750  24
   1 -13   2 115.761 5.95330  17
   1 -13   2 117.886 5.93800   9
  -1  13   2 130.570 6.09749  28
  -1 -13  -2 118.568 5.95431  15
  -1  13   2 124.841 6.73702  29
   1  13  -2 131.731 6.43651   6
   1 -13   2 113.636 6.20756  21
  -1  13   2 127.542 6.26832  27
  -1  13   2 121.236 6.40908   6
   1 -13   2 126.445 6.91543   8
  -1  13   2 115.148 5.98822  24
   1  13  -2 127.946 6.13064  28
   1  13  -2 117.465 5.99989  24
   1  13  -2 131.865 6.30478  27
   1  13   2 130.284 6.48466   6
  -1 -13   2 112.178 6.44868  21
  -1 -13   2 128.676 5.98964  17
  -1  13  -2 122.858 6.30341  27
  -1 -13   2 128.615 5.96220   9
  -1  13  -2 122.472 6.13771  28
   1  13   2 122.033 6.03382  24
  -1 -13   2 125.932 6.02312   7
  -1  13  -2 130.867 6.45925   6
  -1 -13   2 115.975 6.20301  11
   1  13   2 117.430 6.69883  29
  -1  13  -2 113.716 6.15521  24
  -1 -13   2 120.010 6.05666  15
   1 -13  -2 126.977 6.14841  26
   1  13   2 133.016 6.33850  27
   2  13  -2 103.192 5.06160   6
  -2  13   2 88.9450 5.15819   6
  -2  13   2 97.5443 5.89352  29
  -2  13   2 92.4549 4.97923  26
   2  13  -2 96.6009 4.75921  28
   2 -13   2 82.8472 4.75388  21
   2 -13   2 92.8231 5.05813   8
  -2  13   2 96.0031 4.59697  24
  -2 -13  -2 93.5359 4.56930  15
   2  13  -2 98.8454 4.63359  24
   2 -13   2 87.2801 4.56465   9
   2 -13   2 89.3502 4.58954  17
   2  13  -2 102.163 4.93832  27
   2  13   2 104.270 5.10484  27
  -2 -13   2 95.2487 5.04896  11
  -2 -13   2 97.3145 4.76742  17
   2  13   2 101.110 4.96149  28
  -2  13  -2 103.191 4.95003  28
  -2 -13   2 87.4385 4.78044  15
   2 -13  -2 102.662 4.76178   9
  -2 -13   2 100.169 5.15099  21
  -2 -13   2 99.8938 4.85228   7
  -2  13  -2 106.739 5.28440   6
   2  13   2 94.3140 4.80235  24
  -2 -13   2 91.4949 4.73548   9
  -2  13  -2 99.5772 4.81899  24
   2  13   2 101.845 5.28052   6
  -2  13  -2 94.4368 5.07915  27
   2 -13  -2 102.644 4.95321  26
  -2 -13   2 93.1599 5.23927   3
   2  13   2 89.5945 5.44821  29
  -3  13   2 30.6963 1.70513  28
  -3 -13  -2 31.7094 2.03433   3
   3 -13   2 31.8420 1.63810   9
  -3  13   2 31.6408 1.62814  24
   3  13  -2 32.9296 1.68086  24
   3  13  -2 32.4122 2.54573   6
   3  13  -2 33.4311 1.80818  28
   3  13  -2 31.6403 1.91024  27
  -3  13   2 26.8112 1.90663  26
   3 -13   2 31.5497 1.65588  17
  -3 -13   2 27.1613 1.77204  21
  -3 -13   2 31.4208 1.60730   7
   3  13   2 30.5098 1.79340  27
   3  13   2 26.5227 1.52437  24
  -3 -13   2 28.4638 1.88079   3
  -3  13  -2 29.6308 1.64607  28
  -3  13  -2 31.0832 1.98509   6
   3  13   2 26.8698 2.42259   6
   3  13   2 29.4072 1.64233  28
  -3 -13   2 27.1746 1.50204  15
  -3 -13   2 29.0531 1.72755  11
  -3 -13   2 27.7540 1.49277  17
   3 -13  -2 29.1498 1.52248   9
  -3  13  -2 31.9934 1.81799  27
  -3  13  -2 29.1277 1.54066  24
   4 -13   2 44.9064 2.39953   9
   4  13  -2 48.2997 2.53485  27
   4 -13   2 41.7607 2.26337  17
   4  13  -2 45.3550 2.38748  28
  -4  13   2 44.8032 2.21680  24
   4  13  -2 47.1389 2.30885  24
  -4 -13   2 44.3583 2.28810  12
   4 -13  -2 44.2345 2.29473  26
  -4  13  -2 47.2736 2.20040  24
   4  13   2 46.9987 2.43519  28
  -4  13  -2 42.2289 2.45165  27
   4 -13  -2 40.8483 2.15243   9
  -4 -13   2 40.1905 2.35042  11
  -4 -13   2 39.7109 2.52212   3
  -4  13  -2 43.8744 2.31102  28
   4  13   2 42.3516 2.54644  27
   4  13   2 47.2578 2.20625  24
   5 -13   2 12.6997 0.72507  17
  -5 -13  -2 12.7230 0.79208  12
  -5 -13  -2 13.6919 0.80626   7
   5  13  -2 14.8064 0.82493  28
   5  13  -2 13.4939 0.74331  24
   5 -13   2 13.5460 0.73057   9
  -5 -13  -2 12.8253 0.73105   4
   5 -13  -2 13.3506 0.70032   9
   5  13   2 13.8464 0.71239  24
  -5  13  -2 12.9027 0.72943  24
  -5 -13   2 13.3896 0.77898   7
  -5 -13   2 12.5970 0.78589  12
  -6 -13  -2 31.5877 1.58367   7
  -6 -13   2 31.5730 1.43883   7
   6  13   2 26.1538 1.47285  16
   0 -14   2 32.4993 2.02099   3
   0  14  -2 35.1891 1.96583  27
   0  14   2 31.5845 1.91265  27
   0  14  -2 32.9460 1.80758  28
   0  14  -2 31.1481 1.68478  24
   0 -14   2 30.2214 1.63850  17
   0 -14   2 31.2708 1.88037  21
   0 -14   2 32.5302 1.69552  15
   0  14  -2 32.4064 2.05346   6
   0  14   2 30.6236 1.67012  24
   0  14   2 33.6147 1.78608  28
   0 -14  -2 32.2523 1.67229  15
  -1 -14  -2 14.5925 0.88059  15
   1  14  -2 15.1867 1.01143  28
   1  14  -2 17.7603 0.93604  24
   1 -14   2 14.5386 1.09891  21
   1  14  -2 15.4417 1.28720   6
  -1  14   2 15.5228 1.17553  27
   1 -14   2 13.9798 0.93914   9
  -1  14   2 16.0912 0.89544  24
  -1  14   2 16.8742 0.98986  28
   1 -14   2 16.4608 0.94163  15
   1 -14   2 15.0938 0.88033  17
   1  14  -2 17.1917 1.17004  27
  -1  14  -2 16.3173 0.90727  24
  -1 -14   2 14.9789 1.21214   3
  -1 -14   2 13.8806 0.85500  17
   1 -14  -2 16.7168 0.91501  15
   1  14   2 17.1161 1.00060  28
  -1  14  -2 17.4541 1.33481   6
  -1 -14   2 13.9796 0.82567   9
  -1  14  -2 15.9705 1.12621  27
   1  14   2 14.2835 1.09774  27
  -1 -14   2 15.6984 1.11838  21
   1  14   2 14.8712 0.88260  24
  -1  14  -2 15.8077 1.00710  28
  -1 -14   2 16.0754 0.90534  15
  -1 -14   2 13.7537 1.00370  11
   2 -14   2 7.28472 0.53843  15
   2  14  -2 8.21974 0.53601  24
   2 -14   2 7.10297 0.49758   9
   2  14  -2 7.30327 0.70870  27
   2  14  -2 7.75639 0.60853  28
  -2  14   2 7.00626 0.74919  28
  -2  14   2 8.18319 0.49352  24
   2 -14   2 6.85973 0.47622  17
   2 -14   2 6.97667 0.66921   3
  -2 -14  -2 7.16958 0.77261   3
  -2  14  -2 7.00694 0.58506  28
  -2 -14   2 7.40960 0.70330  21
   2  14   2 8.14616 0.59879  28
  -2 -14   2 7.74397 0.52683   7
  -2 -14   2 8.19392 0.82698   3
  -2 -14   2 6.86044 0.60399  11
  -2 -14   2 6.77476 0.50417  15
   2  14   2 7.67429 0.51808  24
  -2 -14   2 8.27932 0.60392  12
   2  14   2 8.01196 0.84167  27
   2 -14  -2 6.52053 0.58843  26
  -2  14  -2 8.69674 0.76522  27
  -2  14  -2 8.30152 0.52649  24
   3  14  -2 86.3744 4.15250  28
   3 -14   2 80.3030 3.94147  15
   3  14  -2 87.3416 4.18149  27
   3 -14   2 73.3364 3.93734  17
   3 -14   2 76.6750 3.89696   9
   3  14  -2 80.2314 3.94204  24
  -3  14   2 85.6092 3.89206  24
  -3 -14  -2 75.3789 4.22506   3
   3  14   2 86.2846 4.04419  28
  -3 -14   2 82.5249 4.04622  12
  -3 -14   2 72.0352 4.05290  11
  -3 -14   2 88.2668 3.99960   7
  -3  14  -2 85.9739 4.05830  28
  -3  14  -2 80.3125 3.96394  24
  -3 -14   2 74.1839 4.24337   3
  -4 -14  -2 10.2384 0.65346  12
   4  14  -2 10.0736 0.59521  24
   4  14  -2 10.7631 0.67077  28
   4 -14   2 9.86816 0.59922  15
  -4 -14  -2 9.64738 0.62912   7
  -4 -14   2 9.68291 0.61332  12
  -4  14  -2 8.97073 0.51894  24
  -4 -14   2 10.1290 0.72520   7
  -4 -14   2 8.02927 0.68712   3
   4  14   2 9.52139 0.52255  24
  -5 -14  -2 9.85287 0.61124  12
   5 -14   2 11.1643 0.60763  15
   5  14  -2 12.0735 0.60512  24
   5  14   2 9.11174 0.65593  16
  -5 -14   2 10.8449 0.58448   7
   5 -14  -2 11.0196 0.58888  15
   0  15   2 209.203 9.83873  28
   0 -15  -2 200.954 9.84420  15
   0  15  -2 216.928 10.4918  27
   0 -15   2 191.071 10.0298   3
   0  15  -2 209.245 9.87673  28
   0 -15   2 199.280 9.77206  15
   0  15  -2 206.929 9.78895  24
  -1 -15  -2 74.3402 4.15988   3
   1 -15   2 80.9245 4.09932   3
   1 -15   2 74.1494 3.81604   9
   1  15  -2 80.7532 3.96139  28
   1 -15   2 85.4050 3.88811  15
  -1  15   2 83.1893 3.85147  24
   1  15  -2 78.4476 3.88106  24
   1 -15  -2 77.8711 3.95618  15
  -1  15  -2 88.6398 4.07561  28
   1  15   2 79.1623 3.95828  24
  -1  15  -2 86.2043 3.98336  24
  -1 -15   2 84.0536 4.08780  12
  -1 -15   2 74.7151 3.95191  15
  -1 -15   2 82.0267 4.25358   3
   1  15   2 80.8862 4.02176  28
  -2 -15  -2 25.1689 1.33315   7
   2  15  -2 25.1807 1.31478  28
   2  15  -2 24.0783 1.24276  24
  -2 -15  -2 21.1777 1.44149   3
   2 -15   2 24.1436 1.24430  15
   2 -15   2 21.9850 1.17970   9
  -2  15   2 24.5609 1.21318  24
   2  15   2 22.5447 1.23849  24
  -2 -15   2 26.2597 1.30993  12
  -2 -15   2 23.1202 1.46598   3
   2 -15  -2 24.5700 1.26653  15
  -2  15  -2 26.2865 1.26577  24
  -2 -15   2 23.7982 1.22689  15
  -2  15  -2 25.6533 1.32996  28
   2  15   2 23.0136 1.29749  28
  -3 -15  -2 4.48302 0.42260  12
   3  15  -2 4.62004 0.35718  24
   3 -15   2 4.42188 0.34236   9
  -3 -15  -2 5.06922 0.41984   7
   3  15  -2 4.97628 0.38547  28
   3 -15  -2 5.23524 0.36101  15
  -3  15  -2 5.72019 0.33997  24
  -3 -15   2 5.41382 0.39832  12
   3  15   2 5.23385 0.32342  24
   4 -15   2 79.5247 3.73267  15
   4  15  -2 76.1146 3.70696  24
  -4 -15  -2 77.0676 3.74161  12
   4 -15  -2 81.6640 3.85612  15
  -4 -15   2 77.3125 3.83049  12
   0 -16   2 24.8890 1.25427  15
   0 -16  -2 22.9772 1.39763   3
   0  16  -2 26.5665 1.24326  24
   0 -16   2 23.7719 1.36265   3
   1  16  -2 31.4646 1.52078  24
   1 -16   2 29.7272 1.51061  15
  -1  16  -2 31.1022 1.40898  24
   1 -16  -2 26.4962 1.54127   3
  -1 -16   2 27.1006 1.54808   3
  -2 -16  -2 16.2302 0.98939   3
   2 -16   2 18.4494 0.90566  15
  -2 -16   2 16.6321 1.05681   3
   0   0  -3 0.45473 0.35942  23
   0   0  -3 0.47068 0.27448  19
   1   0   3 1213.94 55.7035  22
   1   0   3 1221.94 56.0407  23
   1   0  -3 1073.37 55.9454  23
   1   0   3 1228.32 55.9715  19
   1   0  -3 1070.13 55.8640   2
   1   0   3 1206.76 55.9405   2
   1   0  -3 1192.23 55.7921  14
  -1   0  -3 1181.05 55.7873  22
   1   0   3 1201.68 55.7378  14
   1   0   3 1208.39 55.7721  14
  -1   0  -3 1166.48 55.8986  14
  -1   0   3 1184.18 56.5488   1
   2   0  -3 4313.82 203.959  19
   2   0   3 4141.71 203.902   2
  -2   0  -3 4196.29 203.846  14
   2   0   3 4103.67 204.058  23
  -2   0   3 4191.47 205.128   1
   2   0  -3 4345.23 203.841  14
  -2   0  -3 4384.95 203.656  22
  -2   0   3 4512.52 203.411  22
   2   0  -3 4404.52 203.625  22
   2   0  -3 4260.70 204.036  23
   2   0   3 4354.40 203.707  14
   2   0  -3 4220.52 203.862   2
   2   0   3 4609.73 204.040  19
  -3   0   3 47.1935 2.63780  14
  -3   0   3 51.2021 2.77433  14
  -3   0  -3 56.8481 2.73606   6
   3   0  -3 55.4994 3.79829  23
   3   0  -3 56.0408 3.48505   2
   3   0  -3 53.7848 3.68665  19
   3   0   3 51.4386 2.73901  29
  -3   0   3 53.0441 2.64031  22
   3   0  -3 56.0804 3.61610  14
   3   0  -3 48.2841 2.80169  29
   3   0   3 52.4277 3.72864  19
  -3   0  -3 49.5190 2.77625  29
   3   0  -3 49.0921 2.92710  22
  -3   0  -3 52.8839 7.95418   1
   3   0   3 55.2054 3.21297  14
  -3   0  -3 51.9440 3.37303  14
   3   0   3 51.4210 2.80792  22
  -3   0   3 54.6076 2.64941  29
  -3   0   3 48.1856 5.51425   1
  -4   0   3 645.836 30.9365  22
   4   0  -3 692.064 31.0375  27
  -4   0  -3 652.778 31.3520  22
  -4   0  -3 664.573 31.8977  14
   4   0   3 641.949 31.0801  26
  -4   0  -3 631.842 31.1897  29
   4   0  -3 645.617 32.0490   2
  -4   0  -3 637.731 31.1005   6
  -4   0  -3 621.905 31.0077  27
   4   0   3 627.037 31.1201  29
   4   0   3 668.574 32.0911   2
   4   0   3 654.443 33.0317  19
   4   0  -3 703.401 32.4978  19
   4   0   3 631.834 31.6204  14
  -4   0  -3 668.682 30.9639  20
   4   0   3 617.657 31.0415   6
   4   0  -3 665.329 31.0951   6
   4   0  -3 623.906 31.2351  29
  -4   0  -3 634.571 36.7186   1
   4   0   3 686.183 31.2613  22
  -4   0   3 637.980 30.9871  29
   4   0  -3 630.489 32.4161  23
   4   0  -3 689.977 31.9937  14
   4   0   3 668.566 32.4980  23
  -5   0   3 95.7234 11.0826   1
   5   0   3 82.6023 7.28782  19
   5   0  -3 88.1522 6.19151   2
  -5   0  -3 90.0101 4.89729  22
   5   0  -3 85.0322 4.52447  26
   5   0  -3 82.9399 6.80065  23
   5   0  -3 85.0512 5.00052  22
  -5   0   3 94.9932 4.40011  29
   5   0  -3 84.2672 4.72781  29
  -5   0   3 78.3711 4.30223  20
   5   0   3 79.5965 4.49304  26
  -5   0  -3 86.3996 5.81318  14
   5   0   3 92.3991 5.64171  14
   5   0  -3 87.9073 7.00324  19
   5   0  -3 92.6141 4.57426   6
   5   0   3 82.2411 7.10156  23
  -5   0  -3 89.2894 4.37961  20
  -5   0  -3 79.8216 4.53437   6
  -5   0  -3 94.2394 4.68235  29
   5   0   3 94.9288 4.62632  29
   5   0   3 92.9327 6.51664   2
   5   0   3 81.0889 4.26061  28
   5   0  -3 91.1999 6.16985  14
   5   0   3 79.9656 4.49017   6
   5   0  -3 87.0644 4.36790  20
  -5   0  -3 84.0865 4.43158  27
   5   0  -3 85.6317 4.44537  27
   5   0   3 82.9930 4.38729  27
  -5   0  -3 77.6161 21.5035   1
   5   0   3 85.9450 4.74791  22
   5   0  -3 91.3488 4.33406  28
  -6   0   3 11.0090 0.75723  29
   6   0  -3 10.6278 1.21163  29
   6   0  -3 11.5313 1.62856  22
  -6   0  -3 11.0606 0.83373  16
   6   0   3 10.2835 0.82217   4
   6   0   3 10.3189 0.82979  20
   6   0  -3 11.4346 3.34630   2
   6   0   3 10.2913 1.00171  29
   6   0   3 12.1808 4.26223  23
  -6   0  -3 13.5998 2.90555  14
   6   0  -3 11.1414 3.97133  19
   6   0   3 15.6183 2.73482  14
   6   0   3 12.2624 1.02044  26
  -6   0  -3 9.65199 0.73788  28
  -6   0  -3 11.1826 0.81828   4
   6   0  -3 12.3605 3.07921  14
   6   0  -3 10.8976 0.99705  26
   6   0   3 10.2516 0.82276  16
   6   0  -3 12.1674 0.87547  20
   6   0  -3 12.2516 0.71047  24
   6   0  -3 10.7019 0.78408  28
   6   0   3 6.08287 3.62888   2
  -6   0  -3 10.8443 1.49581  22
  -6   0   3 10.4533 8.06156   1
  -6   0  -3 12.6363 0.89781  20
   6   0  -3 10.4483 1.00625   6
   6   0  -3 11.2686 0.87146  16
   6   0   3 11.6679 1.44527  22
  -6   0  -3 11.4205 1.04645  29
  -6   0   3 12.5134 0.78665   4
   6   0  -3 12.0706 3.61702  23
   7   0   3 14.4244 1.79331  22
   7   0  -3 13.2528 0.79938  24
   7   0   3 14.3993 1.17735  26
   7   0   3 13.1655 1.19566  29
   7   0   3 14.5359 0.98522  16
   7   0  -3 14.3487 1.25181   6
  -7   0  -3 14.5300 0.98621  20
   7   0  -3 13.0390 0.98079  16
   7   0  -3 11.1625 1.30580  29
   7   0  -3 12.7712 0.90150  28
  -7   0  -3 12.7339 1.60417  22
  -7   0   3 12.8639 0.88283   4
   7   0   3 14.4092 0.98365  20
   7   0   3 11.9243 0.70779  24
  -7   0   3 12.9635 0.80911  15
   7   0  -3 14.2234 1.00095  20
   7   0   3 12.8643 0.90739   4
   7   0  -3 12.8627 1.11320  26
  -7   0  -3 12.6911 0.89826   4
  -7   0  -3 13.6896 0.96047  16
  -7   0   3 24.9365 11.0334   1
   7   0  -3 15.1629 1.99456  22
   7   0  -3 13.6249 1.05367  27
  -7   0  -3 12.7812 1.15354  29
   8   0  -3 14.0944 0.98096  20
  -8   0   3 14.9708 0.82662  10
   8   0   3 14.2546 0.95526  20
   8   0  -3 13.2718 1.07992  27
   8   0  -3 13.9167 0.87779  28
   8   0   3 13.5267 1.10214  26
  -8   0  -3 14.2751 0.92959   4
   8   0  -3 14.7504 0.80768  24
   8   0   3 14.7255 0.96025  16
  -8   0   3 14.0261 0.89778   4
   8   0   3 12.9429 0.90847   4
  -8   0  -3 15.2059 0.93764  16
  -8   0  -3 11.2847 1.48802  29
   8   0  -3 13.6244 0.96964  16
   8   0   3 14.4491 1.16674  29
   8   0  -3 12.7561 1.56675  29
  -9   0  -3 69.0632 3.62612   4
  -9   0   3 75.3894 3.61296   4
   9   0   3 72.4444 3.63236  16
   9   0   3 70.8536 3.78814  26
   9   0  -3 73.9791 3.67885  16
   9   0  -3 80.9831 3.71694  20
   9   0   3 72.6968 3.62522   4
   0   1  -3 1722.11 85.2809  23
   0   1   3 1974.21 85.4735  14
   0   1   3 1764.68 85.5294  23
   0  -1  -3 1727.36 85.4556  14
   0   1   3 1763.06 85.4716   2
   0  -1  -3 1885.03 85.3993  22
   0   1   3 1818.73 86.6667   1
   0   1   3 1842.83 85.5063  19
   0   1   3 1782.51 85.3334  14
   0   1  -3 1747.69 85.2616   2
   0   1   3 1842.87 85.2938  22
   1  -1   3 4436.80 214.214  19
   1   1  -3 4373.06 214.157  19
   1  -1   3 4639.09 214.323  23
  -1   1   3 4491.85 214.138  14
  -1   1   3 4381.10 214.166  14
  -1  -1  -3 4331.10 214.301  14
  -1   1   3 4972.75 215.464   1
   1  -1   3 4666.07 214.231   2
   1   1   3 4516.54 210.225  19
   1   1   3 4447.24 210.506  23
  -1   1  -3 4390.90 210.047  14
  -1   1  -3 4349.99 210.218  19
  -1  -1   3 4765.31 210.519   1
   1  -1  -3 4423.29 210.146  14
   1   1   3 4243.63 210.349   2
  -2  -1  -3 534.116 25.8284  14
  -2  -1  -3 517.187 25.4593  29
   2  -1   3 504.321 25.5193  14
   2  -1   3 546.724 25.8085   2
   2   1  -3 523.526 25.7511   2
  -2   1   3 507.497 25.5125  14
  -2  -1  -3 553.340 28.1510   1
   2  -1   3 566.589 26.0158  23
   2  -1   3 526.447 25.4251  22
   2   1  -3 549.172 25.8687  19
   2   1  -3 535.584 25.9224  23
   2   1  -3 522.560 25.3911   6
  -2   1   3 566.133 25.4137  29
   2  -1   3 563.989 25.4060  29
  -2   1   3 530.426 27.4003   1
   2   1  -3 513.051 25.4814  22
   2  -1   3 535.201 25.9029  19
   2   1   3 535.643 25.4334   2
  -2   1  -3 541.922 25.3665  14
   2   1   3 533.158 24.9933  29
   2   1   3 537.858 25.0412  22
   2  -1  -3 517.077 24.9363   6
   2  -1  -3 532.896 25.4212   2
  -2  -1   3 523.751 28.7170   1
   2  -1  -3 544.051 25.6320  23
   2   1   3 528.378 25.6015  23
  -2   1  -3 528.192 24.9477   6
   2   1   3 547.631 25.5222  19
   2  -1  -3 472.004 25.3074  14
  -2   1  -3 506.256 25.0857  22
   2  -1  -3 517.617 25.1162  22
   2  -1  -3 512.360 25.5159  19
   2   1   3 526.177 25.2260  14
   3  -1   3 9.30347 0.81055  22
  -3  -1  -3 10.2134 0.76499  29
  -3   1   3 10.6399 1.29231  14
  -3   1   3 14.7318 3.80333   1
   3  -1   3 9.68903 0.70131  29
  -3  -1  -3 9.29250 0.68747   6
  -3  -1  -3 8.96576 0.89250  22
  -3  -1  -3 8.17565 4.42402   1
   3  -1   3 10.4683 1.29490  14
   3   1  -3 9.64110 1.36450   2
   3   1  -3 9.53858 1.44454  14
   3  -1   3 11.6775 1.77931  19
  -3  -1  -3 8.74599 1.27415  14
   3  -1   3 8.38888 1.63249  23
   3  -1   3 8.59389 1.34936   2
   3   1  -3 8.01741 1.53888  23
   3   1   3 9.60208 1.48548   2
   3   1   3 10.2117 0.85890  22
  -3   1  -3 8.97208 1.36063  14
   3   1   3 9.34739 1.49374  19
   3  -1  -3 9.94628 0.70403   6
   3  -1  -3 10.3986 1.49482  14
   3   1   3 8.99099 1.18920  14
   3  -1  -3 7.52584 0.96313  22
  -3   1  -3 10.8933 0.81189  29
   3   1   3 12.3147 1.83549  23
   3  -1  -3 7.15642 1.48781  23
  -3   1  -3 8.55747 5.89420   1
   3  -1  -3 10.8470 1.69438  19
  -3  -1   3 12.7630 3.15753   1
   3   1   3 8.88972 0.69483   6
   3  -1  -3 9.98596 0.81516  29
   3  -1  -3 8.90915 1.35559   2
  -3   1  -3 10.6859 0.97573  22
  -3   1  -3 11.6254 0.73411   6
   3   1   3 8.71820 0.70267  29
   4   1  -3 533.939 26.5250  14
   4  -1   3 539.135 25.6230  26
  -4   1   3 517.033 29.7264   1
   4  -1   3 544.765 25.7665  22
   4   1  -3 537.526 25.5602  27
   4  -1   3 516.454 25.6870   6
  -4   1   3 546.268 25.7526  14
   4  -1   3 544.121 26.9985  19
  -4  -1  -3 540.844 25.5127  20
  -4  -1  -3 549.377 25.8740  22
   4   1  -3 514.993 25.6107   6
   4  -1   3 560.521 26.1414  14
  -4  -1  -3 543.159 25.7428  29
  -4  -1  -3 509.311 25.6040  27
  -4   1   3 545.429 25.6120  22
  -4   1   3 546.120 25.6074  29
   4   1  -3 546.124 25.8046  29
   4   1  -3 517.888 26.8039  19
   4   1  -3 500.211 26.4794   2
  -4  -1  -3 532.793 26.3878  14
  -4  -1  -3 525.758 31.0073   1
   4   1  -3 526.777 25.9314  22
   4   1  -3 504.186 26.8404  23
   4  -1   3 554.749 27.0634  23
   4  -1   3 577.328 25.7034  29
   4  -1   3 550.183 26.6667   2
  -4   1  -3 555.627 33.4025   1
   4   1   3 510.925 27.3323  14
  -4   1  -3 526.144 26.7142  27
   4  -1  -3 531.954 27.2238  26
   4  -1  -3 605.281 27.1645  22
   4  -1  -3 560.383 27.7105  14
  -4   1  -3 549.454 26.6674  20
   4   1   3 570.044 26.8217  26
   4  -1  -3 571.282 26.6638  20
   4  -1  -3 516.155 26.9453  29
   4  -1  -3 562.497 27.8905   2
  -4  -1   3 589.296 26.6462  29
   4   1   3 574.974 27.8391   2
  -4   1  -3 587.854 27.1038  22
   4   1   3 584.495 26.8753  29
  -4  -1   3 527.109 30.2845   1
   4  -1  -3 544.287 26.7817   6
  -4   1  -3 608.341 26.9545   6
  -4   1  -3 533.680 27.6126  14
   4  -1  -3 570.713 28.3128  23
   4  -1  -3 551.586 26.7252  27
   4   1   3 554.429 26.9946  22
   4  -1  -3 579.698 28.2145  19
   4   1   3 561.532 28.0405  19
   4   1   3 584.676 28.2860  23
  -5  -1  -3 245.179 11.4791  29
  -5  -1  -3 233.736 11.2002  20
  -5   1   3 227.902 11.2026  22
   5   1  -3 224.632 11.2655  27
  -5  -1  -3 214.998 11.0925  28
   5  -1   3 250.183 13.7524  23
   5  -1   3 237.320 11.2545  20
   5  -1   3 223.734 11.5032  22
  -5  -1  -3 255.421 12.4285  14
   5  -1   3 227.502 13.7495  19
   5   1  -3 221.207 11.7460  22
   5   1  -3 218.936 13.2712  23
   5   1  -3 224.042 11.5472  29
   5   1  -3 235.948 12.7473  14
   5  -1   3 246.662 11.4322  29
   5   1  -3 252.705 13.5021  19
   5   1  -3 233.344 11.1355  28
   5  -1   3 244.875 12.1665  14
  -5  -1  -3 221.428 11.3552   6
   5   1  -3 223.327 12.7292   2
   5  -1   3 246.757 13.0919   2
  -5   1   3 236.751 11.2602  29
   5  -1   3 226.199 11.3144  26
  -5  -1  -3 209.743 20.4623   1
   5   1  -3 218.417 11.3300  26
   5   1  -3 221.730 11.4004   6
  -5   1   3 246.299 17.7299   1
  -5   1   3 223.351 11.1380  20
  -5  -1  -3 217.690 11.8505  22
   5  -1  -3 233.779 11.5678  29
   5  -1  -3 233.879 12.7980  14
  -5   1  -3 232.421 12.5677  14
  -5   1  -3 219.759 11.3701   6
   5   1   3 221.992 11.3407  26
   5  -1  -3 234.368 11.3361   6
   5  -1  -3 211.855 13.3842  23
   5   1   3 243.487 12.3413  14
   5  -1  -3 211.902 11.2890  26
  -5  -1   3 234.407 11.0850  29
   5  -1  -3 253.371 13.6915  19
   5  -1  -3 204.677 12.6950   2
   5   1   3 225.147 11.3126   6
   5   1   3 212.296 11.1856  27
   5  -1  -3 223.168 11.1574  20
  -5   1  -3 228.854 11.1174  28
   5   1   3 235.560 13.4924  23
   5   1   3 242.658 12.9788   2
   5  -1  -3 245.634 11.1316  28
  -5   1  -3 240.661 11.1931  20
  -5   1  -3 231.957 11.4994  29
  -5  -1   3 243.134 17.1764   1
  -5   1  -3 222.164 22.1168   1
   5   1   3 231.716 13.4621  19
   5  -1  -3 247.760 11.2738  27
   5  -1  -3 249.954 11.8489  22
   5   1   3 247.915 11.4743  29
  -5   1  -3 205.730 11.8318  22
   5   1   3 220.430 11.8170  22
  -6   1   3 25.3390 1.34230   4
  -6  -1  -3 22.0854 1.31852   4
   6  -1   3 19.6346 3.08873  14
   6   1  -3 23.6809 3.78128   2
   6  -1   3 18.0213 4.13072   2
   6  -1   3 24.6136 1.93014  22
  -6  -1  -3 27.8803 14.7289   1
   6   1  -3 25.1625 4.42927  19
  -6   1   3 21.7075 1.38094  29
  -6  -1  -3 25.5654 2.01648  22
   6  -1   3 23.5742 1.59021  26
   6  -1   3 25.4664 4.93583  23
  -6   1   3 20.2182 1.28701  16
   6   1  -3 23.7518 1.84442  29
   6   1  -3 19.0795 3.55879  14
  -6  -1  -3 21.8381 1.38655  20
   6   1  -3 22.4089 1.49316  27
   6   1  -3 24.3522 2.35321  22
   6  -1   3 22.0782 1.60425  29
   6   1  -3 21.7391 1.55309  26
  -6   1   3 20.0078 8.67576   1
   6   1  -3 20.9392 1.37399  20
   6  -1   3 23.3736 1.38127  20
   6  -1   3 20.5133 1.15159  24
  -6  -1  -3 23.5867 1.38724  16
   6   1  -3 22.1298 1.32804  28
   6   1  -3 25.0606 4.37547  23
   6   1  -3 21.8900 1.59345   6
  -6  -1  -3 23.3013 3.53521  14
   6   1  -3 21.6103 1.22660  24
   6  -1   3 21.5933 1.34222   4
  -6  -1  -3 22.7407 1.63551  29
  -6   1   3 22.0926 1.23894  15
  -6   1  -3 21.4908 1.63065  29
   6  -1  -3 22.5235 5.00235  19
   6  -1  -3 24.0334 3.68404  14
   6   1   3 18.0217 4.30776  23
   6  -1  -3 22.9015 1.59410   6
   6   1   3 21.5298 1.91464  22
   6   1   3 21.5288 1.43544  27
  -6   1  -3 23.2473 3.42998  14
  -6   1  -3 22.3801 2.01327  22
  -6   1  -3 20.0946 1.48121  27
   6  -1  -3 21.4444 1.20167  24
  -6   1  -3 23.0058 1.94762   6
   6   1   3 22.4673 1.57382  26
  -6  -1   3 15.6805 8.07705   1
   6  -1  -3 23.4802 2.25720  22
  -6   1  -3 24.1428 1.40275  16
  -6  -1   3 22.6224 1.27994   4
   6   1   3 21.8686 3.12364  14
   6   1   3 21.8367 1.17257  24
   6   1   3 20.3953 1.35607   4
   6  -1  -3 21.5699 1.30433  28
   6   1   3 20.0361 1.23515  28
   6  -1  -3 21.4738 1.75926  29
   6  -1  -3 22.7624 1.55381  26
   6   1   3 21.4716 1.59854  29
   6  -1  -3 21.4765 3.82048   2
   6   1   3 23.2175 4.05501   2
  -6   1  -3 20.8927 1.37766  20
   6  -1  -3 22.4842 1.37950  20
  -6  -1   3 24.5241 1.27832  17
   6  -1  -3 18.4462 4.28149  23
   6  -1  -3 22.7674 1.41418  16
   6   1   3 22.9919 1.41860  16
  -7   1   3 83.4782 14.2487   1
   7   1  -3 103.168 5.26819   6
   7   1  -3 84.5270 5.39199  29
  -7   1   3 92.8870 4.75104  10
   7  -1   3 102.029 4.94514  16
   7  -1   3 99.7328 4.92858  20
   7  -1   3 96.4890 5.19140  29
  -7  -1  -3 103.084 4.98933  20
  -7  -1  -3 95.9220 4.87447   4
  -7  -1  -3 100.085 5.19449  29
   7   1  -3 96.1613 4.88725  28
  -7  -1  -3 88.1146 5.34210  22
   7  -1   3 94.7078 5.33487  22
  -7  -1  -3 105.550 4.96254  16
   7   1  -3 107.182 6.07932  22
  -7   1   3 95.3253 4.85570   4
   7   1  -3 97.1435 4.97896  20
   7   1  -3 91.8174 4.97298  16
   7   1  -3 100.775 5.08569  27
   7  -1   3 87.5360 4.86088   4
   7  -1   3 108.742 5.20732  26
   7   1  -3 96.7075 5.19020  26
   7   1  -3 95.2194 4.76787  24
   7  -1  -3 98.3217 5.10930  27
   7   1   3 99.1347 5.35630  29
   7   1   3 87.0744 4.95359   4
   7   1   3 97.7060 5.55733  22
   7  -1  -3 95.6344 5.21111  26
  -7   1  -3 95.6070 5.32089  29
   7  -1  -3 100.785 5.06542  16
  -7  -1   3 99.3331 4.92422   4
   7  -1  -3 98.5687 5.54341  29
   7  -1  -3 101.895 4.95435  28
   7   1   3 104.599 5.30221  26
  -7   1  -3 106.054 5.06719  16
   7   1   3 105.097 5.07180  16
  -7   1  -3 89.0961 4.93430   4
  -7   1  -3 104.256 5.09137  20
   7  -1  -3 99.6526 5.28110   6
   7   1   3 97.5317 4.77227  24
  -7   1  -3 98.6588 5.60580  22
   7  -1  -3 106.525 5.99220  22
   7  -1  -3 99.4366 4.83541  24
   7  -1  -3 94.2791 5.03124  20
   7   1   3 103.435 5.04531  20
  -7  -1   3 93.7992 4.82966  15
  -8  -1  -3 130.582 7.25428  20
   8  -1   3 134.070 7.09626  26
   8   1  -3 140.628 6.96835  20
   8   1  -3 144.995 6.98921  16
   8  -1   3 135.328 6.87152   4
   8   1  -3 146.082 6.86124  28
   8  -1   3 137.326 6.92358  20
  -8  -1  -3 137.004 6.88252   4
  -8  -1  -3 138.546 6.87809  16
  -8   1   3 138.450 6.85282   4
   8   1  -3 130.082 7.20773   6
   8   1  -3 152.538 7.78509  29
   8   1  -3 151.695 6.77899  24
   8  -1   3 146.932 6.90180  16
   8   1  -3 135.209 7.14793  26
   8   1  -3 135.966 7.02023  27
   8  -1   3 153.438 7.56657  29
   8  -1  -3 140.012 7.70405  29
   8  -1  -3 130.738 6.94323  20
   8  -1  -3 141.943 6.83558  28
   8  -1  -3 145.633 6.98240  16
  -8   1  -3 136.520 7.07212  20
   8  -1  -3 145.273 6.76243  24
   8   1   3 138.360 7.15992  26
  -8  -1   3 128.138 6.78224  10
  -8   1  -3 145.800 6.94034  16
   8   1   3 145.724 7.24945  29
  -8  -1   3 139.270 6.85707   4
   8   1   3 145.313 6.91089   4
   8   1   3 147.473 6.94890  16
   8   1   3 145.833 6.96469  20
  -8   1  -3 133.311 6.88499   4
   8  -1  -3 143.158 7.34797  26
   9   1  -3 76.2883 3.73232  16
   9  -1   3 68.0010 3.61506  16
  -9  -1  -3 75.6918 3.68452   4
   9  -1   3 77.8184 3.84577  26
   9  -1   3 71.3689 3.66609   4
   9   1  -3 73.6022 3.55282  24
   9   1  -3 80.1108 3.75762  20
  -9   1   3 74.8657 3.66075   4
   9   1   3 77.7991 3.78501  16
  -9  -1   3 80.1242 3.76986   4
  -9   1  -3 74.3362 3.79057   4
   9  -1  -3 75.8298 3.82565  16
   0   2   3 565.873 28.3462  23
   0   2   3 624.281 28.0336  22
   0   2   3 576.534 28.1433  14
   0  -2   3 630.434 28.2809   1
   0   2  -3 589.630 28.0023   2
   0   2   3 569.968 28.2628   2
   0   2  -3 604.049 28.0307  23
   0   2  -3 552.625 27.9477  19
   0  -2  -3 576.488 28.2659  14
   0  -2  -3 557.466 28.0891  22
   0   2   3 629.737 29.5851   1
   0   2  -3 583.034 27.9749  19
   0   2   3 622.739 28.3556  19
  -1  -2  -3 3584.74 169.559   1
  -1   2   3 3645.22 169.489   1
  -1  -2  -3 3449.80 167.879  22
   1   2  -3 3443.77 167.850   2
   1   2  -3 3339.80 167.865  19
  -1   2   3 3747.86 167.842  22
   1  -2   3 3758.36 167.958   2
  -1   2   3 3482.92 167.959  14
   1   2  -3 3477.24 167.919  23
  -1  -2  -3 3368.78 168.064  14
   1  -2   3 3798.11 168.066  23
   1  -2  -3 3412.69 164.807  14
   1   2   3 3578.98 164.905  19
  -1  -2   3 3843.61 165.039   1
   1   2   3 3420.82 164.789   2
   1   2   3 3678.95 164.689  14
  -1   2  -3 3420.08 164.570  14
   1   2   3 3399.76 164.908  23
   1  -2  -3 3355.25 164.593  22
  -1   2  -3 3246.18 164.784  19
   2  -2   3 541.732 26.0224  23
   2   2  -3 513.467 25.3175   6
  -2   2   3 492.989 27.6499   1
  -2  -2  -3 529.238 28.0904   1
  -2   2   3 529.867 25.6668  14
   2   2  -3 502.781 25.6254  14
   2   2  -3 544.229 25.9070  23
   2   2  -3 536.224 25.7325   2
  -2   2   3 542.238 25.4372  29
   2  -2   3 525.566 25.8062   2
  -2  -2  -3 557.826 25.5644  22
   2   2  -3 544.673 25.8170  19
   2  -2   3 540.575 25.9055  19
  -2  -2  -3 545.698 25.4693  29
  -2  -2  -3 528.575 25.8564  14
  -2   2   3 525.751 25.4749  22
   2  -2   3 546.212 25.3949  14
   2  -2   3 573.819 25.3739  29
   2  -2   3 522.186 25.4076  14
   2   2   3 546.041 25.0081  22
   2  -2  -3 487.090 25.1636  22
   2  -2  -3 517.804 25.4094   2
   2  -2  -3 512.272 25.3686  14
  -2  -2   3 527.560 26.3246   1
   2  -2  -3 547.269 24.8852   6
   2   2   3 555.700 25.5112  19
  -2   2  -3 495.403 25.0194  22
   2   2   3 522.835 25.2333  14
  -2   2  -3 535.199 25.3018  14
   2  -2  -3 506.387 25.1094  29
   2   2   3 506.213 25.3725   2
   2  -2  -3 516.170 25.5703  19
   2   2   3 548.960 24.9471  29
   2  -2  -3 526.431 25.6428  23
   3  -2   3 2146.38 106.294  22
   3   2  -3 2125.96 106.225   6
  -3   2   3 2182.44 106.347  22
   3  -2   3 2338.23 107.220  23
   3  -2   3 2219.87 107.326  19
   3  -2   3 2306.07 106.923   2
  -3   2   3 2241.88 109.601   1
   3   2  -3 2317.70 107.051  19
   3   2  -3 2472.61 106.908   2
  -3   2   3 2418.36 106.605  14
  -3  -2  -3 2106.30 106.328  29
   3  -2   3 2289.06 106.471  14
   3  -2   3 2283.83 106.462  29
  -3  -2  -3 2205.75 106.268   6
  -3  -2  -3 2318.35 106.487  22
   3   2  -3 2268.63 106.190  27
  -3  -2  -3 2198.67 106.835  14
  -3  -2  -3 2159.35 109.912   1
   3   2  -3 2198.94 106.765  14
   3   2  -3 2152.88 106.438  22
   3  -2  -3 2277.78 107.379  23
   3   2   3 2397.97 107.046   2
  -3   2  -3 2173.83 106.411  29
  -3   2  -3 2204.59 106.536  22
   3  -2  -3 2167.21 106.543  22
  -3   2  -3 1983.00 110.150   1
   3  -2  -3 2307.37 106.952  14
   3   2   3 2328.11 107.163  19
   3   2   3 2175.68 106.288   6
  -3  -2   3 2310.47 108.810   1
  -3  -2   3 2001.23 106.102  29
   3  -2  -3 2155.68 106.434  29
   3   2   3 2431.34 107.358  23
  -3   2  -3 2372.81 106.925  14
   3  -2  -3 2267.05 107.069   2
   3   2   3 2256.91 106.450  22
   3   2   3 2203.47 106.347  29
   3  -2  -3 2425.69 107.310  19
   3   2   3 2273.22 106.808  14
   4  -2   3 271.048 12.0995  26
  -4  -2  -3 247.427 11.9662  20
  -4   2   3 243.911 12.1114  29
  -4  -2  -3 241.213 12.2063   6
   4  -2   3 261.586 12.5667  14
   4   2  -3 246.089 13.0720   2
   4   2  -3 250.818 13.4104  19
   4  -2   3 228.068 12.0813  29
  -4   2   3 254.754 17.2810   1
   4  -2   3 257.763 13.6809  23
   4  -2   3 254.064 13.1877   2
   4   2  -3 259.539 12.2983  29
   4   2  -3 245.258 13.0530  14
  -4   2   3 263.764 12.5625  14
  -4  -2  -3 242.036 12.1685  29
   4   2  -3 253.343 12.0291  27
  -4   2   3 236.160 11.9484  20
  -4  -2  -3 235.812 13.1879  14
   4  -2   3 243.658 13.5985  19
  -4   2   3 276.734 12.2075  22
   4   2  -3 246.700 13.4226  23
  -4  -2  -3 233.498 12.2901  22
   4   2  -3 237.415 12.3941  22
  -4  -2  -3 258.781 18.4832   1
   4   2  -3 239.867 12.0833   6
   4   2   3 245.775 12.1256   6
   4  -2  -3 248.925 12.0462  27
  -4   2  -3 259.975 12.4353  22
   4  -2  -3 246.321 12.1172   6
   4   2   3 265.516 13.5370  19
  -4   2  -3 257.355 12.0144  20
   4  -2  -3 262.203 11.9939  20
  -4   2  -3 216.421 20.0767   1
   4  -2  -3 239.964 12.2843  29
  -4   2  -3 255.918 13.8963  14
   4  -2  -3 260.197 13.7587  19
  -4   2  -3 266.616 12.1856   6
   4   2   3 263.172 12.1821  26
   4  -2  -3 244.786 12.2172  26
   4  -2  -3 271.643 12.5218  22
  -4   2  -3 222.812 12.2321  29
  -4  -2   3 256.864 11.8811  29
   4  -2  -3 243.772 13.2741   2
   4   2   3 250.363 13.5633  23
   4   2   3 250.180 12.3310  22
   4   2   3 241.124 12.1985  29
   4   2   3 253.054 13.1917   2
  -4   2  -3 249.317 12.0720  27
  -4  -2   3 240.668 16.0156   1
   4  -2  -3 238.828 13.6763  23
   4   2   3 223.523 13.1169  14
   4   2   3 235.642 12.0306  27
  -5  -2  -3 467.029 22.4291  29
  -5   2   3 518.786 29.5190   1
  -5   2   3 452.044 22.1595  20
   5   2  -3 452.732 24.2598  23
  -5   2   3 448.604 22.3154  22
  -5  -2  -3 472.837 23.2700  14
   5   2  -3 459.511 23.6728  14
   5  -2   3 462.802 23.8491   2
  -5  -2  -3 463.128 22.1791  20
   5   2  -3 440.563 23.7004   2
   5  -2   3 473.235 22.8960  14
  -5   2   3 483.154 22.3327  29
   5   2  -3 461.581 22.1456  28
   5   2  -3 425.506 22.3435   6
   5  -2   3 486.039 22.5244  22
  -5  -2  -3 513.544 31.9121   1
   5  -2   3 511.431 22.5646  20
   5   2  -3 494.495 24.2809  19
   5  -2   3 478.694 24.5343  23
   5   2  -3 468.021 22.5897  29
   5  -2   3 460.820 22.3750  29
   5  -2   3 458.642 22.3454  26
   5   2  -3 430.086 22.7830  22
   5   2  -3 430.582 22.2671  27
  -5   2   3 440.259 22.5292  14
   5   2   3 491.187 24.5356  23
   5  -2  -3 479.127 24.1031   2
   5  -2  -3 446.362 22.2471  20
  -5   2  -3 506.106 22.6628  29
   5   2   3 447.047 22.4390  26
   5  -2  -3 459.584 24.6436  23
   5  -2  -3 409.218 22.3986  26
  -5   2  -3 462.810 22.2832  20
  -5   2  -3 457.803 22.4911   6
   5  -2  -3 475.415 22.2017  28
   5   2   3 517.618 22.5980  29
  -5   2  -3 439.019 23.5158  14
   5  -2  -3 481.030 22.3481  27
  -5   2  -3 464.005 22.2159  28
  -5   2  -3 475.439 22.3863  27
  -5  -2   3 452.955 27.3805   1
   5  -2  -3 458.094 24.5557  19
   5  -2  -3 476.553 22.4353   6
   5  -2  -3 445.005 23.9393  22
   5  -2  -3 500.877 22.7152  29
   5   2   3 452.479 24.2834  19
   5  -2  -3 466.753 23.7393  14
  -5   2  -3 432.189 22.8471  22
   5   2   3 470.336 22.4742   6
   5   2   3 453.865 22.7244  22
   5   2   3 461.505 23.3770  14
   5   2   3 494.475 23.9681   2
   5   2   3 458.314 22.1840  28
   6   2  -3 31.1348 1.76962  16
   6   2  -3 29.7756 4.82009  23
   6   2  -3 28.4511 2.57355  22
   6  -2   3 29.0783 4.89949   2
   6   2  -3 25.9432 1.76738  27
  -6   2   3 25.3352 1.58219  16
  -6  -2  -3 30.6832 1.68026  16
  -6  -2  -3 28.2527 2.22829  22
  -6  -2  -3 28.0087 1.59818   4
   6  -2   3 29.4574 1.64813  16
  -6   2   3 28.3627 1.53445  15
  -6   2   3 29.1315 1.75635  29
  -6   2   3 38.5145 10.6669   1
   6  -2   3 30.6352 1.65535   4
   6  -2   3 27.1238 3.54398  14
  -6  -2  -3 15.7891 14.2308   1
   6   2  -3 25.2122 3.90918   2
  -6  -2  -3 28.1158 1.68208  20
   6  -2   3 26.4205 1.85149  29
   6   2  -3 28.2252 1.52426  24
  -6   2   3 26.8353 1.58766   4
   6  -2   3 27.8690 2.12460  26
   6  -2   3 34.4311 5.64216  23
   6   2  -3 37.3056 5.29924  19
  -6  -2  -3 27.4246 1.88685  29
   6  -2   3 27.8383 2.11808  22
   6   2  -3 29.1850 4.21857  14
  -6  -2  -3 21.6084 3.67255  14
   6   2  -3 27.5644 1.87259  26
   6   2  -3 31.6535 1.95120   6
   6  -2   3 28.6507 1.65413  20
   6   2  -3 28.3308 2.11600  29
  -6   2  -3 26.7717 2.33274  22
  -6   2  -3 26.4646 3.86354  14
   6   2   3 26.3318 1.92331  29
   6  -2  -3 32.1348 1.74538  16
   6   2   3 26.8041 1.64149   4
   6  -2  -3 30.7787 1.62866  28
   6  -2  -3 30.8107 1.89392  26
   6   2   3 22.0815 4.43708  23
   6  -2  -3 32.3652 4.41475   2
   6  -2  -3 27.1899 5.46430  19
   6  -2  -3 27.3693 2.50225  22
  -6  -2   3 30.0802 1.58575   4
   6   2   3 32.3636 3.67895  14
  -6  -2   3 26.7492 1.51922  15
   6   2   3 26.6892 1.87698  26
  -6   2  -3 32.0130 1.73951  16
  -6   2  -3 26.9225 1.96133  29
  -6   2  -3 28.5132 1.81904  27
   6   2   3 28.3169 1.92847   6
   6   2   3 27.2599 1.57568  28
   6  -2  -3 28.5050 3.96954  14
   6   2   3 30.6308 1.74697  16
  -6   2  -3 27.3581 2.01466   6
  -6  -2   3 30.7477 1.58185  17
   6   2   3 27.5744 1.76213  27
  -6  -2   3 25.2833 7.55627   1
   6   2   3 29.2272 1.50246  24
  -6   2  -3 27.1685 1.60573  28
  -6   2  -3 26.6710 1.62382   4
   6  -2  -3 29.4324 4.88879  23
   6  -2  -3 25.6297 1.92627   4
  -6   2  -3 27.6389 1.73397  20
   6   2   3 20.0275 4.14295   2
   6  -2  -3 31.2323 1.52855  24
   6   2   3 28.3053 2.24546  22
   6  -2  -3 25.5762 2.03437  29
   6  -2  -3 30.0552 1.90428   6
   7   2  -3 41.7669 2.94473  29
  -7  -2  -3 31.1888 24.4539   1
   7  -2   3 48.6532 2.66249  26
   7  -2   3 45.5043 2.63177  29
   7  -2   3 42.8108 2.36852   4
   7   2  -3 43.1678 3.62252  22
   7   2  -3 42.7653 2.67984  26
  -7   2   3 23.6378 12.3687   1
   7   2  -3 40.5959 2.26374  24
  -7   2   3 40.3603 2.34200   4
   7   2  -3 46.3787 2.50552  20
   7   2  -3 45.4520 2.57884  27
   7  -2   3 45.2047 2.41330  20
   7   2  -3 46.9586 2.76295   6
   7   2  -3 42.0500 2.39437  28
   7   2  -3 44.0309 2.49509  16
  -7  -2  -3 44.9856 2.37462   4
  -7  -2  -3 44.0927 2.44323  20
  -7  -2  -3 47.8663 2.64816  29
  -7  -2  -3 44.5081 2.40137  16
   7  -2   3 45.2415 2.39694  16
   7   2   3 42.1510 2.38181   4
   7   2   3 46.2166 2.46740  20
  -7   2  -3 45.3927 2.48756  20
   7   2   3 43.6231 2.74470  29
   7   2   3 44.6304 2.47144  16
   7  -2  -3 44.7296 2.33685  28
   7  -2  -3 45.5540 2.44497  20
   7  -2  -3 40.0991 2.82691  29
   7  -2  -3 45.4043 2.64797  26
   7   2   3 43.8856 2.19979  24
  -7   2  -3 43.8355 2.73674  29
  -7   2  -3 47.1942 2.47839  16
   7  -2  -3 43.7131 2.43729  16
  -7   2  -3 45.4377 3.23640  22
   7  -2  -3 46.4237 2.24454  24
   7  -2  -3 45.0450 3.42844  22
  -7  -2   3 45.4209 11.9865   1
   7   2   3 47.9219 2.71336  26
  -7   2  -3 39.8010 2.35328   4
   7  -2  -3 40.6158 2.33338   4
   7  -2  -3 43.7658 2.50882  27
   7   2   3 40.4138 3.13369  22
  -7  -2   3 43.8504 2.24918  15
   7  -2  -3 42.5311 2.67545   6
  -7  -2   3 43.6323 2.32250   4
   8   2  -3 13.7697 0.87580  28
   8   2  -3 13.7525 1.37293   6
  -8  -2  -3 13.6008 0.84667  16
   8   2  -3 13.6982 0.78642  24
   8  -2   3 11.1891 1.04688  29
   8  -2   3 12.5191 0.89223  20
   8  -2   3 14.7359 0.90776   4
   8  -2   3 14.1726 0.87425  16
   8   2  -3 12.8819 0.94377  20
   8   2  -3 13.8438 1.05204  27
   8   2  -3 13.3469 0.94976  16
[truncated: 4,115,566 more chars]
