# Supplementary material for: Crystal structures of two isomers of 1-(naphthalen-1-yl)ethanol
Source: Acta Crystallogr E Crystallogr Commun. 2025 Nov 11;81(Pt 12):1131–5. doi: 10.1107/S2056989025009533 (PMC12810262; doi:10.1107/S2056989025009533)
Supplement: Supplementary file 2 [file e-81-01131-1sup2.hkl]

data_1                                                                          
_shelx_title ' cu_2496_CG_0m in P212121 No19' 
_shelx_refln_list_code          4                                               
_shelx_F_calc_maximum      136.49                                               
_exptl_crystal_F_000       736.00                                               
_reflns_d_resolution_high  0.7851                                               
                                                                                
loop_                                                                           
 _space_group_symop_operation_xyz                                               
 'x, y, z'                                                                      
 '-x+1/2, -y, z+1/2'                                                            
 'x+1/2, -y+1/2, -z'                                                            
 '-x, y+1/2, -z+1/2'                                                            
                                                                                
_cell_length_a     7.7519                                                       
_cell_length_b    12.9750                                                       
_cell_length_c    18.7943                                                       
_cell_angle_alpha  90.000                                                       
_cell_angle_beta   90.000                                                       
_cell_angle_gamma  90.000                                                       
                                                                                
_shelx_F_squared_multiplier     1.000                                           
                                                                                
loop_                                                                           
 _refln_index_h                                                                 
 _refln_index_k                                                                 
 _refln_index_l                                                                 
 _refln_F_squared_calc                                                          
 _refln_F_squared_meas                                                          
 _refln_F_squared_sigma                                                         
 _refln_observed_status                                                         
   2   0   0       5568.46       5503.22        92.11 o                         
   4   0   0          6.61          6.63         0.44 o                         
   6   0   0       1032.91        971.56        11.30 o                         
   8   0   0         41.94         50.14         1.02 o                         
   1   1   0       4691.46       4654.67        63.46 o                         
   2   1   0       3951.07       3971.11        45.67 o                         
   3   1   0         78.83         75.27         1.07 o                         
   4   1   0         46.60         46.04         0.67 o                         
   5   1   0        135.69        144.47         1.63 o                         
   6   1   0         17.52         23.71         0.36 o                         
   7   1   0         26.91         29.93         0.65 o                         
   8   1   0          0.27          0.59         0.12 o                         
   9   1   0          7.32          9.46         0.29 o                         
   0   2   0         44.66         43.01         1.00 o                         
   1   2   0       8072.76       8387.37       131.93 o                         
   2   2   0       3417.11       3449.13        38.59 o                         
   3   2   0        372.99        359.35         4.01 o                         
   4   2   0        371.72        359.55         3.58 o                         
   5   2   0         68.27         69.30         0.92 o                         
   6   2   0        664.67        669.12         5.46 o                         
   7   2   0         21.31         20.42         0.41 o                         
   8   2   0          1.56          1.36         0.11 o                         
   9   2   0        125.51        128.86         2.62 o                         
   1   3   0      18628.37      20768.25       918.23 o                         
   2   3   0       2834.18       2866.52        29.73 o                         
   3   3   0       1142.85       1119.26        11.86 o                         
   4   3   0        249.84        284.68         3.06 o                         
   5   3   0        218.48        235.96         2.57 o                         
   6   3   0        205.89        203.93         1.97 o                         
   7   3   0          8.90          8.03         0.34 o                         
   8   3   0        194.14        207.24         2.87 o                         
   9   3   0          3.32          3.06         0.20 o                         
   0   4   0        417.89        402.80         6.54 o                         
   1   4   0        438.93        397.19         4.31 o                         
   2   4   0       1070.46       1116.81        12.40 o                         
   3   4   0        116.30        138.80         1.62 o                         
   4   4   0        344.28        310.16         2.97 o                         
   5   4   0        226.42        204.32         2.29 o                         
   6   4   0          0.16          0.91         0.31 o                         
   7   4   0          3.28          3.49         0.17 o                         
   8   4   0         23.48         25.72         0.50 o                         
   9   4   0         26.76         27.16         0.79 o                         
   1   5   0       1871.24       1858.28        20.38 o                         
   2   5   0        261.93        268.36         3.27 o                         
   3   5   0        545.37        596.36         5.97 o                         
   4   5   0          1.39          5.45         0.33 o                         
   5   5   0         50.86         53.00         0.73 o                         
   6   5   0        259.28        255.84         2.75 o                         
   7   5   0       1384.21       1331.26        15.57 o                         
   8   5   0        131.31        140.18         2.25 o                         
   9   5   0         13.25         11.94         0.45 o                         
   0   6   0       1460.39       1595.75        25.41 o                         
   1   6   0        151.76        135.33         1.68 o                         
   2   6   0         37.26         46.60         0.78 o                         
   3   6   0       1625.88       1712.30        16.47 o                         
   4   6   0         34.44         42.32         0.67 o                         
   5   6   0       1433.68       1424.38        13.06 o                         
   6   6   0         48.80         49.98         0.80 o                         
   7   6   0          0.00          0.61         0.11 o                         
   8   6   0         14.23         16.34         0.40 o                         
   9   6   0        384.07        412.80        13.89 o                         
   1   7   0       2071.51       2247.04        22.92 o                         
   2   7   0         16.99         20.85         0.54 o                         
   3   7   0         87.62         76.02         1.09 o                         
   4   7   0        466.53        447.83         4.50 o                         
   5   7   0        368.65        366.36         3.84 o                         
   6   7   0        185.00        173.43         2.82 o                         
   7   7   0         27.71         25.34         0.56 o                         
   8   7   0        217.06        207.11         5.03 o                         
   0   8   0         29.73         44.43         0.97 o                         
   1   8   0         32.02         43.73         0.91 o                         
   2   8   0        138.63        129.85         1.82 o                         
   3   8   0         95.86         94.47         1.44 o                         
   4   8   0        671.89        657.14         7.27 o                         
   5   8   0        165.59        170.68         2.39 o                         
   6   8   0        301.54        298.42         4.42 o                         
   7   8   0         12.11         12.99         0.39 o                         
   8   8   0          0.83          3.40         0.18 o                         
   1   9   0         34.15         30.30         0.72 o                         
   2   9   0         10.25         11.39         0.34 o                         
   3   9   0        241.30        241.57         2.89 o                         
   4   9   0        949.13        943.74        11.05 o                         
   5   9   0         27.87         25.46         0.49 o                         
   6   9   0        114.95        116.97         1.75 o                         
   7   9   0        167.93        163.23         4.18 o                         
   8   9   0         94.52         87.82         9.53 o                         
   0  10   0        264.51        331.40         4.97 o                         
   1  10   0        174.53        149.42         1.91 o                         
   2  10   0       1235.12       1241.27        12.62 o                         
   3  10   0         16.06         19.36         0.42 o                         
   4  10   0         48.23         52.42         0.79 o                         
   5  10   0         65.36         57.39         0.92 o                         
   6  10   0        118.25        118.40         1.99 o                         
   7  10   0         14.41         15.61         0.44 o                         
   1  11   0         21.15         22.05         0.42 o                         
   2  11   0       1084.81        998.86        10.30 o                         
   3  11   0         18.95         23.21         0.48 o                         
   4  11   0         22.26         24.53         0.52 o                         
   5  11   0          1.63          2.57         0.16 o                         
   6  11   0          2.91          2.40         0.14 o                         
   7  11   0         20.12         20.14         0.98 o                         
   0  12   0        425.27        408.81         5.98 o                         
   1  12   0        258.62        251.47         2.76 o                         
   2  12   0        423.43        449.38         5.16 o                         
   3  12   0         75.33         87.09         1.37 o                         
   4  12   0         26.49         23.62         0.47 o                         
   5  12   0          5.92          8.01         0.23 o                         
   6  12   0          3.68          2.77         0.16 o                         
   1  13   0        223.49        206.69         3.15 o                         
   2  13   0          0.01          0.22         0.09 o                         
   3  13   0         26.85         27.03         0.51 o                         
   4  13   0          2.08          3.33         0.17 o                         
   5  13   0          3.37          3.97         0.20 o                         
   6  13   0          7.22          7.11         0.64 o                         
   0  14   0          0.55          0.39         0.37 o                         
   1  14   0         87.65         84.59         1.28 o                         
   2  14   0          0.40          0.68         0.09 o                         
   3  14   0          4.13          3.38         0.17 o                         
   4  14   0          7.96          9.43         0.26 o                         
   5  14   0         10.48         14.34         0.45 o                         
   1  15   0          3.31          4.87         0.19 o                         
   2  15   0         70.23         66.58         1.30 o                         
   3  15   0         10.97         10.34         0.55 o                         
   4  15   0         18.00         18.37         1.12 o                         
   0  16   0          8.21          5.92         0.50 o                         
   1  16   0         21.99         18.88         0.80 o                         
   2  16   0          0.46          0.31         0.09 o                         
   1   0   1       1695.33       1609.67        20.41 o                         
   2   0   1       2062.06       2058.90        23.79 o                         
   3   0   1        911.05        913.08         9.47 o                         
   4   0   1        250.53        256.23         2.82 o                         
   5   0   1        724.75        735.53         6.84 o                         
   6   0   1        498.19        497.53         4.08 o                         
   7   0   1          4.58          3.25         0.29 o                         
   8   0   1         56.09         57.51         0.78 o                         
   9   0   1         37.70         41.38         0.87 o                         
  -9   1   1          1.61          1.80         0.14 o                         
  -8   1   1         52.10         52.47         0.78 o                         
  -7   1   1        108.94        109.39         1.21 o                         
  -6   1   1        579.03        556.42         4.58 o                         
  -5   1   1        823.06        825.54         7.48 o                         
  -4   1   1        174.99        175.95         2.03 o                         
  -3   1   1        518.98        527.94         5.63 o                         
  -2   1   1        311.55        291.54         3.39 o                         
  -1   1   1       3052.13       3110.44        39.32 o                         
   0   1   1         91.15         76.35         1.28 o                         
   1   1   1       3054.88       3110.78        44.39 o                         
   2   1   1        311.25        292.50         3.60 o                         
   3   1   1        516.73        539.69         5.72 o                         
   4   1   1        176.10        176.46         1.85 o                         
   5   1   1        821.38        815.04         7.28 o                         
   6   1   1        579.82        561.66         4.78 o                         
   7   1   1        108.95        110.04         1.32 o                         
   8   1   1         51.75         51.12         0.74 o                         
   9   1   1          1.61          1.56         0.13 o                         
  -9   2   1          9.60         10.85         0.29 o                         
  -8   2   1         26.27         24.12         0.46 o                         
  -7   2   1        172.33        172.06         1.89 o                         
  -6   2   1        145.57        136.12         1.41 o                         
  -5   2   1        857.73        860.99         8.10 o                         
  -4   2   1        115.00        123.89         1.44 o                         
  -3   2   1       1824.47       1788.51        18.73 o                         
  -2   2   1       1812.45       1697.12        18.14 o                         
  -1   2   1       6246.35       6375.42        86.97 o                         
   0   2   1       4179.34       4218.47        63.00 o                         
   1   2   1       6242.74       6242.64        98.25 o                         
   2   2   1       1806.01       1676.58        18.91 o                         
   3   2   1       1827.79       1814.92        18.14 o                         
   4   2   1        117.41        125.73         1.45 o                         
   5   2   1        861.64        868.22         8.01 o                         
   6   2   1        146.24        137.56         1.53 o                         
   7   2   1        173.98        176.03         1.85 o                         
   8   2   1         26.46         24.43         0.44 o                         
   9   2   1          9.78         10.97         0.35 o                         
  -9   3   1         40.52         44.10         1.15 o                         
  -8   3   1        332.72        334.87         4.39 o                         
  -7   3   1        881.96        885.38         9.41 o                         
  -6   3   1         59.00         61.12         0.74 o                         
  -5   3   1         22.71         25.50         0.59 o                         
  -4   3   1        474.26        482.04         5.04 o                         
  -3   3   1        890.61        877.12         9.14 o                         
  -2   3   1       5176.00       5166.53        59.35 o                         
  -1   3   1       1734.09       1677.81        17.88 o                         
   0   3   1       4164.18       3888.17        53.09 o                         
   1   3   1       1728.16       1621.42        22.31 o                         
   2   3   1       5182.02       5247.15        60.22 o                         
   3   3   1        892.33        869.33        10.86 o                         
   4   3   1        472.44        482.80         4.85 o                         
   5   3   1         22.93         26.52         0.69 o                         
   6   3   1         58.93         60.65         0.70 o                         
   7   3   1        877.82        874.62         9.11 o                         
   8   3   1        337.24        334.91         4.53 o                         
   9   3   1         40.71         45.25         1.07 o                         
  -9   4   1        131.40        120.77         2.96 o                         
  -8   4   1        136.64        144.70         2.11 o                         
  -7   4   1        417.94        415.56         5.27 o                         
  -6   4   1       1466.16       1407.59        12.72 o                         
  -5   4   1        262.66        251.25         2.55 o                         
  -4   4   1         47.38         49.27         0.85 o                         
  -3   4   1        311.25        311.87         3.31 o                         
  -2   4   1       1799.13       1870.10        19.52 o                         
  -1   4   1        561.27        543.36         5.32 o                         
   0   4   1       2021.51       1949.15        23.15 o                         
   1   4   1        558.32        533.75         6.53 o                         
   2   4   1       1804.17       1845.18        20.21 o                         
   3   4   1        313.30        314.91         3.27 o                         
   4   4   1         46.79         48.27         0.68 o                         
   5   4   1        262.03        255.80         2.70 o                         
   6   4   1       1464.79       1428.03        12.27 o                         
   7   4   1        417.50        404.19         4.45 o                         
   8   4   1        135.45        144.17         2.21 o                         
   9   4   1        130.14        118.81         2.61 o                         
  -9   5   1         33.90         32.41         0.89 o                         
  -8   5   1        233.39        242.83         5.08 o                         
  -7   5   1        278.22        286.71         3.96 o                         
  -6   5   1        368.76        352.71         3.85 o                         
  -5   5   1        242.70        248.43         2.48 o                         
  -4   5   1        186.55        199.25         2.30 o                         
  -3   5   1       2455.68       2537.18        24.71 o                         
  -2   5   1        132.29        141.33         1.72 o                         
  -1   5   1       1574.38       1564.04        16.01 o                         
   0   5   1       1324.25       1281.15        14.86 o                         
   1   5   1       1568.36       1543.00        19.05 o                         
   2   5   1        135.23        153.24         2.02 o                         
   3   5   1       2456.04       2607.18        25.39 o                         
   4   5   1        188.84        209.07         2.33 o                         
   5   5   1        245.39        256.61         2.54 o                         
   6   5   1        367.43        356.16         3.25 o                         
   7   5   1        279.60        283.41         3.40 o                         
   8   5   1        232.11        227.11         3.74 o                         
   9   5   1         33.66         32.90         0.86 o                         
  -9   6   1        120.89        126.31         4.48 o                         
  -8   6   1         12.08         14.42         0.40 o                         
  -7   6   1         13.16         14.04         0.40 o                         
  -6   6   1        681.37        670.25         8.53 o                         
  -5   6   1       1024.62        999.88         9.79 o                         
  -4   6   1        525.71        533.43         5.77 o                         
  -3   6   1        183.91        186.10         2.12 o                         
  -2   6   1         75.28         81.94         1.10 o                         
  -1   6   1       1479.78       1478.46        14.47 o                         
   0   6   1        438.57        511.71         6.11 o                         
   1   6   1       1469.74       1484.53        17.86 o                         
   2   6   1         75.00         83.45         1.16 o                         
   3   6   1        183.71        189.10         2.05 o                         
   4   6   1        525.82        526.63         5.34 o                         
   5   6   1       1036.10       1024.51         9.02 o                         
   6   6   1        682.06        667.32         6.47 o                         
   7   6   1         13.79         13.96         0.31 o                         
   8   6   1         12.24         14.37         0.41 o                         
   9   6   1        120.67        120.91         4.45 o                         
  -8   7   1         61.06         59.19         1.28 o                         
  -7   7   1        242.92        228.11         3.64 o                         
  -6   7   1        348.13        341.32         4.81 o                         
  -5   7   1        848.04        807.02         7.83 o                         
  -4   7   1        431.55        402.67         4.15 o                         
  -3   7   1          5.80          5.94         0.60 o                         
  -2   7   1          3.27          3.86         0.23 o                         
  -1   7   1        533.32        532.68         5.56 o                         
   0   7   1        442.88        427.02         4.89 o                         
   1   7   1        536.37        531.33         5.68 o                         
   2   7   1          3.49          3.87         0.21 o                         
   3   7   1          5.82          6.02         0.28 o                         
   4   7   1        434.83        410.90         4.09 o                         
   5   7   1        850.86        831.43         8.12 o                         
   6   7   1        349.68        341.84         3.84 o                         
   7   7   1        241.83        228.94         3.19 o                         
   8   7   1         60.85         60.90         1.49 o                         
  -8   8   1         61.02         56.78         1.68 o                         
  -7   8   1         31.01         31.51         0.73 o                         
  -6   8   1        111.32        124.18         2.31 o                         
  -5   8   1        162.07        178.41         2.51 o                         
  -4   8   1        648.35        675.40         7.40 o                         
  -3   8   1         72.30         74.94         1.21 o                         
  -2   8   1         50.14         43.45         0.70 o                         
  -1   8   1         94.36         87.98         1.21 o                         
   0   8   1        321.99        308.78         3.56 o                         
   1   8   1         94.07         85.31         1.24 o                         
   2   8   1         49.61         41.46         0.82 o                         
   3   8   1         73.36         72.56         1.04 o                         
   4   8   1        648.97        665.90         6.69 o                         
   5   8   1        161.29        177.84         2.26 o                         
   6   8   1        111.63        127.44         1.62 o                         
   7   8   1         31.13         31.68         0.63 o                         
   8   8   1         60.55         58.36         1.86 o                         
  -8   9   1         53.68         51.76         4.01 o                         
  -7   9   1         37.62         42.37         0.92 o                         
  -6   9   1         14.50         14.98         0.37 o                         
  -5   9   1          2.75          2.09         0.26 o                         
  -4   9   1         40.13         33.30         0.74 o                         
  -3   9   1        260.75        260.06         3.86 o                         
  -2   9   1        121.06        127.36         1.84 o                         
  -1   9   1         37.47         37.81         0.71 o                         
   0   9   1        142.30        155.81         1.88 o                         
   1   9   1         38.16         37.58         0.72 o                         
   2   9   1        122.95        123.65         1.64 o                         
   3   9   1        260.59        256.83         2.97 o                         
   4   9   1         40.74         34.10         0.56 o                         
   5   9   1          2.82          2.06         0.33 o                         
   6   9   1         14.35         14.75         0.30 o                         
   7   9   1         37.76         43.53         0.85 o                         
   8   9   1         55.05         56.02         1.99 o                         
  -7  10   1         90.87         93.21         2.74 o                         
  -6  10   1         41.82         43.31         0.87 o                         
  -5  10   1        128.91        127.41         2.03 o                         
  -4  10   1        140.70        140.64         2.02 o                         
  -3  10   1       1292.06       1276.53        14.17 o                         
  -2  10   1         20.70         27.12         0.56 o                         
  -1  10   1        810.90        817.09         8.63 o                         
   0  10   1         19.67         25.89         0.58 o                         
   1  10   1        812.42        814.03         8.02 o                         
   2  10   1         20.27         27.36         0.59 o                         
   3  10   1       1292.09       1280.76        13.64 o                         
   4  10   1        142.13        143.50         1.87 o                         
   5  10   1        128.16        125.14         1.78 o                         
   6  10   1         41.53         41.37         0.90 o                         
   7  10   1         90.48         94.25         3.31 o                         
  -7  11   1         44.17         44.72         2.19 o                         
  -6  11   1         84.89         84.14         1.54 o                         
  -5  11   1         18.52         19.05         0.48 o                         
  -4  11   1         63.32         64.63         1.64 o                         
  -3  11   1        340.01        322.21         3.88 o                         
  -2  11   1        499.59        505.49         5.48 o                         
  -1  11   1        194.76        181.77         2.11 o                         
   0  11   1         94.33         81.29         1.27 o                         
   1  11   1        195.65        179.37         1.99 o                         
   2  11   1        498.31        517.72         6.85 o                         
   3  11   1        339.21        327.18         3.64 o                         
   4  11   1         62.42         64.33         0.97 o                         
   5  11   1         18.61         19.99         0.41 o                         
   6  11   1         85.61         85.96         1.43 o                         
   7  11   1         43.69         41.75         1.95 o                         
  -6  12   1         47.42         53.34         1.12 o                         
  -5  12   1         10.49         10.44         0.40 o                         
  -4  12   1         85.19         90.33         1.42 o                         
  -3  12   1        104.34         98.19         1.38 o                         
  -2  12   1        147.49        156.62         1.95 o                         
  -1  12   1        177.21        169.47         2.09 o                         
   0  12   1        103.25        115.66         1.98 o                         
   1  12   1        176.51        169.12         1.88 o                         
   2  12   1        146.32        152.74         1.90 o                         
   3  12   1        104.71         98.09         1.34 o                         
   4  12   1         86.97         90.88         1.44 o                         
   5  12   1         10.34          9.88         0.27 o                         
   6  12   1         47.48         54.73         1.41 o                         
  -6  13   1         84.59         89.35         4.40 o                         
  -5  13   1         30.89         36.65         0.80 o                         
  -4  13   1         18.59         18.89         0.60 o                         
  -3  13   1        131.38        126.45         2.33 o                         
  -2  13   1        342.06        332.74         4.51 o                         
  -1  13   1         19.02         20.80         0.41 o                         
   0  13   1         48.19         45.78         0.72 o                         
   1  13   1         19.02         21.09         0.38 o                         
   2  13   1        342.14        339.87         4.45 o                         
   3  13   1        130.89        121.95         1.76 o                         
   4  13   1         18.88         19.51         0.41 o                         
   5  13   1         30.75         33.47         0.73 o                         
   6  13   1         86.33         76.98         8.87 o                         
  -5  14   1         24.01         28.21         1.06 o                         
  -4  14   1         67.11         65.19         1.35 o                         
  -3  14   1          1.17          0.80         0.09 o                         
  -2  14   1          8.59          8.39         0.23 o                         
  -1  14   1         82.43         80.87         1.23 o                         
   0  14   1         18.84         20.86         0.42 o                         
   1  14   1         83.63         85.40         1.37 o                         
   2  14   1          8.52          8.22         0.24 o                         
   3  14   1          1.31          0.91         0.10 o                         
   4  14   1         66.52         60.77         1.37 o                         
   5  14   1         24.35         25.86         1.31 o                         
  -4  15   1         76.63         67.62         1.93 o                         
  -3  15   1         40.00         38.64         1.17 o                         
  -2  15   1         26.44         29.36         0.89 o                         
  -1  15   1          1.96          1.93         0.13 o                         
   0  15   1         34.47         35.39         0.70 o                         
   1  15   1          1.95          2.25         0.14 o                         
   2  15   1         25.55         27.98         0.58 o                         
   3  15   1         40.09         40.22         1.05 o                         
   4  15   1         76.98         66.79         2.63 o                         
  -2  16   1         83.84         73.11         2.63 o                         
  -1  16   1          4.10          7.41         0.46 o                         
   0  16   1         32.48         37.38         0.89 o                         
   1  16   1          4.06          7.52         0.30 o                         
   2  16   1         84.45         67.68         3.57 o                         
   0   0   2       2284.29       2073.51        56.58 o                         
   1   0   2        211.26        209.53         3.11 o                         
   2   0   2        650.06        649.75         8.58 o                         
   3   0   2        200.79        197.48         2.21 o                         
   4   0   2       2695.77       2657.47        25.41 o                         
   5   0   2        126.61        139.99         1.42 o                         
   6   0   2        514.67        491.24         4.45 o                         
   7   0   2         84.94         86.25         1.17 o                         
   8   0   2        131.61        131.89         1.68 o                         
   9   0   2        171.17        170.25         4.28 o                         
  -9   1   2        189.86        193.96         3.58 o                         
  -8   1   2         15.34         15.61         0.32 o                         
  -7   1   2        248.65        250.54         2.61 o                         
  -6   1   2         66.93         63.50         0.69 o                         
  -5   1   2        760.50        758.06         6.90 o                         
  -4   1   2        961.99        957.82         9.21 o                         
  -3   1   2        753.01        712.37         7.65 o                         
  -2   1   2        173.58        173.97         2.25 o                         
  -1   1   2       3075.06       3051.50        38.54 o                         
   0   1   2        537.00        535.33         8.37 o                         
   1   1   2       3065.74       2999.73        47.30 o                         
   2   1   2        172.38        172.21         2.34 o                         
   3   1   2        749.81        734.85         7.87 o                         
   4   1   2        965.26        964.89         9.46 o                         
   5   1   2        761.17        759.71         6.80 o                         
   6   1   2         67.34         64.95         0.76 o                         
   7   1   2        247.75        253.56         2.66 o                         
   8   1   2         15.28         16.47         0.32 o                         
   9   1   2        189.04        195.96         3.92 o                         
  -9   2   2         12.86         10.77         0.28 o                         
  -8   2   2        282.55        278.31         3.45 o                         
  -7   2   2        473.10        471.38         4.97 o                         
  -6   2   2         19.53         19.52         0.50 o                         
  -5   2   2        382.11        394.52         4.09 o                         
  -4   2   2        118.96        125.85         1.47 o                         
  -3   2   2          6.71          4.99         0.32 o                         
  -2   2   2        149.11        176.65         2.21 o                         
  -1   2   2       4364.75       4330.50        61.73 o                         
   0   2   2        424.43        431.63         7.04 o                         
   1   2   2       4375.16       4301.54        64.29 o                         
   2   2   2        148.94        177.52         2.37 o                         
   3   2   2          7.15          5.25         0.23 o                         
   4   2   2        118.46        127.37         1.67 o                         
   5   2   2        383.13        405.90         4.12 o                         
   6   2   2         20.16         20.46         0.37 o                         
   7   2   2        474.28        488.79         4.93 o                         
   8   2   2        285.12        287.36         3.54 o                         
   9   2   2         12.81         11.28         0.32 o                         
  -9   3   2        160.80        162.64         3.22 o                         
  -8   3   2        270.80        268.61         3.67 o                         
  -7   3   2        435.08        447.03         4.85 o                         
  -6   3   2         35.77         30.45         0.57 o                         
  -5   3   2        157.83        157.38         1.94 o                         
  -4   3   2        506.48        487.92         4.91 o                         
  -3   3   2       1428.21       1447.00        16.00 o                         
  -2   3   2       1269.63       1276.95        14.10 o                         
  -1   3   2        663.07        653.22         7.98 o                         
   0   3   2         49.90         56.16         0.93 o                         
   1   3   2        659.68        647.23         9.47 o                         
   2   3   2       1272.28       1243.89        14.96 o                         
   3   3   2       1437.81       1455.86        16.50 o                         
   4   3   2        506.22        490.56         4.97 o                         
   5   3   2        157.94        160.51         1.72 o                         
   6   3   2         36.50         31.13         0.58 o                         
   7   3   2        434.99        449.05         4.76 o                         
   8   3   2        269.53        276.13         3.63 o                         
   9   3   2        162.03        156.97         3.58 o                         
  -9   4   2         48.89         52.37         1.35 o                         
  -8   4   2         12.01         11.74         0.31 o                         
  -7   4   2         68.52         68.86         1.04 o                         
  -6   4   2         41.27         44.47         0.62 o                         
  -5   4   2         52.16         46.67         0.80 o                         
  -4   4   2         33.47         31.31         0.52 o                         
  -3   4   2         96.66        110.98         1.40 o                         
  -2   4   2       1000.58       1000.13        10.85 o                         
  -1   4   2        108.79        101.78         1.45 o                         
   0   4   2         12.61         14.86         0.40 o                         
   1   4   2        110.32        102.97         1.88 o                         
   2   4   2        995.12       1002.78        11.76 o                         
   3   4   2         96.07        111.16         1.40 o                         
   4   4   2         32.43         29.69         0.61 o                         
   5   4   2         51.40         46.37         0.66 o                         
   6   4   2         41.96         45.32         0.61 o                         
   7   4   2         69.76         69.43         0.86 o                         
   8   4   2         13.03         12.27         0.30 o                         
   9   4   2         49.49         52.77         1.22 o                         
  -9   5   2        188.27        191.51         4.61 o                         
  -8   5   2        153.92        170.92         2.70 o                         
  -7   5   2         56.17         57.21         0.89 o                         
  -6   5   2         22.43         21.31         0.55 o                         
  -5   5   2         34.40         36.08         0.67 o                         
  -4   5   2        510.10        489.70         4.80 o                         
  -3   5   2        396.83        424.30         4.51 o                         
  -2   5   2       2844.14       2891.04        30.09 o                         
  -1   5   2        182.12        183.30         2.19 o                         
   0   5   2        343.94        340.94         4.32 o                         
   1   5   2        186.09        182.47         2.49 o                         
   2   5   2       2841.18       2951.72        32.29 o                         
   3   5   2        397.71        434.23         4.48 o                         
   4   5   2        508.97        497.24         4.92 o                         
   5   5   2         34.06         36.78         0.49 o                         
   6   5   2         22.99         21.96         0.55 o                         
   7   5   2         55.47         55.50         0.78 o                         
   8   5   2        154.06        166.93         3.26 o                         
   9   5   2        188.08        183.36         5.13 o                         
  -9   6   2        162.47        166.85         4.63 o                         
  -8   6   2         38.28         45.89         1.25 o                         
  -7   6   2         80.82         83.64         1.40 o                         
  -6   6   2        167.63        171.20         2.45 o                         
  -5   6   2        418.82        385.76         3.97 o                         
  -4   6   2         88.87         92.55         1.66 o                         
  -3   6   2       1223.17       1185.07        12.65 o                         
  -2   6   2        205.30        223.54         2.57 o                         
  -1   6   2         39.73         42.71         0.69 o                         
   0   6   2          0.03          1.61         0.50 o                         
   1   6   2         38.84         41.92         0.72 o                         
   2   6   2        206.19        221.39         2.48 o                         
   3   6   2       1220.74       1187.41        11.54 o                         
   4   6   2         88.42         92.83         1.26 o                         
   5   6   2        418.00        396.01         3.63 o                         
   6   6   2        168.21        174.94         1.86 o                         
   7   6   2         80.38         81.68         1.18 o                         
   8   6   2         38.06         47.08         0.97 o                         
   9   6   2        162.78        162.36         8.92 o                         
  -8   7   2         43.82         43.55         0.90 o                         
  -7   7   2         21.11         19.15         0.47 o                         
  -6   7   2        253.66        245.33         3.31 o                         
  -5   7   2       1077.22       1033.21        10.59 o                         
  -4   7   2         35.32         34.83         0.63 o                         
  -3   7   2        380.16        376.51         4.40 o                         
  -2   7   2        257.24        230.93         2.70 o                         
  -1   7   2        591.74        585.62         6.40 o                         
   0   7   2        415.96        444.33         4.83 o                         
   1   7   2        585.58        589.87         6.38 o                         
   2   7   2        256.48        229.44         2.67 o                         
   3   7   2        379.31        371.37         4.03 o                         
   4   7   2         35.30         36.85         0.55 o                         
   5   7   2       1078.46       1066.13         9.75 o                         
   6   7   2        252.65        248.32         2.71 o                         
   7   7   2         20.83         18.77         0.35 o                         
   8   7   2         43.74         41.27         0.81 o                         
  -8   8   2         28.13         33.60         1.43 o                         
  -7   8   2         40.17         40.84         0.90 o                         
  -6   8   2        142.69        152.35         2.97 o                         
  -5   8   2        434.76        415.48         5.44 o                         
  -4   8   2        772.81        731.05         8.18 o                         
  -3   8   2         20.97         22.57         0.58 o                         
  -2   8   2        238.70        242.02         3.08 o                         
  -1   8   2        325.83        313.50         3.77 o                         
   0   8   2        386.39        405.63         4.41 o                         
   1   8   2        327.17        306.50         3.43 o                         
   2   8   2        239.49        241.22         2.74 o                         
   3   8   2         21.08         22.43         0.73 o                         
   4   8   2        768.44        743.74         6.63 o                         
   5   8   2        435.60        424.87         4.31 o                         
   6   8   2        143.60        150.28         1.76 o                         
   7   8   2         40.72         40.57         0.71 o                         
   8   8   2         27.12         31.52         1.73 o                         
  -8   9   2         53.28         65.14         2.26 o                         
  -7   9   2         23.01         24.84         0.65 o                         
  -6   9   2        105.56        115.34         2.29 o                         
  -5   9   2         32.57         29.23         0.61 o                         
  -4   9   2        553.30        551.28         5.86 o                         
  -3   9   2         70.88         64.44         0.99 o                         
  -2   9   2         98.33         93.61         1.37 o                         
  -1   9   2         12.94         13.90         0.35 o                         
   0   9   2         11.02         15.87         0.48 o                         
   1   9   2         13.15         13.42         0.38 o                         
   2   9   2         98.14         95.42         1.15 o                         
   3   9   2         70.44         64.39         1.10 o                         
   4   9   2        553.21        556.55         5.50 o                         
   5   9   2         32.56         29.93         0.53 o                         
   6   9   2        106.29        110.51         1.47 o                         
   7   9   2         23.21         26.21         0.78 o                         
   8   9   2         53.53         58.14         3.40 o                         
  -7  10   2         77.95         77.24         1.73 o                         
  -6  10   2         33.59         35.38         0.85 o                         
  -5  10   2          8.78         10.81         0.35 o                         
  -4  10   2        233.67        234.18         2.91 o                         
  -3  10   2       1031.82        991.90        10.51 o                         
  -2  10   2          7.89          8.85         0.39 o                         
  -1  10   2         78.86         74.72         1.00 o                         
   0  10   2         94.24         98.55         1.38 o                         
   1  10   2         78.48         73.95         0.97 o                         
   2  10   2          8.14          9.23         0.48 o                         
   3  10   2       1030.42        982.61         9.30 o                         
   4  10   2        234.52        238.33         2.71 o                         
   5  10   2          8.69          9.98         0.25 o                         
   6  10   2         34.26         35.96         0.68 o                         
   7  10   2         78.51         79.33         1.98 o                         
  -7  11   2         84.08         84.98         4.17 o                         
  -6  11   2         43.14         42.46         0.82 o                         
  -5  11   2          2.34          1.53         0.17 o                         
  -4  11   2        158.98        162.19         2.42 o                         
  -3  11   2        151.74        170.68         2.40 o                         
  -2  11   2        413.50        382.79         4.35 o                         
  -1  11   2         57.95         56.10         0.85 o                         
   0  11   2         10.77          7.74         0.30 o                         
   1  11   2         59.02         57.93         0.92 o                         
   2  11   2        413.38        381.26         4.24 o                         
   3  11   2        153.37        167.96         2.02 o                         
   4  11   2        157.53        164.79         2.00 o                         
   5  11   2          2.31          1.67         0.11 o                         
   6  11   2         42.95         42.52         0.80 o                         
   7  11   2         84.46         82.84         3.93 o                         
  -6  12   2        101.90        114.18         2.29 o                         
  -5  12   2        110.62        113.02         3.40 o                         
  -4  12   2         90.48         91.98         1.50 o                         
  -3  12   2        432.59        404.70         5.31 o                         
  -2  12   2        705.17        675.42         7.64 o                         
  -1  12   2         40.15         40.67         0.77 o                         
   0  12   2        638.79        619.84         6.92 o                         
   1  12   2         40.42         41.15         0.68 o                         
   2  12   2        706.65        654.08         7.86 o                         
   3  12   2        433.70        409.50         4.87 o                         
   4  12   2         89.28         90.64         1.26 o                         
   5  12   2        110.26        116.99         2.10 o                         
   6  12   2        103.01        112.90         3.52 o                         
  -6  13   2         59.01         54.37         2.73 o                         
  -5  13   2         18.27         23.03         0.50 o                         
  -4  13   2         74.65         78.04         1.65 o                         
  -3  13   2         50.29         54.31         0.98 o                         
  -2  13   2        165.06        162.01         2.34 o                         
  -1  13   2        220.93        211.73         2.86 o                         
   0  13   2          5.11          6.41         0.22 o                         
   1  13   2        220.46        213.13         2.77 o                         
   2  13   2        166.23        169.21         2.02 o                         
   3  13   2         49.28         49.98         0.75 o                         
   4  13   2         73.77         75.43         1.23 o                         
   5  13   2         18.01         22.79         0.57 o                         
   6  13   2         59.37         50.23         4.66 o                         
  -5  14   2         18.79         19.11         0.92 o                         
  -4  14   2         18.78         17.38         0.48 o                         
  -3  14   2        143.88        139.24         2.86 o                         
  -2  14   2         10.23         12.83         0.31 o                         
  -1  14   2         29.80         27.16         0.50 o                         
   0  14   2         57.38         55.30         0.89 o                         
   1  14   2         29.61         26.61         0.49 o                         
   2  14   2         10.52         13.15         0.29 o                         
   3  14   2        143.30        140.97         3.48 o                         
   4  14   2         18.72         16.01         0.52 o                         
   5  14   2         18.97         18.02         0.92 o                         
  -4  15   2        133.81        133.71         3.71 o                         
  -3  15   2          8.34          8.09         0.29 o                         
  -2  15   2         42.01         41.05         0.84 o                         
  -1  15   2        140.27        137.46         2.57 o                         
   0  15   2        324.65        353.31         6.48 o                         
   1  15   2        139.24        140.88         2.45 o                         
   2  15   2         42.56         42.13         0.84 o                         
   3  15   2          8.85          9.30         0.30 o                         
   4  15   2        132.87        137.05         4.68 o                         
  -2  16   2         31.27         30.12         1.91 o                         
  -1  16   2         51.00         52.68         1.84 o                         
   0  16   2         44.58         42.58         1.17 o                         
   1  16   2         51.21         49.15         2.46 o                         
   2  16   2         31.24         28.61         1.82 o                         
   1   0   3       2238.47       2120.51        28.98 o                         
   2   0   3       8162.42       8213.36       107.64 o                         
   3   0   3         84.83         90.08         1.24 o                         
   4   0   3       1055.53       1131.91        11.22 o                         
   5   0   3        161.43        149.54         1.57 o                         
   6   0   3         15.75         19.33         0.33 o                         
   7   0   3         21.19         22.93         0.45 o                         
   8   0   3         23.81         24.29         0.42 o                         
   9   0   3        145.01        127.02         2.39 o                         
  -9   1   3        132.94        128.72         2.24 o                         
  -8   1   3        241.38        242.44         2.94 o                         
  -7   1   3        173.04        167.96         1.95 o                         
  -6   1   3         35.19         38.54         0.51 o                         
  -5   1   3        368.03        399.29         3.87 o                         
  -4   1   3        892.61        929.39         8.94 o                         
  -3   1   3         22.93         16.52         0.48 o                         
  -2   1   3        925.60        932.21        10.92 o                         
  -1   1   3       8590.79       8989.64       149.92 o                         
   0   1   3       3434.66       3349.56        47.73 o                         
   1   1   3       8586.83       8808.16       157.21 o                         
   2   1   3        924.63        915.41        11.08 o                         
   3   1   3         23.72         17.03         0.45 o                         
   4   1   3        896.44        973.35         9.55 o                         
   5   1   3        366.28        398.81         3.88 o                         
   6   1   3         33.89         37.98         0.50 o                         
   7   1   3        173.29        170.54         1.85 o                         
   8   1   3        241.30        242.81         3.02 o                         
   9   1   3        131.84        132.72         3.26 o                         
  -9   2   3          8.32          9.94         0.27 o                         
  -8   2   3         20.83         23.28         0.42 o                         
  -7   2   3         80.72         76.24         1.26 o                         
  -6   2   3         50.90         48.97         0.75 o                         
  -5   2   3        819.37        804.62         8.05 o                         
  -4   2   3        421.01        430.28         4.42 o                         
  -3   2   3       3853.11       4013.94        42.62 o                         
  -2   2   3        898.23        929.88        10.31 o                         
  -1   2   3       6645.44       6748.46        96.13 o                         
   0   2   3       1128.67       1038.94        13.75 o                         
   1   2   3       6639.27       6618.55       104.10 o                         
   2   2   3        895.50        911.34        11.36 o                         
   3   2   3       3854.92       4019.53        43.78 o                         
   4   2   3        420.28        431.43         4.25 o                         
   5   2   3        819.52        807.29         7.56 o                         
   6   2   3         51.68         49.29         0.62 o                         
   7   2   3         82.62         75.88         0.89 o                         
   8   2   3         20.73         23.29         0.40 o                         
   9   2   3          8.91         10.25         0.29 o                         
  -9   3   3         80.72         76.63         1.56 o                         
  -8   3   3        160.11        154.38         2.35 o                         
  -7   3   3        128.46        117.75         2.04 o                         
  -6   3   3        358.03        347.44         3.37 o                         
  -5   3   3         12.22         14.61         0.61 o                         
  -4   3   3        468.84        451.13         4.58 o                         
  -3   3   3        744.57        764.16         8.43 o                         
  -2   3   3       1079.38       1085.05        12.00 o                         
  -1   3   3       5083.20       5089.95        64.38 o                         
   0   3   3         17.24         14.71         0.47 o                         
   1   3   3       5077.95       4835.37        68.91 o                         
   2   3   3       1083.39       1097.64        12.84 o                         
   3   3   3        744.08        773.49         8.95 o                         
   4   3   3        468.93        466.82         4.61 o                         
   5   3   3         11.88         13.46         0.30 o                         
   6   3   3        357.11        340.20         2.91 o                         
   7   3   3        127.70        115.16         1.32 o                         
   8   3   3        158.41        155.66         2.04 o                         
   9   3   3         80.37         73.50         1.90 o                         
  -9   4   3        175.13        175.61         3.65 o                         
  -8   4   3        304.85        297.03         5.09 o                         
  -7   4   3        118.04        116.93         1.64 o                         
  -6   4   3       1278.42       1200.51        11.89 o                         
  -5   4   3        106.79        102.54         1.40 o                         
  -4   4   3         65.83         59.75         0.83 o                         
  -3   4   3       1186.30       1224.04        12.10 o                         
  -2   4   3       1133.30       1180.56        13.46 o                         
  -1   4   3       1922.91       1846.61        20.83 o                         
   0   4   3       1986.51       1927.71        24.65 o                         
   1   4   3       1922.27       1870.00        23.04 o                         
   2   4   3       1135.99       1179.31        14.25 o                         
   3   4   3       1180.23       1239.27        11.95 o                         
   4   4   3         66.07         60.93         0.78 o                         
   5   4   3        107.10        106.86         1.09 o                         
   6   4   3       1278.48       1230.22         9.39 o                         
   7   4   3        118.90        118.99         1.36 o                         
   8   4   3        307.06        299.57         4.40 o                         
   9   4   3        175.78        182.65         3.58 o                         
  -9   5   3         52.12         51.20         1.30 o                         
  -8   5   3        102.02        109.87         1.98 o                         
  -7   5   3         24.43         19.34         0.45 o                         
  -6   5   3        198.73        182.93         2.17 o                         
  -5   5   3        262.58        230.89         2.55 o                         
  -4   5   3        407.58        369.27         4.06 o                         
  -3   5   3        628.92        643.99         7.20 o                         
  -2   5   3        663.10        663.15         7.14 o                         
  -1   5   3        188.84        178.81         2.19 o                         
   0   5   3         53.01         56.96         0.89 o                         
   1   5   3        189.11        175.20         2.42 o                         
   2   5   3        669.34        661.26         6.81 o                         
   3   5   3        628.93        649.90         6.43 o                         
   4   5   3        403.62        377.57         3.78 o                         
   5   5   3        263.72        234.90         2.21 o                         
   6   5   3        197.43        186.42         2.06 o                         
   7   5   3         24.35         19.21         0.33 o                         
   8   5   3        103.01        105.50         2.06 o                         
   9   5   3         52.82         56.23         1.61 o                         
  -9   6   3         20.83         22.15         0.73 o                         
  -8   6   3         71.85         74.85         1.76 o                         
  -7   6   3        123.14        127.21         1.98 o                         
  -6   6   3         13.62          9.20         1.02 o                         
  -5   6   3        327.06        324.26         3.55 o                         
  -4   6   3        174.32        182.68         2.28 o                         
  -3   6   3       1186.77       1159.00        12.08 o                         
  -2   6   3       1389.10       1473.03        15.18 o                         
  -1   6   3        753.15        736.62         7.84 o                         
   0   6   3       2032.09       2012.41        21.07 o                         
   1   6   3        758.51        751.06         8.91 o                         
   2   6   3       1389.49       1439.39        13.87 o                         
   3   6   3       1184.99       1195.43        11.62 o                         
   4   6   3        175.00        181.91         2.00 o                         
   5   6   3        326.11        330.27         2.93 o                         
   6   6   3         13.87          9.61         0.27 o                         
   7   6   3        121.39        126.65         1.59 o                         
   8   6   3         72.43         76.35         1.69 o                         
   9   6   3         20.53         20.52         1.29 o                         
  -8   7   3         59.58         60.32         1.40 o                         
  -7   7   3        131.88        131.57         2.70 o                         
  -6   7   3        371.99        366.71         5.47 o                         
  -5   7   3        178.53        166.45         2.22 o                         
  -4   7   3        335.99        336.46         3.97 o                         
  -3   7   3        606.35        623.40         7.06 o                         
  -2   7   3         15.77         17.80         0.77 o                         
  -1   7   3        853.49        862.30         9.52 o                         
   0   7   3       1042.27        999.20        10.68 o                         
   1   7   3        851.85        855.84         9.17 o                         
   2   7   3         16.68         18.04         0.62 o                         
   3   7   3        605.41        605.45         6.11 o                         
   4   7   3        332.49        345.37         3.28 o                         
   5   7   3        177.03        170.63         1.74 o                         
   6   7   3        372.03        378.43         3.82 o                         
   7   7   3        132.97        135.10         1.86 o                         
   8   7   3         60.15         57.39         1.20 o                         
  -8   8   3        151.47        168.10         5.92 o                         
  -7   8   3         64.70         82.72         1.53 o                         
  -6   8   3         26.34         29.20         0.80 o                         
  -5   8   3        154.13        143.21         2.80 o                         
  -4   8   3        614.07        587.09         6.17 o                         
  -3   8   3        413.65        425.37         5.03 o                         
  -2   8   3        164.99        163.43         2.16 o                         
  -1   8   3        138.55        150.24         1.82 o                         
   0   8   3        719.09        797.94         7.99 o                         
   1   8   3        137.81        150.56         1.91 o                         
   2   8   3        163.84        168.82         2.05 o                         
   3   8   3        411.73        424.35         3.94 o                         
   4   8   3        614.78        606.60         5.88 o                         
   5   8   3        154.51        146.21         1.72 o                         
   6   8   3         26.18         28.73         0.47 o                         
   7   8   3         64.71         79.48         1.27 o                         
   8   8   3        151.19        176.14         6.04 o                         
  -8   9   3        129.95        140.22         4.40 o                         
  -7   9   3        112.72        127.41         2.62 o                         
  -6   9   3        165.85        156.23         3.53 o                         
  -5   9   3         98.96        103.48         1.89 o                         
  -4   9   3        878.69        863.99         9.10 o                         
  -3   9   3         46.85         45.82         0.82 o                         
  -2   9   3        215.03        220.79         2.73 o                         
  -1   9   3         77.29         87.96         1.23 o                         
   0   9   3         37.19         29.57         0.58 o                         
   1   9   3         78.61         89.29         1.34 o                         
   2   9   3        214.42        216.54         2.29 o                         
   3   9   3         46.69         45.53         0.62 o                         
   4   9   3        878.15        878.55         8.47 o                         
   5   9   3         98.30        101.24         1.16 o                         
   6   9   3        166.61        149.09         1.86 o                         
   7   9   3        112.70        129.04         2.65 o                         
   8   9   3        131.91        125.49         6.82 o                         
  -7  10   3         22.10         22.11         0.52 o                         
  -6  10   3         36.70         39.25         1.03 o                         
  -5  10   3        135.08        143.89         2.48 o                         
  -4  10   3         29.50         34.11         0.62 o                         
  -3  10   3        595.24        568.94         6.02 o                         
  -2  10   3        652.33        622.04         6.93 o                         
  -1  10   3         67.96         77.84         1.03 o                         
   0  10   3         22.77         20.47         0.38 o                         
   1  10   3         69.44         77.22         0.93 o                         
   2  10   3        651.08        621.31         6.35 o                         
   3  10   3        594.22        574.88         5.37 o                         
   4  10   3         29.09         33.82         0.69 o                         
   5  10   3        133.66        140.44         1.78 o                         
   6  10   3         36.96         38.34         0.85 o                         
   7  10   3         21.19         20.77         1.07 o                         
  -7  11   3         25.91         25.12         0.92 o                         
  -6  11   3        118.75        124.46         2.09 o                         
  -5  11   3        109.24        105.19         2.59 o                         
  -4  11   3        346.00        340.48         5.06 o                         
  -3  11   3        135.51        148.91         1.93 o                         
  -2  11   3         39.28         34.19         0.56 o                         
  -1  11   3        132.30        132.26         1.91 o                         
   0  11   3        124.12        120.65         1.45 o                         
   1  11   3        131.70        131.09         1.66 o                         
   2  11   3         39.17         34.40         0.64 o                         
   3  11   3        134.32        147.87         1.99 o                         
   4  11   3        347.63        338.31         3.55 o                         
   5  11   3        109.62        108.49         1.45 o                         
   6  11   3        116.23        119.28         2.16 o                         
   7  11   3         25.80         23.63         0.93 o                         
  -6  12   3         97.21         97.96         2.50 o                         
  -5  12   3         13.43         10.09         0.40 o                         
  -4  12   3         33.92         30.11         0.68 o                         
  -3  12   3        656.64        639.07         9.99 o                         
  -2  12   3        128.17        127.57         1.95 o                         
  -1  12   3         97.57         87.60         1.24 o                         
   0  12   3          0.78          2.07         0.20 o                         
   1  12   3         97.05         88.29         1.23 o                         
   2  12   3        127.56        124.25         1.48 o                         
   3  12   3        655.65        654.81         7.77 o                         
   4  12   3         34.36         30.15         0.51 o                         
   5  12   3         13.30          9.98         0.32 o                         
   6  12   3         97.25        101.26         4.23 o                         
  -5  13   3         33.91         41.69         0.95 o                         
  -4  13   3         30.92         30.28         1.01 o                         
  -3  13   3         68.71         77.10         1.34 o                         
  -2  13   3         76.71         84.20         1.32 o                         
  -1  13   3        168.34        177.86         2.65 o                         
   0  13   3         41.57         45.41         0.66 o                         
   1  13   3        168.49        176.58         2.13 o                         
   2  13   3         76.55         82.39         1.17 o                         
   3  13   3         68.11         72.70         0.97 o                         
   4  13   3         30.44         30.10         0.54 o                         
   5  13   3         33.72         41.35         1.07 o                         
  -5  14   3         73.16         76.57         2.66 o                         
  -4  14   3         47.91         52.67         1.20 o                         
  -3  14   3        103.57        103.67         2.41 o                         
  -2  14   3         10.99         11.37         0.31 o                         
  -1  14   3         74.90         84.13         1.32 o                         
   0  14   3         29.14         29.32         0.52 o                         
   1  14   3         76.40         86.44         1.17 o                         
   2  14   3         10.68         11.54         0.26 o                         
   3  14   3        102.81        105.89         1.87 o                         
   4  14   3         47.53         52.01         1.20 o                         
   5  14   3         74.20         70.98         2.26 o                         
  -3  15   3          0.51          0.85         0.11 o                         
  -2  15   3         46.40         43.90         1.02 o                         
  -1  15   3        135.26        145.21         2.73 o                         
   0  15   3        251.68        225.45         4.44 o                         
   1  15   3        134.74        140.31         2.81 o                         
   2  15   3         45.02         42.30         1.01 o                         
   3  15   3          0.47          0.83         0.11 o                         
  -2  16   3         20.28         21.55         0.79 o                         
  -1  16   3         94.74         92.74         3.71 o                         
   0  16   3        142.26        150.83         3.75 o                         
   1  16   3         95.25         88.66         3.70 o                         
   2  16   3         20.17         19.16         1.18 o                         
   0   0   4       6188.01       6042.15       285.45 o                         
   1   0   4       6891.22       7034.31       147.83 o                         
   2   0   4       3330.51       3373.92        38.70 o                         
   3   0   4        565.98        589.81         9.04 o                         
   4   0   4          0.25          1.61         0.37 o                         
   5   0   4         96.98        118.83         1.47 o                         
   6   0   4        228.78        236.04         2.18 o                         
   7   0   4        338.50        333.53         3.51 o                         
   8   0   4        633.08        642.66         7.49 o                         
   9   0   4         44.00         37.10         0.74 o                         
  -9   1   4         98.42         99.92         1.93 o                         
  -8   1   4         50.89         49.88         0.71 o                         
  -7   1   4        446.91        465.62         4.93 o                         
  -6   1   4        194.06        192.30         1.91 o                         
  -5   1   4        119.25        129.32         1.55 o                         
  -4   1   4        164.96        175.49         2.11 o                         
  -3   1   4        526.60        544.78         6.43 o                         
  -2   1   4       2045.04       2038.83        22.29 o                         
  -1   1   4      12469.97      12892.65       248.45 o                         
   0   1   4          1.13          3.46         0.54 o                         
   1   1   4      12486.65      12388.21       260.93 o                         
   2   1   4       2044.37       2032.23        25.88 o                         
   3   1   4        522.33        536.04         7.28 o                         
   4   1   4        163.06        173.99         1.98 o                         
   5   1   4        117.81        125.64         1.46 o                         
   6   1   4        193.81        192.63         1.90 o                         
   7   1   4        446.36        452.19         4.68 o                         
   8   1   4         50.83         50.30         0.71 o                         
   9   1   4         96.75         90.61         2.42 o                         
  -9   2   4        187.41        191.80         4.64 o                         
  -8   2   4        117.03        126.96         1.88 o                         
  -7   2   4         96.85        105.24         1.63 o                         
  -6   2   4        277.15        278.18         2.78 o                         
  -5   2   4        113.67        102.57         1.32 o                         
  -4   2   4          0.23          0.43         0.25 o                         
  -3   2   4       1518.68       1588.32        15.91 o                         
  -2   2   4       1631.98       1632.95        20.91 o                         
  -1   2   4       1196.80       1131.57        15.71 o                         
   0   2   4       6308.72       5983.19        89.40 o                         
   1   2   4       1193.96       1153.81        17.40 o                         
   2   2   4       1631.00       1657.81        19.81 o                         
   3   2   4       1521.85       1622.89        17.86 o                         
   4   2   4          0.22          0.83         0.20 o                         
   5   2   4        114.61        106.04         1.30 o                         
   6   2   4        277.44        278.61         2.60 o                         
   7   2   4         97.92        105.85         1.24 o                         
   8   2   4        118.05        128.12         1.70 o                         
   9   2   4        188.09        178.86         3.53 o                         
  -9   3   4        149.94        143.17         2.62 o                         
  -8   3   4         64.39         63.68         1.01 o                         
  -7   3   4        492.25        468.27         6.13 o                         
  -6   3   4        576.86        558.72         5.57 o                         
  -5   3   4        131.90        117.40         1.67 o                         
  -4   3   4        383.89        416.98         4.48 o                         
  -3   3   4        731.01        727.85         7.66 o                         
  -2   3   4        402.67        408.22         5.14 o                         
  -1   3   4        690.31        630.98         7.51 o                         
   0   3   4       1421.76       1316.52        16.25 o                         
   1   3   4        688.37        634.82         8.87 o                         
   2   3   4        404.35        421.99         5.07 o                         
   3   3   4        734.08        732.89         7.66 o                         
   4   3   4        384.58        416.62         4.08 o                         
   5   3   4        131.88        120.45         1.37 o                         
   6   3   4        579.35        563.90         4.88 o                         
   7   3   4        494.97        467.35         4.57 o                         
   8   3   4         64.61         63.53         0.90 o                         
   9   3   4        149.97        140.23         2.57 o                         
  -9   4   4        134.65        149.40         4.23 o                         
  -8   4   4        103.90        107.63         1.84 o                         
  -7   4   4         78.04         76.28         1.10 o                         
  -6   4   4        587.47        588.55         6.33 o                         
  -5   4   4         12.59         12.35         0.40 o                         
  -4   4   4        722.86        721.66         7.90 o                         
  -3   4   4       1393.12       1467.57        15.86 o                         
  -2   4   4       3212.70       3323.85        42.24 o                         
  -1   4   4        788.42        740.51         9.08 o                         
   0   4   4          8.90         13.44         0.38 o                         
   1   4   4        791.71        751.07         9.09 o                         
   2   4   4       3215.67       3370.49        36.68 o                         
   3   4   4       1391.56       1468.16        14.42 o                         
   4   4   4        725.94        722.03         6.73 o                         
   5   4   4         12.77         12.58         0.23 o                         
   6   4   4        589.58        592.19         4.70 o                         
   7   4   4         77.43         75.26         0.88 o                         
   8   4   4        103.37        105.14         2.23 o                         
   9   4   4        134.13        142.63         4.42 o                         
  -9   5   4         28.65         25.56         0.61 o                         
  -8   5   4          0.37          0.58         0.11 o                         
  -7   5   4         96.08         95.34         1.56 o                         
  -6   5   4        135.93        139.86         1.98 o                         
  -5   5   4        125.96        133.66         1.62 o                         
  -4   5   4         71.15         72.95         1.17 o                         
  -3   5   4        161.97        151.15         2.11 o                         
  -2   5   4       1159.65       1150.50        12.16 o                         
  -1   5   4        203.98        236.52         3.02 o                         
   0   5   4        245.03        240.26         3.05 o                         
   1   5   4        206.68        234.23         3.59 o                         
   2   5   4       1158.50       1180.12        12.76 o                         
   3   5   4        162.43        153.09         1.75 o                         
   4   5   4         71.17         73.64         0.96 o                         
   5   5   4        128.44        139.66         1.28 o                         
   6   5   4        135.81        142.73         1.57 o                         
   7   5   4         95.37         96.23         1.18 o                         
   8   5   4          0.31          0.25         0.09 o                         
   9   5   4         28.50         24.34         1.06 o                         
  -9   6   4         13.94         13.57         0.55 o                         
  -8   6   4         43.85         40.73         0.86 o                         
  -7   6   4        225.20        238.98         3.94 o                         
  -6   6   4         65.84         64.82         1.10 o                         
  -5   6   4        223.84        234.56         3.12 o                         
  -4   6   4        977.27        957.37        11.28 o                         
  -3   6   4        630.24        672.79         7.81 o                         
  -2   6   4        388.38        411.75         5.02 o                         
  -1   6   4        680.11        708.28         8.15 o                         
   0   6   4          0.13          4.32         0.23 o                         
   1   6   4        682.72        688.57         7.71 o                         
   2   6   4        385.67        403.10         4.19 o                         
   3   6   4        632.29        654.25         6.00 o                         
   4   6   4        980.84        966.11         8.66 o                         
   5   6   4        221.92        236.32         2.04 o                         
   6   6   4         65.94         67.86         0.76 o                         
   7   6   4        226.17        236.61         2.76 o                         
   8   6   4         44.13         37.88         1.02 o                         
   9   6   4         14.25         15.13         0.90 o                         
  -8   7   4         29.17         34.13         1.03 o                         
  -7   7   4        133.02        130.73         2.22 o                         
  -6   7   4        203.56        198.59         3.34 o                         
  -5   7   4        305.21        304.67         3.75 o                         
  -4   7   4       1039.65       1004.40        10.37 o                         
  -3   7   4        150.46        144.89         2.14 o                         
  -2   7   4        234.89        217.03         2.73 o                         
  -1   7   4        452.99        479.09         5.36 o                         
   0   7   4          9.02          5.71         0.37 o                         
   1   7   4        449.54        477.31         5.11 o                         
   2   7   4        235.90        211.85         2.44 o                         
   3   7   4        149.87        144.80         1.65 o                         
   4   7   4       1039.49       1038.38         9.10 o                         
   5   7   4        303.75        311.23         2.77 o                         
   6   7   4        204.70        198.11         2.09 o                         
   7   7   4        133.52        132.15         1.69 o                         
   8   7   4         28.29         30.17         0.97 o                         
  -8   8   4         12.09         12.00         0.77 o                         
  -7   8   4         37.34         40.90         0.84 o                         
  -6   8   4        177.49        182.86         3.13 o                         
  -5   8   4         75.43         72.87         1.52 o                         
  -4   8   4        457.18        452.55         4.83 o                         
  -3   8   4        245.16        228.26         2.63 o                         
  -2   8   4        277.90        273.72         3.32 o                         
  -1   8   4         56.74         54.07         0.83 o                         
   0   8   4       1275.95       1373.83        13.56 o                         
   1   8   4         56.68         53.97         0.89 o                         
   2   8   4        276.24        282.61         3.22 o                         
   3   8   4        245.68        237.83         2.44 o                         
   4   8   4        455.12        461.39         4.24 o                         
   5   8   4         75.17         77.02         0.85 o                         
   6   8   4        176.84        177.64         2.03 o                         
   7   8   4         37.18         38.53         0.64 o                         
   8   8   4         11.71         10.17         0.80 o                         
  -8   9   4         40.19         41.23         1.53 o                         
  -7   9   4         21.24         22.08         0.52 o                         
  -6   9   4         64.55         63.13         1.21 o                         
  -5   9   4        226.44        210.26         3.96 o                         
  -4   9   4        729.33        733.69        13.12 o                         
  -3   9   4        357.57        359.65         4.02 o                         
  -2   9   4         55.02         48.24         0.77 o                         
  -1   9   4        158.20        152.98         1.82 o                         
   0   9   4         22.55         25.36         0.61 o                         
   1   9   4        157.20        155.62         1.71 o                         
   2   9   4         54.74         51.18         0.90 o                         
   3   9   4        357.81        378.07         3.55 o                         
   4   9   4        729.46        720.40         6.97 o                         
   5   9   4        226.65        210.96         2.27 o                         
   6   9   4         65.07         60.84         0.79 o                         
   7   9   4         20.76         21.82         0.57 o                         
   8   9   4         40.66         39.62         2.44 o                         
  -7  10   4         49.20         56.26         1.50 o                         
  -6  10   4        178.28        182.53         5.63 o                         
  -5  10   4        110.45        104.23         1.97 o                         
  -4  10   4         52.14         56.85         1.04 o                         
  -3  10   4        265.61        247.88         3.28 o                         
  -2  10   4        203.70        192.96         2.20 o                         
  -1  10   4        501.50        493.64         4.93 o                         
   0  10   4        461.94        439.87         4.45 o                         
   1  10   4        500.25        503.65         4.87 o                         
   2  10   4        204.51        200.64         2.15 o                         
   3  10   4        266.61        257.83         3.12 o                         
   4  10   4         51.41         54.97         0.72 o                         
   5  10   4        111.22        102.40         1.20 o                         
   6  10   4        178.25        180.03         2.64 o                         
   7  10   4         49.98         55.94         2.53 o                         
  -7  11   4         54.99         63.73         1.82 o                         
  -6  11   4        162.32        148.50         2.78 o                         
  -5  11   4        303.09        304.86         5.64 o                         
  -4  11   4        150.42        151.86         2.50 o                         
  -3  11   4        202.94        209.69         2.94 o                         
  -2  11   4         90.25         97.96         1.36 o                         
  -1  11   4         54.21         45.04         0.93 o                         
   0  11   4        158.22        151.15         1.65 o                         
   1  11   4         52.92         44.10         1.07 o                         
   2  11   4         90.87         94.41         1.21 o                         
   3  11   4        203.41        208.88         2.37 o                         
   4  11   4        150.68        156.06         1.97 o                         
   5  11   4        304.95        293.25         4.16 o                         
   6  11   4        161.58        141.96         2.75 o                         
   7  11   4         55.52         54.81         2.80 o                         
  -6  12   4         12.84         14.71         0.37 o                         
  -5  12   4         30.04         27.53         0.75 o                         
  -4  12   4         15.25         18.43         0.45 o                         
  -3  12   4        251.69        241.99         3.34 o                         
  -2  12   4         75.90         69.21         1.38 o                         
  -1  12   4         43.42         45.53         0.87 o                         
   0  12   4         43.92         45.73         0.76 o                         
   1  12   4         43.62         45.45         0.65 o                         
   2  12   4         75.84         70.65         1.16 o                         
   3  12   4        251.60        245.51         2.82 o                         
   4  12   4         15.83         19.02         0.34 o                         
   5  12   4         29.71         26.12         0.66 o                         
   6  12   4         13.64         14.97         0.54 o                         
  -5  13   4          3.65          7.91         0.23 o                         
  -4  13   4         38.52         36.91         0.78 o                         
  -3  13   4         18.79         18.24         0.41 o                         
  -2  13   4        187.41        180.61         2.53 o                         
  -1  13   4        137.50        141.48         1.78 o                         
   0  13   4        102.19         88.44         1.21 o                         
   1  13   4        138.53        143.50         1.72 o                         
   2  13   4        187.04        180.05         2.09 o                         
   3  13   4         19.12         18.90         0.34 o                         
   4  13   4         38.11         37.75         0.64 o                         
   5  13   4          3.81          7.87         0.31 o                         
  -4  14   4          6.32          8.12         0.59 o                         
  -3  14   4         28.04         25.63         0.58 o                         
  -2  14   4         36.91         38.92         0.71 o                         
  -1  14   4        198.89        199.32         3.92 o                         
   0  14   4         17.13         22.99         0.42 o                         
   1  14   4        198.72        201.62         2.87 o                         
   2  14   4         36.98         40.54         0.61 o                         
   3  14   4         28.05         26.75         0.56 o                         
   4  14   4          6.33          8.37         0.35 o                         
  -3  15   4         17.42         16.38         0.64 o                         
  -2  15   4         21.41         23.80         0.82 o                         
  -1  15   4         19.75         18.56         0.43 o                         
   0  15   4         22.65         18.69         0.55 o                         
   1  15   4         19.46         19.26         0.47 o                         
   2  15   4         21.23         23.85         0.66 o                         
   3  15   4         17.62         17.51         0.51 o                         
  -1  16   4        178.55        177.09         6.67 o                         
   0  16   4        110.21        135.95         5.07 o                         
   1  16   4        179.42        175.36         5.36 o                         
   1   0   5       3456.28       3411.01        65.95 o                         
   2   0   5       2133.63       2150.93        26.44 o                         
   3   0   5        838.02        856.03        11.20 o                         
   4   0   5         46.22         65.89         0.92 o                         
   5   0   5         15.95          9.73         0.46 o                         
   6   0   5        406.45        406.82         3.63 o                         
   7   0   5        265.40        266.56         2.92 o                         
   8   0   5          7.32          7.21         0.20 o                         
   9   0   5        132.92        123.75         3.01 o                         
  -9   1   5        263.90        264.42         6.15 o                         
  -8   1   5        268.29        285.78         3.74 o                         
  -7   1   5        499.30        507.77         5.91 o                         
  -6   1   5         53.86         53.37         0.74 o                         
  -5   1   5        229.67        233.02         2.68 o                         
  -4   1   5       1356.34       1370.57        13.29 o                         
  -3   1   5       2165.50       2199.88        24.16 o                         
  -2   1   5       1908.75       1935.24        25.58 o                         
  -1   1   5       3881.56       3576.92        59.91 o                         
   0   1   5       3227.61       2946.90        56.97 o                         
   1   1   5       3885.91       3682.08        90.21 o                         
   2   1   5       1909.04       1896.11        22.60 o                         
   3   1   5       2162.78       2237.77        23.87 o                         
   4   1   5       1357.50       1384.93        13.65 o                         
   5   1   5        228.26        231.43         2.60 o                         
   6   1   5         55.14         55.18         0.75 o                         
   7   1   5        501.31        508.26         5.35 o                         
   8   1   5        269.00        284.97         3.61 o                         
   9   1   5        262.72        260.29         8.17 o                         
  -9   2   5         49.57         48.59         0.94 o                         
  -8   2   5         21.10         23.61         0.44 o                         
  -7   2   5        103.15         98.46         1.33 o                         
  -6   2   5         93.02         98.74         1.20 o                         
  -5   2   5         45.74         37.66         0.84 o                         
  -4   2   5         93.81         99.36         1.23 o                         
  -3   2   5       1249.46       1285.13        13.91 o                         
  -2   2   5       1130.99       1057.24        12.01 o                         
  -1   2   5        722.78        702.31        11.41 o                         
   0   2   5         21.53         20.55         0.48 o                         
   1   2   5        729.25        705.19        10.23 o                         
   2   2   5       1131.14       1085.40        13.51 o                         
   3   2   5       1261.55       1325.92        13.59 o                         
   4   2   5         94.33        103.55         1.21 o                         
   5   2   5         47.10         39.24         0.65 o                         
   6   2   5         94.42         99.25         1.04 o                         
   7   2   5        104.55         99.23         1.12 o                         
   8   2   5         20.91         24.19         0.42 o                         
   9   2   5         50.88         48.16         1.47 o                         
  -9   3   5         26.81         24.71         0.67 o                         
  -8   3   5        143.51        154.53         2.49 o                         
  -7   3   5        118.82        118.89         1.70 o                         
  -6   3   5        443.57        391.77         4.17 o                         
  -5   3   5        118.13        100.80         1.26 o                         
  -4   3   5        137.14        131.64         1.60 o                         
  -3   3   5        691.74        674.89         7.48 o                         
  -2   3   5        596.36        542.41         7.26 o                         
  -1   3   5        500.23        462.92         5.98 o                         
   0   3   5        151.85        135.77         2.15 o                         
   1   3   5        497.66        447.97         6.09 o                         
   2   3   5        590.18        546.29         7.01 o                         
   3   3   5        695.24        688.48         6.90 o                         
   4   3   5        138.89        134.38         1.67 o                         
   5   3   5        119.86        105.18         1.15 o                         
   6   3   5        444.93        393.07         3.47 o                         
   7   3   5        117.58        117.18         1.32 o                         
   8   3   5        144.72        158.45         2.20 o                         
   9   3   5         27.06         23.93         0.55 o                         
  -9   4   5         98.17         92.67         3.12 o                         
  -8   4   5        148.57        165.95         2.75 o                         
  -7   4   5        193.05        180.85         2.54 o                         
  -6   4   5         60.80         56.76         1.08 o                         
  -5   4   5        100.41        103.58         1.89 o                         
  -4   4   5        167.88        180.37         2.54 o                         
  -3   4   5        490.57        501.42         6.18 o                         
  -2   4   5        761.77        856.69        10.23 o                         
  -1   4   5        424.70        437.29         5.76 o                         
   0   4   5         38.85         29.89         0.73 o                         
   1   4   5        425.76        436.97         5.38 o                         
   2   4   5        765.21        866.26         9.44 o                         
   3   4   5        491.49        521.37         5.49 o                         
   4   4   5        167.74        180.12         1.98 o                         
   5   4   5        101.10        104.69         1.01 o                         
   6   4   5         59.80         56.52         0.60 o                         
   7   4   5        193.02        177.09         1.91 o                         
   8   4   5        147.64        160.16         2.30 o                         
   9   4   5         97.83         99.72         2.41 o                         
  -9   5   5        128.23        129.84         3.14 o                         
  -8   5   5         80.04         79.09         2.01 o                         
  -7   5   5         44.20         45.79         0.94 o                         
  -6   5   5        236.02        245.28         3.56 o                         
  -5   5   5        167.65        166.90         2.43 o                         
  -4   5   5        429.67        423.79         5.44 o                         
  -3   5   5         99.55         91.47         1.39 o                         
  -2   5   5        254.85        258.08         3.04 o                         
  -1   5   5        924.66       1009.15        11.31 o                         
   0   5   5         46.62         46.79         0.90 o                         
   1   5   5        921.64       1010.73        13.53 o                         
   2   5   5        251.13        264.55         2.83 o                         
   3   5   5         99.91         92.78         1.08 o                         
   4   5   5        430.91        425.37         4.10 o                         
   5   5   5        168.51        165.28         1.46 o                         
   6   5   5        237.66        250.52         2.38 o                         
   7   5   5         44.52         46.02         0.65 o                         
   8   5   5         78.85         81.59         1.37 o                         
   9   5   5        127.12        135.77         6.60 o                         
  -8   6   5         45.95         48.09         0.92 o                         
  -7   6   5         42.76         45.09         0.79 o                         
  -6   6   5         36.31         32.55         1.36 o                         
  -5   6   5          5.67          8.90         0.45 o                         
  -4   6   5        228.43        224.57         2.92 o                         
  -3   6   5         61.46         63.48         1.42 o                         
  -2   6   5        489.80        502.76         6.02 o                         
  -1   6   5       1566.29       1741.67        18.99 o                         
   0   6   5         12.76         14.14         0.50 o                         
   1   6   5       1573.51       1726.33        18.01 o                         
   2   6   5        492.26        508.34         5.28 o                         
   3   6   5         60.76         60.04         0.82 o                         
   4   6   5        229.12        227.27         1.97 o                         
   5   6   5          6.30          9.92         0.27 o                         
   6   6   5         37.01         33.75         0.46 o                         
   7   6   5         43.44         47.13         0.60 o                         
   8   6   5         45.26         45.18         1.09 o                         
  -8   7   5         12.31         14.02         0.46 o                         
  -7   7   5        123.91        120.38         1.96 o                         
  -6   7   5          1.29          1.38         0.14 o                         
  -5   7   5         40.87         45.35         1.76 o                         
  -4   7   5        726.48        733.31         9.29 o                         
  -3   7   5        198.92        217.69         3.12 o                         
  -2   7   5          2.97          4.29         0.44 o                         
  -1   7   5        547.58        512.32         5.54 o                         
   0   7   5        465.71        511.22         5.77 o                         
   1   7   5        549.02        521.07         5.41 o                         
   2   7   5          3.28          4.57         0.34 o                         
   3   7   5        198.03        218.33         2.27 o                         
   4   7   5        730.02        747.38         6.14 o                         
   5   7   5         40.74         45.54         0.64 o                         
   6   7   5          1.18          1.31         0.31 o                         
   7   7   5        123.17        114.29         1.46 o                         
   8   7   5         12.19         11.76         0.53 o                         
  -8   8   5         53.96         56.29         1.96 o                         
  -7   8   5          2.08          3.08         0.18 o                         
  -6   8   5         27.13         22.02         0.54 o                         
  -5   8   5        369.07        365.98         5.16 o                         
  -4   8   5        127.67        127.57         1.93 o                         
  -3   8   5         31.15         22.41         0.64 o                         
  -2   8   5        121.89        108.45         1.48 o                         
  -1   8   5        272.37        268.43         3.56 o                         
   0   8   5        541.49        574.90         6.37 o                         
   1   8   5        272.38        279.02         3.21 o                         
   2   8   5        120.97        106.77         1.46 o                         
   3   8   5         31.35         23.26         0.47 o                         
   4   8   5        127.42        129.47         1.33 o                         
   5   8   5        367.87        375.00         3.42 o                         
   6   8   5         26.35         21.44         0.33 o                         
   7   8   5          2.02          3.05         0.18 o                         
   8   8   5         54.66         58.20         2.07 o                         
  -8   9   5        131.52        153.48         9.81 o                         
  -7   9   5         14.57         18.26         0.72 o                         
  -6   9   5         35.03         41.95         0.90 o                         
  -5   9   5        148.31        163.11         2.84 o                         
  -4   9   5        178.37        166.40         2.30 o                         
  -3   9   5        142.41        142.01         1.90 o                         
  -2   9   5        313.10        301.51         3.29 o                         
  -1   9   5        383.24        363.28         3.69 o                         
   0   9   5        438.30        424.40         4.19 o                         
   1   9   5        382.31        375.80         3.72 o                         
   2   9   5        314.62        302.14         2.91 o                         
   3   9   5        142.48        148.16         1.82 o                         
   4   9   5        179.67        173.74         1.93 o                         
   5   9   5        147.27        159.67         1.89 o                         
   6   9   5         35.31         41.72         0.61 o                         
   7   9   5         14.09         18.42         0.41 o                         
  -7  10   5         60.04         57.78         1.69 o                         
  -6  10   5         69.26         56.32         1.65 o                         
  -5  10   5        110.53        109.05         2.06 o                         
  -4  10   5         82.85         74.30         1.89 o                         
  -3  10   5        191.38        184.18         2.29 o                         
  -2  10   5         52.87         51.91         0.71 o                         
  -1  10   5        359.70        346.12         3.72 o                         
   0  10   5         86.69         84.92         1.45 o                         
   1  10   5        355.71        341.16         3.27 o                         
   2  10   5         53.19         53.35         0.74 o                         
   3  10   5        191.11        187.54         2.02 o                         
   4  10   5         82.05         73.15         0.88 o                         
   5  10   5        109.47        105.67         1.29 o                         
   6  10   5         70.01         57.77         0.89 o                         
   7  10   5         59.31         54.51         2.84 o                         
  -7  11   5         12.76         19.25         0.59 o                         
  -6  11   5        261.83        277.44         5.02 o                         
  -5  11   5         71.92         74.94         1.55 o                         
  -4  11   5         36.14         34.78         0.67 o                         
  -3  11   5        123.43        127.86         2.01 o                         
  -2  11   5         49.71         56.00         1.01 o                         
  -1  11   5        181.44        170.90         1.94 o                         
   0  11   5        273.16        253.18         2.72 o                         
   1  11   5        181.89        175.47         1.91 o                         
   2  11   5         49.42         57.21         0.72 o                         
   3  11   5        124.14        129.95         1.50 o                         
   4  11   5         35.29         33.75         0.54 o                         
   5  11   5         72.54         72.38         1.09 o                         
   6  11   5        259.13        282.35         5.15 o                         
   7  11   5         12.53         15.05         0.94 o                         
  -6  12   5         26.83         24.13         0.81 o                         
  -5  12   5         28.99         32.79         0.62 o                         
  -4  12   5        175.53        190.57         5.16 o                         
  -3  12   5         13.52         10.80         0.28 o                         
  -2  12   5         15.58         15.98         0.33 o                         
  -1  12   5         60.40         62.70         1.15 o                         
   0  12   5        122.31        117.77         1.35 o                         
   1  12   5         61.26         63.94         0.82 o                         
   2  12   5         15.50         16.18         0.30 o                         
   3  12   5         13.60         10.91         0.24 o                         
   4  12   5        175.91        193.61         2.43 o                         
   5  12   5         29.27         32.38         0.67 o                         
   6  12   5         26.93         23.71         0.65 o                         
  -5  13   5         78.36         80.39         2.42 o                         
  -4  13   5         51.26         52.04         0.99 o                         
  -3  13   5        127.90        134.48         2.05 o                         
  -2  13   5        148.01        147.98         2.10 o                         
  -1  13   5         85.66         80.52         1.14 o                         
   0  13   5          0.04          0.30         0.08 o                         
   1  13   5         85.84         84.27         1.10 o                         
   2  13   5        148.53        151.51         1.92 o                         
   3  13   5        127.35        136.17         1.89 o                         
   4  13   5         51.68         52.09         0.93 o                         
   5  13   5         78.99         79.04         4.25 o                         
  -4  14   5         65.23         78.24         2.17 o                         
  -3  14   5        155.54        150.95         3.02 o                         
  -2  14   5          0.79          0.34         0.10 o                         
  -1  14   5         46.36         47.59         0.96 o                         
   0  14   5         49.72         48.64         0.84 o                         
   1  14   5         46.58         49.52         0.78 o                         
   2  14   5          0.78          0.43         0.08 o                         
   3  14   5        155.17        153.43         2.65 o                         
   4  14   5         65.68         80.84         3.26 o                         
  -3  15   5         30.86         31.44         1.23 o                         
  -2  15   5          4.30          4.20         0.22 o                         
  -1  15   5         50.00         48.32         1.36 o                         
   0  15   5        123.14        112.05         2.26 o                         
   1  15   5         50.28         48.42         1.69 o                         
   2  15   5          4.35          3.76         0.18 o                         
   3  15   5         30.85         31.37         2.73 o                         
  -1  16   5        212.30        188.51         9.67 o                         
   0  16   5         87.59         91.02         3.45 o                         
   1  16   5        213.53        191.98        11.21 o                         
   0   0   6        520.55        487.42        16.67 o                         
   1   0   6        364.04        370.52         6.48 o                         
   2   0   6          0.16          2.55         0.60 o                         
   3   0   6        671.75        631.56         6.61 o                         
   4   0   6          0.05          1.52         0.30 o                         
   5   0   6         36.97         35.21         0.60 o                         
   6   0   6        567.23        538.42         4.74 o                         
   7   0   6          4.14          3.48         0.18 o                         
   8   0   6          1.98          2.95         0.15 o                         
   9   0   6          1.43          1.53         0.12 o                         
  -9   1   6         66.50         66.27         1.35 o                         
  -8   1   6         12.36         14.44         0.34 o                         
  -7   1   6        140.66        136.61         1.62 o                         
  -6   1   6         21.26         20.99         0.46 o                         
  -5   1   6        319.48        325.43         3.81 o                         
  -4   1   6        137.38        132.43         1.73 o                         
  -3   1   6        108.52        137.78         2.00 o                         
  -2   1   6       1687.06       1655.38        26.42 o                         
  -1   1   6        252.85        244.33         5.20 o                         
   0   1   6       1149.91       1027.42        22.10 o                         
   1   1   6        250.94        253.90         4.73 o                         
   2   1   6       1686.36       1778.45        21.21 o                         
   3   1   6        108.60        132.98         1.64 o                         
   4   1   6        135.92        129.92         1.58 o                         
   5   1   6        316.82        319.52         3.40 o                         
   6   1   6         21.52         21.05         0.32 o                         
   7   1   6        142.89        137.41         1.56 o                         
   8   1   6         12.36         14.22         0.30 o                         
   9   1   6         65.14         66.95         1.37 o                         
  -9   2   6         41.83         40.51         0.87 o                         
  -8   2   6         28.56         27.39         0.53 o                         
  -7   2   6         47.25         45.91         1.11 o                         
  -6   2   6        349.20        342.82         3.58 o                         
  -5   2   6        345.29        346.38         3.65 o                         
  -4   2   6         68.02         73.27         1.13 o                         
  -3   2   6       2596.24       2796.47        34.46 o                         
  -2   2   6        774.53        764.55        13.23 o                         
  -1   2   6        875.51        846.74        13.64 o                         
   0   2   6        747.25        684.35         9.89 o                         
   1   2   6        877.33        875.58        12.12 o                         
   2   2   6        771.40        763.98         9.61 o                         
   3   2   6       2590.46       2802.56        28.43 o                         
   4   2   6         68.28         71.56         1.10 o                         
   5   2   6        346.37        344.98         3.32 o                         
   6   2   6        348.18        349.86         3.22 o                         
   7   2   6         46.88         46.07         0.58 o                         
   8   2   6         28.79         28.12         0.47 o                         
   9   2   6         42.56         43.81         1.46 o                         
  -9   3   6         85.10         82.48         1.78 o                         
  -8   3   6         79.45         72.65         1.22 o                         
  -7   3   6        284.79        275.05         3.90 o                         
  -6   3   6        185.39        172.69         2.08 o                         
  -5   3   6         70.52         72.12         0.94 o                         
  -4   3   6        263.97        260.41         3.45 o                         
  -3   3   6        182.06        191.36         2.46 o                         
  -2   3   6        118.46        129.56         2.48 o                         
  -1   3   6         32.63         33.72         0.74 o                         
   0   3   6        662.42        635.20         8.97 o                         
   1   3   6         32.40         33.56         1.02 o                         
   2   3   6        118.82        135.65         1.82 o                         
   3   3   6        183.65        196.57         2.23 o                         
   4   3   6        264.30        265.80         2.86 o                         
   5   3   6         69.92         72.63         0.80 o                         
   6   3   6        183.70        178.63         1.72 o                         
   7   3   6        281.65        270.26         2.85 o                         
   8   3   6         80.33         70.58         0.97 o                         
   9   3   6         85.52         85.20         2.01 o                         
  -9   4   6          7.32          8.29         0.27 o                         
  -8   4   6        137.59        142.34         2.13 o                         
  -7   4   6          0.89          0.99         0.13 o                         
  -6   4   6        201.45        187.10         2.76 o                         
  -5   4   6         41.20         38.73         0.99 o                         
  -4   4   6        229.14        231.73         3.02 o                         
  -3   4   6         14.13         12.77         0.63 o                         
  -2   4   6       2696.49       2828.34        33.77 o                         
  -1   4   6        723.20        766.31        10.93 o                         
   0   4   6         92.85         90.05         1.97 o                         
   1   4   6        722.48        743.09         9.63 o                         
   2   4   6       2704.40       2829.70        32.58 o                         
   3   4   6         14.13         13.31         0.39 o                         
   4   4   6        229.11        226.58         2.39 o                         
   5   4   6         42.20         40.21         0.52 o                         
   6   4   6        203.40        188.10         1.85 o                         
   7   4   6          0.94          1.09         0.09 o                         
   8   4   6        139.19        141.30         2.04 o                         
   9   4   6          7.39          8.00         0.26 o                         
  -9   5   6        175.53        173.52         8.33 o                         
  -8   5   6         60.26         63.91         1.03 o                         
  -7   5   6        239.86        255.69         3.64 o                         
  -6   5   6        177.89        169.02         2.62 o                         
  -5   5   6         13.71         16.57         0.59 o                         
  -4   5   6        461.42        455.61         6.18 o                         
  -3   5   6        239.90        235.87         3.10 o                         
  -2   5   6       1802.76       1930.30        21.91 o                         
  -1   5   6        350.41        358.26         4.38 o                         
   0   5   6         56.13         71.58         1.18 o                         
   1   5   6        350.31        362.08         4.53 o                         
   2   5   6       1797.23       1890.62        20.21 o                         
   3   5   6        239.72        233.93         2.56 o                         
   4   5   6        461.08        456.22         4.62 o                         
   5   5   6         13.17         15.76         0.36 o                         
   6   5   6        177.88        169.05         1.69 o                         
   7   5   6        240.99        254.18         2.76 o                         
   8   5   6         61.54         63.76         1.12 o                         
  -8   6   6         24.18         26.89         0.69 o                         
  -7   6   6        310.12        309.80         4.78 o                         
  -6   6   6         99.42         96.22         2.76 o                         
  -5   6   6        197.65        198.44         3.07 o                         
  -4   6   6         78.92         76.44         1.10 o                         
  -3   6   6        512.18        499.24         6.18 o                         
  -2   6   6        105.24        101.66         1.50 o                         
  -1   6   6         74.70         70.63         1.09 o                         
   0   6   6        836.27        822.11         8.91 o                         
   1   6   6         74.66         71.05         1.01 o                         
   2   6   6        103.98        101.01         1.23 o                         
   3   6   6        513.38        518.23         4.86 o                         
   4   6   6         77.22         74.06         0.79 o                         
   5   6   6        198.83        194.13         1.78 o                         
   6   6   6         99.05         94.79         1.05 o                         
   7   6   6        309.98        307.89         3.37 o                         
   8   6   6         23.97         25.99         0.54 o                         
  -8   7   6         46.73         54.11         1.66 o                         
  -7   7   6        193.07        201.09         3.46 o                         
  -6   7   6         53.56         53.66         0.88 o                         
  -5   7   6         42.60         42.74         1.30 o                         
  -4   7   6        258.84        264.65         3.58 o                         
  -3   7   6         23.69         28.90         0.70 o                         
  -2   7   6         57.41         50.63         1.09 o                         
  -1   7   6         55.93         47.91         0.95 o                         
   0   7   6        619.64        649.09         6.98 o                         
   1   7   6         57.12         48.85         0.73 o                         
   2   7   6         56.51         51.29         0.82 o                         
   3   7   6         23.53         29.89         0.46 o                         
   4   7   6        257.50        258.17         2.20 o                         
   5   7   6         42.92         42.70         0.52 o                         
   6   7   6         52.68         53.12         0.72 o                         
   7   7   6        192.81        197.88         2.43 o                         
   8   7   6         47.99         52.47         1.35 o                         
  -8   8   6        120.52        150.68         4.18 o                         
  -7   8   6          3.38          3.06         0.20 o                         
  -6   8   6         71.82         75.30         1.46 o                         
  -5   8   6        245.72        235.12         3.40 o                         
  -4   8   6         56.54         55.85         1.52 o                         
  -3   8   6        513.39        515.27         5.95 o                         
  -2   8   6        234.85        231.40         2.87 o                         
  -1   8   6         22.58         32.00         0.89 o                         
   0   8   6         31.71         27.62         0.70 o                         
   1   8   6         22.60         32.70         0.59 o                         
   2   8   6        234.49        235.65         2.38 o                         
   3   8   6        513.47        509.42         4.47 o                         
   4   8   6         58.37         58.27         0.65 o                         
   5   8   6        247.13        235.05         2.39 o                         
   6   8   6         70.80         72.59         0.89 o                         
   7   8   6          3.51          2.80         0.14 o                         
   8   8   6        118.72        129.49        11.96 o                         
  -7   9   6          4.99          8.22         0.25 o                         
  -6   9   6        138.45        143.78         2.58 o                         
  -5   9   6         42.05         43.34         1.22 o                         
  -4   9   6          0.42          0.88         1.70 o                         
  -3   9   6        502.79        499.22         5.77 o                         
  -2   9   6         82.22         85.64         1.23 o                         
  -1   9   6        606.83        601.63         6.30 o                         
   0   9   6        722.90        739.53         7.57 o                         
   1   9   6        603.71        611.01         5.84 o                         
   2   9   6         82.67         85.90         1.24 o                         
   3   9   6        503.75        497.17         4.43 o                         
   4   9   6          0.42          1.37         0.13 o                         
   5   9   6         42.76         44.76         0.60 o                         
   6   9   6        138.49        141.37         1.98 o                         
   7   9   6          4.97          7.95         0.26 o                         
  -7  10   6         35.09         41.73         0.87 o                         
  -6  10   6        187.86        176.18         2.92 o                         
  -5  10   6         76.56         70.69         1.40 o                         
  -4  10   6        134.49        129.96         2.09 o                         
  -3  10   6        279.06        263.95         3.30 o                         
  -2  10   6         12.79         13.34         0.30 o                         
  -1  10   6          2.31          3.13         0.44 o                         
   0  10   6        277.13        253.32         2.62 o                         
   1  10   6          2.40          3.04         0.58 o                         
   2  10   6         12.50         13.49         0.53 o                         
   3  10   6        278.42        280.45         2.81 o                         
   4  10   6        133.79        128.83         1.48 o                         
   5  10   6         77.02         70.98         0.93 o                         
   6  10   6        187.56        166.24         2.52 o                         
   7  10   6         34.97         41.17         1.32 o                         
  -6  11   6         96.58        102.01         2.52 o                         
  -5  11   6         33.59         27.34         0.62 o                         
  -4  11   6        141.66        138.02         2.18 o                         
  -3  11   6         45.21         45.30         0.81 o                         
  -2  11   6          3.84          4.48         0.82 o                         
  -1  11   6        473.33        483.86         5.15 o                         
   0  11   6        103.76        115.33         1.64 o                         
   1  11   6        474.61        490.35         4.76 o                         
   2  11   6          3.81          5.22         0.41 o                         
   3  11   6         46.14         47.23         0.64 o                         
   4  11   6        142.55        143.22         1.69 o                         
   5  11   6         34.22         27.59         0.44 o                         
   6  11   6         96.43         89.37         2.09 o                         
  -6  12   6         25.39         31.15         0.72 o                         
  -5  12   6        365.79        351.22         6.89 o                         
  -4  12   6         16.87         17.07         0.42 o                         
  -3  12   6        186.97        182.99         2.55 o                         
  -2  12   6          1.04          1.31         0.11 o                         
  -1  12   6         23.04         22.07         0.41 o                         
   0  12   6        429.46        396.29         4.33 o                         
   1  12   6         23.14         22.79         0.40 o                         
   2  12   6          1.05          1.59         0.13 o                         
   3  12   6        188.40        189.34         2.26 o                         
   4  12   6         16.52         18.24         0.34 o                         
   5  12   6        364.42        342.07         5.81 o                         
   6  12   6         26.07         31.26         0.82 o                         
  -5  13   6        117.81        119.40         3.33 o                         
  -4  13   6        119.41        124.37         2.49 o                         
  -3  13   6         14.95         15.52         0.33 o                         
  -2  13   6         56.57         51.82         0.87 o                         
  -1  13   6         61.25         59.36         0.88 o                         
   0  13   6          8.65          6.76         0.19 o                         
   1  13   6         62.34         64.84         0.92 o                         
   2  13   6         56.41         54.91         0.83 o                         
   3  13   6         14.64         16.23         0.32 o                         
   4  13   6        119.98        122.34         2.51 o                         
   5  13   6        116.31        126.84         3.55 o                         
  -4  14   6         74.01         93.55         2.27 o                         
  -3  14   6         35.59         38.49         0.84 o                         
  -2  14   6         36.61         34.98         0.95 o                         
  -1  14   6         41.01         43.53         0.85 o                         
   0  14   6          0.16          0.39         0.08 o                         
   1  14   6         41.10         44.95         0.69 o                         
   2  14   6         36.81         37.00         0.63 o                         
   3  14   6         35.46         39.01         0.71 o                         
  -3  15   6         39.19         43.60         1.66 o                         
  -2  15   6          7.48          8.09         0.27 o                         
  -1  15   6          4.23          4.36         0.19 o                         
   0  15   6         65.35         76.06         1.70 o                         
   1  15   6          4.04          4.17         0.17 o                         
   2  15   6          7.52          8.59         0.35 o                         
   3  15   6         38.93         42.48         3.37 o                         
   0  16   6          0.30          0.86         0.38 o                         
   1   0   7       1629.72       1576.34        26.57 o                         
   2   0   7          6.55          4.25         0.55 o                         
   3   0   7        234.03        225.09         2.73 o                         
   4   0   7          9.39         12.16         0.43 o                         
   5   0   7        150.60        173.92         1.87 o                         
   6   0   7         47.71         49.54         0.58 o                         
   7   0   7         74.57         73.57         0.95 o                         
   8   0   7          3.15          4.89         0.17 o                         
   9   0   7         19.58         16.82         0.47 o                         
  -9   1   7        187.05        178.36         4.15 o                         
  -8   1   7         61.92         71.75         1.21 o                         
  -7   1   7        215.74        195.67         2.42 o                         
  -6   1   7        437.36        430.49         4.25 o                         
  -5   1   7        231.95        236.16         2.55 o                         
  -4   1   7        423.21        423.65         4.86 o                         
  -3   1   7       1318.06       1320.49        14.92 o                         
  -2   1   7         10.85          8.42         0.62 o                         
  -1   1   7       1292.71       1142.77        23.58 o                         
   0   1   7        249.50        211.70         3.85 o                         
   1   1   7       1291.54       1184.85        21.52 o                         
   2   1   7         10.44          7.06         0.43 o                         
   3   1   7       1326.39       1332.37        13.66 o                         
   4   1   7        422.91        423.16         4.73 o                         
   5   1   7        233.73        234.10         2.30 o                         
   6   1   7        438.95        432.70         3.99 o                         
   7   1   7        216.30        200.55         2.31 o                         
   8   1   7         62.77         69.86         1.12 o                         
   9   1   7        186.89        176.30         4.96 o                         
  -9   2   7         93.59         93.70         2.21 o                         
  -8   2   7         83.04         82.23         1.31 o                         
  -7   2   7         48.99         49.30         0.82 o                         
  -6   2   7         29.79         27.73         0.49 o                         
  -5   2   7         36.51         36.65         0.55 o                         
  -4   2   7        347.89        341.42         3.99 o                         
  -3   2   7         10.66         12.05         0.50 o                         
  -2   2   7       2951.81       3041.82        40.16 o                         
  -1   2   7        450.88        425.91         7.46 o                         
   0   2   7        322.89        303.35         5.52 o                         
   1   2   7        450.95        425.44         6.63 o                         
   2   2   7       2951.81       2913.23        35.71 o                         
   3   2   7         10.12         10.73         0.28 o                         
   4   2   7        348.78        341.07         3.75 o                         
   5   2   7         36.09         35.02         0.43 o                         
   6   2   7         29.77         28.18         0.50 o                         
   7   2   7         50.77         50.64         0.61 o                         
   8   2   7         82.85         81.61         1.24 o                         
   9   2   7         94.88         95.84         2.34 o                         
  -9   3   7         53.75         56.70         1.94 o                         
  -8   3   7         51.24         48.89         0.83 o                         
  -7   3   7        458.64        428.01         6.03 o                         
  -6   3   7          4.21          3.63         0.56 o                         
  -5   3   7        146.65        140.25         1.82 o                         
  -4   3   7        125.60        129.31         1.97 o                         
  -3   3   7         72.02         63.99         1.03 o                         
  -2   3   7        433.04        432.67         5.95 o                         
  -1   3   7        153.05        151.12         3.25 o                         
   0   3   7         17.38         20.51         0.57 o                         
   1   3   7        152.74        144.16         2.27 o                         
   2   3   7        429.41        437.52         5.60 o                         
   3   3   7         73.04         65.05         0.90 o                         
   4   3   7        125.38        126.86         1.63 o                         
   5   3   7        147.40        139.47         1.44 o                         
   6   3   7          3.87          3.40         0.43 o                         
   7   3   7        459.71        415.21         4.14 o                         
   8   3   7         50.99         48.92         0.77 o                         
   9   3   7         54.12         61.52         1.52 o                         
  -9   4   7          4.57          5.50         0.28 o                         
  -8   4   7        106.60        104.08         1.67 o                         
  -7   4   7         49.67         52.90         0.87 o                         
  -6   4   7         61.72         49.24         0.86 o                         
  -5   4   7         15.91         18.21         0.48 o                         
  -4   4   7         42.16         41.23         0.78 o                         
  -3   4   7        333.22        349.12         4.56 o                         
  -2   4   7        297.58        286.09         3.81 o                         
  -1   4   7        484.81        518.65         7.04 o                         
   0   4   7        384.13        439.28         6.29 o                         
   1   4   7        485.34        514.65         7.35 o                         
   2   4   7        297.60        294.87         3.63 o                         
   3   4   7        334.11        346.46         3.75 o                         
   4   4   7         42.45         39.49         0.66 o                         
   5   4   7         15.61         17.35         0.41 o                         
   6   4   7         60.73         45.75         0.54 o                         
   7   4   7         49.05         50.53         0.59 o                         
   8   4   7        106.40        107.00         1.64 o                         
   9   4   7          4.53          5.14         0.30 o                         
  -8   5   7         60.00         55.89         0.98 o                         
  -7   5   7         78.43         75.11         1.11 o                         
  -6   5   7        156.59        139.66         2.02 o                         
  -5   5   7         53.35         55.78         0.86 o                         
  -4   5   7         67.22         70.33         1.60 o                         
  -3   5   7        845.24        895.58        11.09 o                         
  -2   5   7         27.94         31.06         0.69 o                         
  -1   5   7         94.17        107.85         1.69 o                         
   0   5   7         18.70         17.36         1.53 o                         
   1   5   7         94.67        107.25         1.66 o                         
   2   5   7         29.07         32.64         0.54 o                         
   3   5   7        844.56        892.75         8.93 o                         
   4   5   7         66.61         69.50         0.76 o                         
   5   5   7         53.84         54.11         0.66 o                         
   6   5   7        154.52        137.47         1.43 o                         
   7   5   7         78.53         76.64         0.90 o                         
   8   5   7         58.94         54.27         0.96 o                         
  -8   6   7         60.42         60.22         1.59 o                         
  -7   6   7         63.58         63.26         0.96 o                         
  -6   6   7          7.77          8.82         0.82 o                         
  -5   6   7        233.72        221.11         2.77 o                         
  -4   6   7        122.49        108.93         1.51 o                         
  -3   6   7         20.53         19.46         0.64 o                         
  -2   6   7        497.73        476.03         5.87 o                         
  -1   6   7        400.64        402.17         5.08 o                         
   0   6   7        782.13        740.62         9.33 o                         
   1   6   7        400.92        405.17         4.78 o                         
   2   6   7        500.31        477.76         5.03 o                         
   3   6   7         20.23         18.29         0.51 o                         
   4   6   7        122.17        108.94         1.11 o                         
   5   6   7        230.81        213.31         1.87 o                         
   6   6   7          7.71          8.73         0.18 o                         
   7   6   7         63.32         63.35         0.86 o                         
   8   6   7         61.24         57.09         1.31 o                         
  -8   7   7         17.56         20.27         0.68 o                         
  -7   7   7          1.65          1.59         0.14 o                         
  -6   7   7        133.14        138.45         2.07 o                         
  -5   7   7         69.94         80.49         1.53 o                         
  -4   7   7         64.29         71.13         1.36 o                         
  -3   7   7        240.15        234.38         3.34 o                         
  -2   7   7       1078.85       1089.91        12.84 o                         
  -1   7   7          4.37          6.39         0.51 o                         
   0   7   7        462.87        455.75         5.50 o                         
   1   7   7          4.34          5.91         0.41 o                         
   2   7   7       1075.68       1087.83        10.80 o                         
   3   7   7        239.96        228.61         2.09 o                         
   4   7   7         65.53         71.90         0.92 o                         
   5   7   7         69.89         79.65         0.81 o                         
   6   7   7        133.97        138.10         1.57 o                         
   7   7   7          1.62          1.48         0.09 o                         
   8   7   7         17.57         19.32         1.61 o                         
  -8   8   7        271.53        302.01         8.29 o                         
  -7   8   7          9.09         10.99         0.33 o                         
  -6   8   7        107.53        109.25         2.47 o                         
  -5   8   7         51.93         48.82         0.82 o                         
  -4   8   7        124.88        112.21         2.78 o                         
  -3   8   7        439.66        423.50         5.94 o                         
  -2   8   7        279.75        290.66         3.39 o                         
  -1   8   7         35.12         37.74         0.88 o                         
   0   8   7        276.38        251.86         3.08 o                         
   1   8   7         35.01         37.46         0.85 o                         
   2   8   7        281.47        287.34         2.71 o                         
   3   8   7        439.29        422.66         3.72 o                         
   4   8   7        124.43        116.31         1.66 o                         
   5   8   7         52.00         48.94         0.60 o                         
   6   8   7        107.80        112.66         1.40 o                         
   7   8   7          9.24         11.77         0.25 o                         
   8   8   7        273.36        293.02        13.94 o                         
  -7   9   7         23.93         31.54         0.77 o                         
  -6   9   7         45.81         50.31         1.32 o                         
  -5   9   7         19.74         19.01         0.52 o                         
  -4   9   7        343.79        347.10         4.93 o                         
  -3   9   7        213.05        218.77         2.83 o                         
  -2   9   7         29.55         30.89         0.85 o                         
  -1   9   7         49.24         48.55         0.69 o                         
   0   9   7       1042.52       1061.67        10.81 o                         
   1   9   7         49.49         47.33         0.65 o                         
   2   9   7         30.30         32.11         0.60 o                         
   3   9   7        212.19        215.37         2.34 o                         
   4   9   7        342.46        348.10         3.59 o                         
   5   9   7         19.26         19.34         0.37 o                         
   6   9   7         45.16         52.39         0.79 o                         
   7   9   7         24.00         29.99         0.61 o                         
  -7  10   7         23.51         31.18         1.19 o                         
  -6  10   7         13.58         19.31         0.48 o                         
  -5  10   7        186.76        187.12         2.84 o                         
  -4  10   7        244.59        234.93         3.40 o                         
  -3  10   7        313.36        302.40         4.08 o                         
  -2  10   7         24.43         22.48         0.47 o                         
  -1  10   7        232.31        233.03         2.54 o                         
   0  10   7        228.33        219.11         2.77 o                         
   1  10   7        235.50        238.96         2.48 o                         
   2  10   7         24.40         22.83         0.45 o                         
   3  10   7        313.37        320.68         3.34 o                         
   4  10   7        244.87        235.00         2.63 o                         
   5  10   7        185.03        182.99         2.30 o                         
   6  10   7         13.17         18.40         0.35 o                         
   7  10   7         24.42         27.63         1.06 o                         
  -6  11   7        110.88        113.06         2.26 o                         
  -5  11   7        264.22        262.61         5.17 o                         
  -4  11   7        223.42        223.02         3.21 o                         
  -3  11   7         71.71         67.53         1.03 o                         
  -2  11   7        324.09        306.94         3.57 o                         
  -1  11   7         20.74         19.23         0.48 o                         
   0  11   7        250.24        243.69         2.55 o                         
   1  11   7         20.73         18.60         0.31 o                         
   2  11   7        324.35        323.42         3.58 o                         
   3  11   7         72.46         69.57         0.94 o                         
   4  11   7        224.66        227.49         2.88 o                         
   5  11   7        265.28        266.13         3.48 o                         
   6  11   7        109.73         99.10         2.17 o                         
  -6  12   7         59.79         52.08         3.83 o                         
  -5  12   7        112.67        107.07         2.35 o                         
  -4  12   7         35.78         33.71         0.65 o                         
  -3  12   7          6.35          6.44         0.21 o                         
  -2  12   7         11.86         14.92         0.35 o                         
  -1  12   7         92.55         91.23         1.17 o                         
   0  12   7         19.06         26.16         0.44 o                         
   1  12   7         91.25         92.09         1.22 o                         
   2  12   7         12.01         15.46         0.28 o                         
   3  12   7          6.31          6.52         0.19 o                         
   4  12   7         35.84         34.60         0.58 o                         
   5  12   7        112.36        103.67         2.30 o                         
   6  12   7         59.57         52.23         6.22 o                         
  -5  13   7         25.67         27.78         0.90 o                         
  -4  13   7          2.10          1.33         0.13 o                         
  -3  13   7         52.69         53.07         1.21 o                         
  -2  13   7         51.81         52.33         1.00 o                         
  -1  13   7          4.98          4.08         0.18 o                         
   0  13   7        559.13        556.17         6.72 o                         
   1  13   7          4.99          4.53         0.17 o                         
   2  13   7         51.70         53.59         0.73 o                         
   3  13   7         52.21         55.91         1.02 o                         
   4  13   7          1.98          1.35         0.10 o                         
   5  13   7         25.33         27.60         0.79 o                         
  -4  14   7         19.58         21.08         1.16 o                         
  -3  14   7         36.52         37.90         1.14 o                         
  -2  14   7        124.55        128.25         2.25 o                         
  -1  14   7        102.79        107.41         1.59 o                         
   0  14   7        171.58        169.80         2.85 o                         
   1  14   7        101.00        106.82         1.64 o                         
   2  14   7        124.70        131.11         1.96 o                         
   3  14   7         37.43         38.55         1.01 o                         
   4  14   7         19.68         23.26         0.87 o                         
  -2  15   7         39.25         35.37         1.06 o                         
  -1  15   7        111.11        105.72         2.58 o                         
   0  15   7         35.12         35.24         0.77 o                         
   1  15   7        111.42        114.49         3.14 o                         
   2  15   7         39.27         34.92         1.06 o                         
   0   0   8       4341.45       4128.48       112.77 o                         
   1   0   8         21.87         26.54         1.16 o                         
   2   0   8        731.82        735.73         8.94 o                         
   3   0   8       1016.48       1104.98        12.28 o                         
   4   0   8         22.97         19.44         0.57 o                         
   5   0   8         52.46         55.01         1.01 o                         
   6   0   8         34.91         33.65         0.53 o                         
   7   0   8         68.46         66.74         0.93 o                         
   8   0   8          5.94          3.62         0.14 o                         
   9   0   8         17.61         19.01         0.52 o                         
  -9   1   8         44.51         46.22         1.32 o                         
  -8   1   8         38.22         41.93         0.65 o                         
  -7   1   8         59.18         55.24         0.78 o                         
  -6   1   8         37.97         36.11         0.63 o                         
  -5   1   8        401.96        412.66         4.22 o                         
  -4   1   8        308.13        335.53         4.44 o                         
  -3   1   8        944.56        934.52        11.07 o                         
  -2   1   8        596.05        657.01         8.95 o                         
  -1   1   8        798.86        729.70        14.28 o                         
   0   1   8       1668.69       1649.89        26.18 o                         
   1   1   8        798.98        745.08        12.76 o                         
   2   1   8        595.75        649.51         8.83 o                         
   3   1   8        940.74        912.14        10.19 o                         
   4   1   8        307.57        335.31         3.95 o                         
   5   1   8        398.40        409.29         3.70 o                         
   6   1   8         38.72         35.89         0.74 o                         
   7   1   8         58.06         54.16         0.71 o                         
   8   1   8         38.19         41.68         0.70 o                         
   9   1   8         45.54         43.30         1.11 o                         
  -9   2   8         20.13         27.87         0.98 o                         
  -8   2   8        110.70        108.05         2.01 o                         
  -7   2   8         18.97         22.91         0.43 o                         
  -6   2   8         96.96         83.39         1.07 o                         
  -5   2   8         19.22         21.04         0.42 o                         
  -4   2   8         22.23         20.40         0.50 o                         
  -3   2   8        286.64        282.27         3.91 o                         
  -2   2   8        266.56        294.07         4.66 o                         
  -1   2   8         64.74         72.25         1.75 o                         
   0   2   8        782.54        727.65        11.72 o                         
   1   2   8         65.36         74.40         1.45 o                         
   2   2   8        267.18        285.68         3.40 o                         
   3   2   8        289.82        282.66         3.24 o                         
   4   2   8         21.68         19.69         0.56 o                         
   5   2   8         18.73         20.73         0.39 o                         
   6   2   8         97.05         85.24         0.91 o                         
   7   2   8         19.26         23.30         0.39 o                         
   8   2   8        111.08        114.08         1.66 o                         
   9   2   8         20.01         27.17         0.78 o                         
  -8   3   8          4.88          4.46         0.17 o                         
  -7   3   8        135.40        136.36         1.91 o                         
  -6   3   8        138.44        144.87         1.83 o                         
  -5   3   8        612.59        603.33         6.30 o                         
  -4   3   8        350.42        333.71         4.78 o                         
  -3   3   8        371.77        391.55         5.77 o                         
  -2   3   8        463.36        463.34         6.60 o                         
  -1   3   8       1541.81       1622.97        24.54 o                         
   0   3   8         94.37         89.66         1.85 o                         
   1   3   8       1538.76       1542.12        18.99 o                         
   2   3   8        462.97        452.62         5.43 o                         
   3   3   8        370.59        392.40         4.24 o                         
   4   3   8        351.39        322.28         3.61 o                         
   5   3   8        614.15        605.02         5.21 o                         
   6   3   8        137.43        143.20         1.45 o                         
   7   3   8        136.03        134.68         1.42 o                         
   8   3   8          5.07          4.22         0.16 o                         
   9   3   8         13.64         15.49         0.43 o                         
  -8   4   8          8.70          9.40         0.22 o                         
  -7   4   8         66.69         72.55         1.02 o                         
  -6   4   8         23.37         27.83         0.47 o                         
  -5   4   8        135.76        123.44         1.59 o                         
  -4   4   8        193.07        195.04         2.23 o                         
  -3   4   8        153.58        167.01         2.40 o                         
  -2   4   8        358.32        373.19         4.88 o                         
  -1   4   8        535.29        573.62         8.55 o                         
   0   4   8          5.03          7.83         0.29 o                         
   1   4   8        536.19        554.20         7.52 o                         
   2   4   8        363.59        379.22         4.47 o                         
   3   4   8        153.24        161.70         2.03 o                         
   4   4   8        196.68        198.20         1.86 o                         
   5   4   8        135.69        120.59         1.16 o                         
   6   4   8         24.44         27.99         0.38 o                         
   7   4   8         66.89         70.97         0.80 o                         
   8   4   8          8.25          8.69         0.21 o                         
  -8   5   8        341.00        317.62         7.23 o                         
  -7   5   8        221.48        219.29         3.01 o                         
  -6   5   8         25.78         31.49         0.87 o                         
  -5   5   8         85.10         85.86         1.25 o                         
  -4   5   8         57.94         54.64         0.77 o                         
  -3   5   8        547.88        585.14         7.51 o                         
  -2   5   8         49.55         54.82         0.97 o                         
  -1   5   8        358.55        349.47         4.89 o                         
   0   5   8         15.66         17.06         0.74 o                         
   1   5   8        359.66        354.99         4.65 o                         
   2   5   8         49.49         53.59         0.83 o                         
   3   5   8        551.80        574.00         6.42 o                         
   4   5   8         58.69         55.83         0.66 o                         
   5   5   8         85.51         88.21         0.93 o                         
   6   5   8         26.39         32.40         0.43 o                         
   7   5   8        220.41        213.59         2.31 o                         
   8   5   8        341.17        330.35         5.62 o                         
  -8   6   8        229.96        221.19         5.34 o                         
  -7   6   8         13.58         11.05         0.27 o                         
  -6   6   8          7.53          5.80         0.20 o                         
  -5   6   8         99.59         82.56         1.26 o                         
  -4   6   8         84.26         91.28         1.23 o                         
  -3   6   8         33.09         37.93         0.55 o                         
  -2   6   8         23.96         23.82         0.54 o                         
  -1   6   8          3.21          3.54         0.30 o                         
   0   6   8         87.02         66.80         1.29 o                         
   1   6   8          3.27          3.38         0.33 o                         
   2   6   8         24.25         24.00         0.64 o                         
   3   6   8         32.74         37.06         0.52 o                         
   4   6   8         82.97         89.96         1.07 o                         
   5   6   8         98.91         79.76         0.91 o                         
   6   6   8          7.54          5.97         0.16 o                         
   7   6   8         13.25         10.43         0.20 o                         
   8   6   8        230.81        239.47         6.89 o                         
  -8   7   8        192.36        191.96         4.60 o                         
  -7   7   8        291.75        294.34         5.04 o                         
  -6   7   8         63.03         72.98         1.12 o                         
  -5   7   8        240.29        222.63         2.98 o                         
  -4   7   8         30.20         29.57         0.54 o                         
  -3   7   8        611.95        642.82         7.83 o                         
  -2   7   8         74.42         72.11         1.25 o                         
  -1   7   8        193.29        182.85         2.52 o                         
   0   7   8        222.20        214.42         2.96 o                         
   1   7   8        192.04        175.38         2.55 o                         
   2   7   8         73.72         71.56         0.96 o                         
   3   7   8        610.03        646.17         5.57 o                         
   4   7   8         29.82         28.80         0.41 o                         
   5   7   8        238.89        222.25         2.24 o                         
   6   7   8         62.89         72.02         0.93 o                         
   7   7   8        290.96        296.29         4.52 o                         
   8   7   8        189.93        197.58         6.70 o                         
  -7   8   8         17.95         19.46         0.50 o                         
  -6   8   8         11.70         14.27         0.45 o                         
  -5   8   8         62.15         54.33         0.97 o                         
  -4   8   8        328.61        296.35         4.09 o                         
  -3   8   8        599.80        572.34         7.17 o                         
  -2   8   8       1150.19       1165.66        12.65 o                         
  -1   8   8         67.67         82.56         0.98 o                         
   0   8   8         36.12         38.66         0.61 o                         
   1   8   8         68.10         84.34         1.01 o                         
   2   8   8       1146.33       1171.10        10.20 o                         
   3   8   8        600.27        578.46         5.51 o                         
   4   8   8        323.85        287.91         2.89 o                         
   5   8   8         61.37         52.75         0.69 o                         
   6   8   8         12.29         15.30         0.30 o                         
   7   8   8         18.13         19.26         0.48 o                         
  -7   9   8         53.75         50.48         1.56 o                         
  -6   9   8          7.97          9.11         0.32 o                         
  -5   9   8         15.03         12.90         0.33 o                         
  -4   9   8         95.28         72.31         1.12 o                         
  -3   9   8        183.39        198.56         2.86 o                         
  -2   9   8        137.83        137.11         2.02 o                         
  -1   9   8         77.25         70.78         0.96 o                         
   0   9   8        716.62        725.25         7.93 o                         
   1   9   8         77.52         70.11         0.80 o                         
   2   9   8        138.50        139.07         1.48 o                         
   3   9   8        181.97        203.01         2.49 o                         
   4   9   8         95.38         73.97         0.94 o                         
   5   9   8         14.54         12.90         0.27 o                         
   6   9   8          8.02          9.23         0.24 o                         
   7   9   8         53.85         53.92         1.16 o                         
  -7  10   8         22.73         24.66         1.13 o                         
  -6  10   8         54.41         63.12         1.33 o                         
  -5  10   8        100.54        100.91         1.68 o                         
  -4  10   8        236.56        221.13         3.08 o                         
  -3  10   8         24.50         20.59         0.43 o                         
  -2  10   8        113.91        102.52         1.29 o                         
  -1  10   8        277.41        279.83         3.22 o                         
   0  10   8        307.61        296.92         3.21 o                         
   1  10   8        277.63        277.70         2.99 o                         
   2  10   8        114.46        105.40         1.20 o                         
   3  10   8         23.77         20.30         0.37 o                         
   4  10   8        237.00        229.59         2.98 o                         
   5  10   8         99.84        101.78         1.38 o                         
   6  10   8         53.88         60.94         1.02 o                         
   7  10   8         22.81         22.56         1.28 o                         
  -6  11   8         77.08         79.73         2.32 o                         
  -5  11   8         69.29         69.12         1.27 o                         
  -4  11   8         24.55         20.57         0.43 o                         
  -3  11   8         20.12         19.92         0.41 o                         
  -2  11   8        172.55        160.92         2.14 o                         
  -1  11   8        445.83        452.13         5.52 o                         
   0  11   8          1.39          1.96         0.12 o                         
   1  11   8        448.74        456.89         5.11 o                         
   2  11   8        172.50        166.38         1.96 o                         
   3  11   8         20.66         20.40         0.35 o                         
   4  11   8         24.32         21.34         0.40 o                         
   5  11   8         68.76         69.84         0.99 o                         
   6  11   8         76.57         70.94         1.95 o                         
  -5  12   8         15.82         17.43         0.47 o                         
  -4  12   8        182.05        162.99         3.01 o                         
  -3  12   8        264.85        273.40         3.72 o                         
  -2  12   8         24.06         26.14         0.47 o                         
  -1  12   8         18.16         16.35         0.34 o                         
   0  12   8         76.55         74.48         1.05 o                         
   1  12   8         18.17         16.18         0.30 o                         
   2  12   8         24.97         27.72         0.42 o                         
   3  12   8        266.59        283.69         3.48 o                         
   4  12   8        182.65        175.32         2.51 o                         
   5  12   8         16.05         17.85         0.44 o                         
  -5  13   8         98.65        103.49         3.58 o                         
  -4  13   8        134.87        145.63         2.88 o                         
  -3  13   8         30.02         26.85         0.54 o                         
  -2  13   8        122.81        119.61         1.78 o                         
  -1  13   8        172.46        175.11         2.56 o                         
   0  13   8         17.43         19.07         0.41 o                         
   1  13   8        171.84        172.63         2.24 o                         
   2  13   8        122.98        122.96         1.62 o                         
   3  13   8         30.29         27.74         0.46 o                         
   4  13   8        134.85        144.82         2.51 o                         
  -4  14   8          2.05          2.80         0.26 o                         
  -3  14   8         59.11         59.84         1.70 o                         
  -2  14   8         92.12         87.06         1.54 o                         
  -1  14   8         59.64         50.91         1.00 o                         
   0  14   8          3.53          4.14         0.16 o                         
   1  14   8         59.66         50.73         0.88 o                         
   2  14   8         92.31         87.77         1.47 o                         
   3  14   8         60.01         58.26         1.72 o                         
   4  14   8          2.07          2.96         0.20 o                         
  -2  15   8         14.31         16.56         0.92 o                         
  -1  15   8          7.08          8.47         0.27 o                         
   0  15   8         16.25         14.11         0.37 o                         
   1  15   8          7.13          7.28         0.27 o                         
   2  15   8         14.32         14.89         0.89 o                         
   1   0   9        872.74        856.56        15.57 o                         
   2   0   9         30.88         28.37         1.01 o                         
   3   0   9        510.97        517.74         6.10 o                         
   4   0   9        329.71        324.22         4.09 o                         
   5   0   9         45.14         38.29         0.50 o                         
   6   0   9          0.44          1.14         0.10 o                         
   7   0   9        234.57        209.36         2.71 o                         
   8   0   9          7.82          5.20         0.17 o                         
   9   0   9          4.02          6.55         0.27 o                         
  -9   1   9         23.83         25.15         2.67 o                         
  -8   1   9          1.04          1.02         0.09 o                         
  -7   1   9         20.29         19.05         0.33 o                         
  -6   1   9        218.95        206.68         2.19 o                         
  -5   1   9        156.55        152.25         1.63 o                         
  -4   1   9         74.67         68.22         1.33 o                         
  -3   1   9        492.84        482.81         6.04 o                         
  -2   1   9       1085.76       1129.64        15.77 o                         
  -1   1   9        960.36        970.18        23.12 o                         
   0   1   9         31.99         16.54         0.60 o                         
   1   1   9        959.48        921.10        14.83 o                         
   2   1   9       1083.58       1120.15        14.39 o                         
   3   1   9        487.37        479.27         5.54 o                         
   4   1   9         75.11         68.81         1.04 o                         
   5   1   9        155.55        152.17         1.61 o                         
   6   1   9        220.16        208.21         2.11 o                         
   7   1   9         20.39         19.17         0.34 o                         
   8   1   9          1.22          1.30         0.13 o                         
   9   1   9         23.07         26.06         0.68 o                         
  -9   2   9         24.08         20.00         1.68 o                         
  -8   2   9          0.96          1.68         0.10 o                         
  -7   2   9         21.56         21.64         0.38 o                         
  -6   2   9        445.17        435.95         4.70 o                         
  -5   2   9       1100.32       1083.36        11.36 o                         
  -4   2   9        609.82        591.25         7.19 o                         
  -3   2   9        570.04        546.08         7.24 o                         
  -2   2   9       1080.64       1037.80        14.50 o                         
  -1   2   9        339.76        313.01         4.74 o                         
   0   2   9       1411.64       1432.03        22.72 o                         
   1   2   9        339.80        309.72         4.96 o                         
   2   2   9       1080.47       1020.04        12.67 o                         
   3   2   9        570.20        555.59         6.49 o                         
   4   2   9        610.12        566.78         6.10 o                         
   5   2   9       1107.32       1091.41         9.51 o                         
   6   2   9        446.78        435.63         4.13 o                         
   7   2   9         21.60         21.75         0.41 o                         
   8   2   9          0.95          1.71         0.10 o                         
   9   2   9         23.92         20.36         0.64 o                         
  -8   3   9          0.83          1.32         0.08 o                         
  -7   3   9        120.19        117.80         1.57 o                         
  -6   3   9        303.89        340.38         3.93 o                         
  -5   3   9        630.97        609.85         6.16 o                         
  -4   3   9        478.14        493.80         5.08 o                         
  -3   3   9        113.19        116.83         1.83 o                         
  -2   3   9        278.14        284.90         4.51 o                         
  -1   3   9         71.77         79.30         1.58 o                         
   0   3   9         30.89         28.01         0.64 o                         
   1   3   9         71.17         76.87         1.35 o                         
   2   3   9        278.66        285.87         4.37 o                         
   3   3   9        113.41        116.56         1.56 o                         
   4   3   9        482.49        483.62         4.63 o                         
   5   3   9        626.21        585.28         4.87 o                         
   6   3   9        304.35        332.28         3.19 o                         
   7   3   9        120.17        111.87         1.23 o                         
   8   3   9          0.82          1.28         0.09 o                         
  -8   4   9         81.63         81.13         2.15 o                         
  -7   4   9         15.86         20.23         0.40 o                         
  -6   4   9        144.67        147.74         1.82 o                         
  -5   4   9         25.84         23.73         0.46 o                         
  -4   4   9        361.78        356.38         3.64 o                         
  -3   4   9         82.74         81.49         2.46 o                         
  -2   4   9        497.96        508.71         8.13 o                         
  -1   4   9         12.62         14.92         0.46 o                         
   0   4   9       1343.78       1362.70        20.69 o                         
   1   4   9         13.10         14.29         0.45 o                         
   2   4   9        497.77        510.78         6.52 o                         
   3   4   9         82.18         79.40         1.10 o                         
   4   4   9        363.49        344.86         3.39 o                         
   5   4   9         25.52         23.46         0.41 o                         
   6   4   9        145.33        148.87         1.51 o                         
   7   4   9         15.49         19.39         0.29 o                         
   8   4   9         80.31         80.79         1.37 o                         
  -8   5   9         89.77         92.66         2.30 o                         
  -7   5   9        354.32        376.60         5.04 o                         
  -6   5   9        879.90        826.85        10.45 o                         
  -5   5   9        286.79        279.16         3.50 o                         
  -4   5   9        132.09        133.81         1.58 o                         
  -3   5   9         27.26         27.26         0.54 o                         
  -2   5   9        107.74        104.22         1.73 o                         
  -1   5   9         12.30         11.49         0.39 o                         
   0   5   9        889.23        909.58        12.68 o                         
   1   5   9         12.35          9.72         0.50 o                         
   2   5   9        107.11        101.74         1.45 o                         
   3   5   9         27.24         28.02         0.51 o                         
   4   5   9        131.40        132.63         1.28 o                         
   5   5   9        286.99        277.02         2.70 o                         
   6   5   9        875.12        830.58         7.82 o                         
   7   5   9        353.69        369.95         4.22 o                         
   8   5   9         89.75         95.17         2.01 o                         
  -8   6   9        131.65        129.50         2.57 o                         
  -7   6   9        205.60        206.03         3.05 o                         
  -6   6   9         17.05         14.88         0.36 o                         
  -5   6   9        130.35        126.13         1.87 o                         
  -4   6   9        216.04        202.48         2.23 o                         
  -3   6   9        223.26        235.47         3.10 o                         
  -2   6   9        443.62        438.34         6.15 o                         
  -1   6   9        227.96        235.71         3.45 o                         
   0   6   9         61.56         67.60         1.13 o                         
   1   6   9        228.13        228.81         3.10 o                         
   2   6   9        441.79        439.66         5.03 o                         
   3   6   9        222.71        232.42         2.44 o                         
   4   6   9        217.34        202.14         1.85 o                         
   5   6   9        129.79        123.52         1.26 o                         
   6   6   9         16.73         14.63         0.26 o                         
   7   6   9        207.62        211.49         2.76 o                         
   8   6   9        129.44        129.73         6.18 o                         
  -8   7   9         72.82         67.97         1.94 o                         
  -7   7   9         48.40         42.88         0.91 o                         
  -6   7   9         42.40         46.81         0.86 o                         
  -5   7   9         25.28         29.19         0.69 o                         
  -4   7   9        389.80        368.57         5.69 o                         
  -3   7   9        310.44        311.56         3.64 o                         
  -2   7   9         44.22         48.85         0.72 o                         
  -1   7   9        106.02        129.14         1.84 o                         
   0   7   9          0.13          2.02         0.73 o                         
   1   7   9        105.00        124.18         1.49 o                         
   2   7   9         45.62         53.16         0.76 o                         
   3   7   9        310.72        314.39         3.03 o                         
   4   7   9        391.55        371.91         3.85 o                         
   5   7   9         25.14         29.57         0.41 o                         
   6   7   9         43.37         48.58         0.58 o                         
   7   7   9         47.93         41.07         0.65 o                         
   8   7   9         72.99         68.56         2.65 o                         
  -7   8   9         25.97         32.75         0.68 o                         
  -6   8   9        172.10        176.02         3.36 o                         
  -5   8   9        260.29        216.73         3.18 o                         
  -4   8   9         77.56         65.20         1.11 o                         
  -3   8   9        194.54        195.35         2.37 o                         
  -2   8   9         45.83         42.20         0.61 o                         
  -1   8   9        362.36        374.59         4.00 o                         
   0   8   9        214.89        220.80         2.62 o                         
   1   8   9        363.24        375.79         3.58 o                         
   2   8   9         45.70         42.94         0.82 o                         
   3   8   9        194.00        196.75         2.01 o                         
   4   8   9         77.19         65.73         0.76 o                         
   5   8   9        260.02        223.23         2.73 o                         
   6   8   9        171.91        179.89         2.10 o                         
   7   8   9         25.80         29.21         0.51 o                         
  -7   9   9          7.57          7.82         0.24 o                         
  -6   9   9          2.74          3.30         0.18 o                         
  -5   9   9         14.95         11.22         0.30 o                         
  -4   9   9        105.45        100.44         1.51 o                         
  -3   9   9        112.72        116.01         1.52 o                         
  -2   9   9         54.46         53.42         0.83 o                         
  -1   9   9         19.33         22.24         0.44 o                         
   0   9   9        111.08        108.41         1.74 o                         
   1   9   9         19.75         21.98         0.35 o                         
   2   9   9         53.80         55.09         0.80 o                         
   3   9   9        113.62        118.19         1.32 o                         
   4   9   9        107.41        102.26         1.25 o                         
   5   9   9         15.05         11.71         0.24 o                         
   6   9   9          2.65          3.32         0.15 o                         
   7   9   9          7.72          7.68         0.33 o                         
  -6  10   9          5.22          4.45         0.18 o                         
  -5  10   9         75.47         82.73         1.62 o                         
  -4  10   9         53.66         47.77         0.71 o                         
  -3  10   9         50.70         49.51         0.72 o                         
  -2  10   9          9.36          9.05         0.24 o                         
  -1  10   9        416.69        428.29         4.70 o                         
   0  10   9        118.01        120.58         1.54 o                         
   1  10   9        418.71        434.48         4.44 o                         
   2  10   9          9.25         10.92         0.32 o                         
   3  10   9         49.63         50.00         0.71 o                         
   4  10   9         53.22         50.21         0.69 o                         
   5  10   9         74.05         83.17         1.13 o                         
   6  10   9          5.06          4.37         0.16 o                         
  -6  11   9          6.00          7.10         0.26 o                         
  -5  11   9         46.81         50.90         1.02 o                         
  -4  11   9         20.59         24.42         0.46 o                         
  -3  11   9         11.87         10.87         0.29 o                         
  -2  11   9        409.34        387.79         4.91 o                         
  -1  11   9        217.83        215.46         2.57 o                         
   0  11   9          0.00          0.26         0.09 o                         
   1  11   9        217.54        220.58         2.70 o                         
   2  11   9        408.08        403.14         4.66 o                         
   3  11   9         11.48         10.91         0.25 o                         
   4  11   9         20.24         24.78         0.42 o                         
   5  11   9         46.54         53.17         0.93 o                         
   6  11   9          5.93          6.79         0.31 o                         
  -5  12   9         89.32         86.58         2.32 o                         
  -4  12   9         13.02         15.33         0.40 o                         
  -3  12   9          7.26          7.09         0.25 o                         
  -2  12   9         36.07         42.39         0.67 o                         
  -1  12   9         33.10         37.01         0.60 o                         
   0  12   9          0.72          1.13         0.11 o                         
   1  12   9         32.34         37.30         0.56 o                         
   2  12   9         36.37         43.95         0.61 o                         
   3  12   9          7.21          8.08         0.22 o                         
   4  12   9         13.00         15.72         0.33 o                         
   5  12   9         90.01         88.16         1.73 o                         
  -4  13   9        222.56        219.00        14.35 o                         
  -3  13   9         77.45         76.55         1.42 o                         
  -2  13   9         31.91         36.67         0.69 o                         
  -1  13   9         76.47         73.26         1.18 o                         
   0  13   9         73.33         74.99         1.12 o                         
   1  13   9         76.27         72.98         1.01 o                         
   2  13   9         31.30         36.74         0.77 o                         
   3  13   9         75.91         76.09         1.12 o                         
   4  13   9        222.68        217.93         4.54 o                         
  -3  14   9        169.89        170.05         4.94 o                         
  -2  14   9         64.14         56.80         1.72 o                         
  -1  14   9         44.05         41.96         0.80 o                         
   0  14   9          0.68          0.93         0.09 o                         
   1  14   9         42.93         42.70         0.87 o                         
   2  14   9         64.56         63.02         1.23 o                         
   3  14   9        171.07        160.52         3.47 o                         
  -1  15   9         10.31         12.24         0.76 o                         
   0  15   9          0.68          0.94         0.11 o                         
   1  15   9         10.02         10.97         1.10 o                         
   0   0  10        227.91        215.96         8.00 o                         
   1   0  10          0.00          3.94         1.37 o                         
   2   0  10         19.52         17.72         0.43 o                         
   3   0  10        878.06        850.32        10.76 o                         
   4   0  10         12.60          9.22         0.21 o                         
   5   0  10         53.65         57.71         0.67 o                         
   6   0  10         52.05         43.18         0.56 o                         
   7   0  10        125.39        119.52         1.45 o                         
   8   0  10        148.31        152.01         2.25 o                         
  -8   1  10         58.14         63.43         0.99 o                         
  -7   1  10         44.39         43.85         0.59 o                         
  -6   1  10        140.68        139.68         1.58 o                         
  -5   1  10        306.35        294.93         2.80 o                         
  -4   1  10         65.84         67.52         0.96 o                         
  -3   1  10        252.35        243.08         3.46 o                         
  -2   1  10         91.31         84.67         1.50 o                         
  -1   1  10         20.34         11.84         0.67 o                         
   0   1  10       1602.01       1643.82        31.89 o                         
   1   1  10         19.90         11.11         0.65 o                         
   2   1  10         90.45         84.58         1.42 o                         
   3   1  10        254.09        248.51         3.32 o                         
   4   1  10         66.59         70.15         0.97 o                         
   5   1  10        308.28        293.44         2.75 o                         
   6   1  10        139.18        138.20         1.58 o                         
   7   1  10         44.94         43.71         0.57 o                         
   8   1  10         58.30         64.56         1.07 o                         
  -8   2  10          3.01          3.86         0.13 o                         
  -7   2  10          1.48          1.66         0.10 o                         
  -6   2  10         61.87         67.72         0.79 o                         
  -5   2  10        383.37        379.35         3.68 o                         
  -4   2  10        384.72        387.80         3.54 o                         
  -3   2  10        661.11        667.10         9.18 o                         
  -2   2  10        346.26        333.77         4.85 o                         
  -1   2  10        924.25        894.76        14.30 o                         
   0   2  10       1706.63       1638.95        27.55 o                         
   1   2  10        924.67        883.22        13.43 o                         
   2   2  10        346.88        337.16         4.63 o                         
   3   2  10        657.28        665.30         7.78 o                         
   4   2  10        383.01        389.39         3.68 o                         
   5   2  10        383.18        384.67         3.65 o                         
   6   2  10         61.64         67.41         0.77 o                         
   7   2  10          1.45          1.64         0.10 o                         
   8   2  10          3.01          3.82         0.13 o                         
  -8   3  10         24.04         25.67         0.46 o                         
  -7   3  10        161.04        160.97         2.03 o                         
  -6   3  10         94.50         86.40         1.06 o                         
  -5   3  10        311.18        286.60         3.00 o                         
  -4   3  10         69.45         81.32         0.94 o                         
  -3   3  10        303.10        303.23         4.61 o                         
  -2   3  10         97.82         96.78         1.79 o                         
  -1   3  10        155.06        165.75         2.71 o                         
   0   3  10        985.20        973.99        14.88 o                         
   1   3  10        152.47        154.44         2.93 o                         
   2   3  10         97.51         95.04         1.43 o                         
   3   3  10        302.97        297.52         3.53 o                         
   4   3  10         69.84         82.57         0.92 o                         
   5   3  10        310.01        278.85         2.54 o                         
   6   3  10         93.04         83.31         0.95 o                         
   7   3  10        160.83        161.87         1.86 o                         
   8   3  10         24.35         25.78         0.48 o                         
  -8   4  10         49.72         47.68         0.98 o                         
  -7   4  10         67.52         67.99         1.00 o                         
  -6   4  10         77.67         65.09         0.88 o                         
  -5   4  10        262.69        279.38         3.32 o                         
  -4   4  10        139.74        150.05         1.67 o                         
  -3   4  10          9.67         11.27         0.62 o                         
  -2   4  10        516.51        498.92         7.37 o                         
  -1   4  10        723.97        752.57        13.68 o                         
   0   4  10       1166.64       1178.70        16.37 o                         
   1   4  10        723.67        742.06        11.48 o                         
   2   4  10        516.43        492.71         6.79 o                         
   3   4  10          9.54         10.59         0.38 o                         
   4   4  10        139.06        144.70         1.37 o                         
   5   4  10        262.78        271.34         2.67 o                         
   6   4  10         79.34         67.60         0.78 o                         
   7   4  10         67.04         67.82         0.84 o                         
   8   4  10         50.09         48.96         1.10 o                         
  -8   5  10          8.63          8.09         0.27 o                         
  -7   5  10         41.43         47.12         0.80 o                         
  -6   5  10        272.25        254.45         3.37 o                         
  -5   5  10         88.30         99.80         1.24 o                         
  -4   5  10         29.90         31.54         0.47 o                         
  -3   5  10        347.54        382.67         5.13 o                         
  -2   5  10        211.76        217.12         3.20 o                         
  -1   5  10         85.76         80.24         1.81 o                         
   0   5  10         72.07         68.17         1.17 o                         
   1   5  10         86.96         81.62         1.31 o                         
   2   5  10        210.78        208.65         2.92 o                         
   3   5  10        349.55        365.84         3.49 o                         
   4   5  10         30.32         31.00         0.41 o                         
   5   5  10         88.48        100.42         1.02 o                         
   6   5  10        273.00        263.60         3.40 o                         
   7   5  10         42.27         49.68         0.78 o                         
   8   5  10          8.80          8.43         0.30 o                         
  -8   6  10         99.11        118.14         4.04 o                         
  -7   6  10         76.70         73.59         1.58 o                         
  -6   6  10        122.55        108.18         1.58 o                         
  -5   6  10         51.58         39.77         0.82 o                         
  -4   6  10         43.75         43.56         0.61 o                         
  -3   6  10         24.17         20.93         0.40 o                         
  -2   6  10         33.65         34.25         0.49 o                         
  -1   6  10        115.63        123.66         2.04 o                         
   0   6  10        168.56        177.65         2.61 o                         
   1   6  10        114.77        120.85         1.87 o                         
   2   6  10         33.59         33.98         0.58 o                         
   3   6  10         24.13         21.35         0.45 o                         
   4   6  10         43.58         42.95         0.65 o                         
   5   6  10         51.58         40.76         0.50 o                         
   6   6  10        122.36        107.75         1.14 o                         
   7   6  10         77.80         77.76         1.11 o                         
   8   6  10         99.60        112.44         4.16 o                         
  -7   7  10         25.23         15.73         0.41 o                         
  -6   7  10         27.27         21.87         0.49 o                         
  -5   7  10          2.48          1.89         0.16 o                         
  -4   7  10          8.97          6.01         0.33 o                         
  -3   7  10          5.25          4.23         0.28 o                         
  -2   7  10         57.78         59.54         0.74 o                         
  -1   7  10        110.24        113.49         1.57 o                         
   0   7  10        144.51        167.86         1.96 o                         
   1   7  10        109.32        113.46         1.33 o                         
   2   7  10         57.46         60.25         0.72 o                         
   3   7  10          5.01          4.27         0.36 o                         
   4   7  10          9.07          6.18         0.15 o                         
   5   7  10          2.43          1.65         0.09 o                         
   6   7  10         27.29         22.84         0.33 o                         
   7   7  10         25.17         15.15         0.30 o                         
  -7   8  10        317.71        349.89         7.80 o                         
  -6   8  10          7.91          9.68         0.27 o                         
  -5   8  10         56.72         54.35         0.85 o                         
  -4   8  10          7.83          9.91         0.41 o                         
  -3   8  10         36.84         29.50         0.50 o                         
  -2   8  10         36.58         36.76         0.52 o                         
  -1   8  10        585.76        611.12         6.72 o                         
   0   8  10       1242.47       1241.79        13.06 o                         
   1   8  10        586.38        609.63         6.00 o                         
   2   8  10         37.84         39.63         0.55 o                         
   3   8  10         36.94         30.73         0.60 o                         
   4   8  10          7.83         10.18         0.21 o                         
   5   8  10         56.83         55.61         0.69 o                         
   6   8  10          8.25          9.61         0.20 o                         
   7   8  10        317.95        318.46         5.76 o                         
  -7   9  10         32.15         35.34         1.67 o                         
  -6   9  10         64.18         69.62         1.35 o                         
  -5   9  10         26.96         24.08         0.45 o                         
  -4   9  10         46.05         42.08         0.86 o                         
  -3   9  10         80.03         72.39         0.98 o                         
  -2   9  10        307.93        307.79         3.60 o                         
  -1   9  10        901.37        893.68        10.52 o                         
   0   9  10        322.32        338.64         3.53 o                         
   1   9  10        900.02        899.89         9.07 o                         
   2   9  10        307.14        315.90         3.32 o                         
   3   9  10         80.43         75.46         0.97 o                         
   4   9  10         46.58         43.31         0.65 o                         
   5   9  10         27.65         25.13         0.40 o                         
   6   9  10         64.39         72.33         1.18 o                         
   7   9  10         31.61         32.52         1.62 o                         
  -6  10  10        152.76        161.28         3.88 o                         
  -5  10  10          5.77          7.23         0.22 o                         
  -4  10  10         91.20         89.45         1.32 o                         
  -3  10  10         38.88         39.69         0.68 o                         
  -2  10  10          8.91          8.08         0.24 o                         
  -1  10  10        266.43        280.37         3.29 o                         
   0  10  10        187.68        202.65         2.37 o                         
   1  10  10        265.68        281.77         3.00 o                         
   2  10  10          8.80          8.37         0.22 o                         
   3  10  10         39.59         40.11         0.61 o                         
   4  10  10         91.35         94.48         1.24 o                         
   5  10  10          5.68          8.17         0.27 o                         
   6  10  10        153.67        159.93         3.24 o                         
  -6  11  10         21.26         20.08         0.63 o                         
  -5  11  10         35.00         36.83         1.03 o                         
  -4  11  10         40.91         39.68         0.69 o                         
  -3  11  10         30.76         31.23         0.53 o                         
  -2  11  10        262.02        263.55         3.37 o                         
  -1  11  10         11.71         11.34         0.30 o                         
   0  11  10         12.43         18.92         0.37 o                         
   1  11  10         11.97         11.83         0.28 o                         
   2  11  10        260.89        267.29         3.05 o                         
   3  11  10         31.18         32.19         0.52 o                         
   4  11  10         41.24         43.25         0.77 o                         
   5  11  10         35.59         34.98         0.64 o                         
   6  11  10         21.67         17.96         0.70 o                         
  -5  12  10          5.05          7.00         0.31 o                         
  -4  12  10          6.56          6.78         0.23 o                         
  -3  12  10         60.79         53.16         1.07 o                         
  -2  12  10          9.02         10.39         0.32 o                         
  -1  12  10         12.88         14.15         0.31 o                         
   0  12  10         76.66         70.99         0.96 o                         
   1  12  10         12.79         14.52         0.28 o                         
   2  12  10          9.63         11.21         0.24 o                         
   3  12  10         61.87         56.63         0.84 o                         
   4  12  10          6.15          7.14         0.18 o                         
   5  12  10          5.00          6.85         0.22 o                         
  -4  13  10          4.98          4.40         0.22 o                         
  -3  13  10         61.50         53.53         2.05 o                         
  -2  13  10        138.24        131.32         2.82 o                         
  -1  13  10        138.91        134.03         2.38 o                         
   0  13  10          2.59          2.72         0.15 o                         
   1  13  10        139.30        139.36         1.95 o                         
   2  13  10        137.62        137.15         1.98 o                         
   3  13  10         61.72         61.69         1.06 o                         
   4  13  10          5.11          4.29         0.16 o                         
  -2  14  10         25.02         25.45         0.99 o                         
  -1  14  10          8.98          8.77         0.29 o                         
   0  14  10         19.06         17.71         0.55 o                         
   1  14  10          8.89          9.48         0.31 o                         
   2  14  10         24.91         24.59         0.55 o                         
   3  14  10        101.77        101.09         2.88 o                         
   1   0  11        324.29        339.22         5.75 o                         
   2   0  11        132.95        128.19         2.05 o                         
   3   0  11        212.60        180.92         2.53 o                         
   4   0  11        701.13        680.83         6.01 o                         
   5   0  11        339.85        347.25         3.16 o                         
   6   0  11         82.27         87.78         0.99 o                         
   7   0  11        103.04        103.78         1.30 o                         
   8   0  11         51.88         40.14         0.95 o                         
  -8   1  11        116.99        118.54         2.17 o                         
  -7   1  11         57.87         58.06         0.81 o                         
  -6   1  11         67.92         70.25         0.81 o                         
  -5   1  11        299.24        298.22         2.77 o                         
  -4   1  11          4.24          7.12         0.17 o                         
  -3   1  11        150.47        160.50         2.24 o                         
  -2   1  11         24.58         25.30         0.53 o                         
  -1   1  11        540.46        588.62         9.51 o                         
   0   1  11          0.09          0.84         0.32 o                         
   1   1  11        541.50        572.44         9.25 o                         
   2   1  11         24.29         25.64         0.63 o                         
   3   1  11        152.47        161.46         2.35 o                         
   4   1  11          4.54          7.46         0.26 o                         
   5   1  11        298.05        296.06         2.67 o                         
   6   1  11         67.90         70.84         0.79 o                         
   7   1  11         57.46         58.17         0.78 o                         
   8   1  11        118.20        125.18         2.16 o                         
  -8   2  11        123.05        124.17         2.28 o                         
  -7   2  11         51.45         55.17         0.82 o                         
  -6   2  11        110.71        111.04         1.25 o                         
  -5   2  11        124.34        119.50         1.66 o                         
  -4   2  11         38.68         47.47         0.56 o                         
  -3   2  11        174.29        155.65         2.46 o                         
  -2   2  11        415.90        416.46         6.06 o                         
  -1   2  11        321.18        316.98         6.02 o                         
   0   2  11       1324.08       1432.89        24.20 o                         
   1   2  11        323.53        325.69         5.71 o                         
   2   2  11        417.52        407.80         5.93 o                         
   3   2  11        172.56        156.54         2.25 o                         
   4   2  11         39.50         47.63         0.59 o                         
   5   2  11        126.26        126.01         1.63 o                         
   6   2  11        112.40        113.55         1.29 o                         
   7   2  11         52.73         55.31         0.74 o                         
   8   2  11        122.76        121.83         2.10 o                         
  -8   3  11         62.16         66.36         1.41 o                         
  -7   3  11        172.86        177.76         2.48 o                         
  -6   3  11        263.96        262.02         2.89 o                         
  -5   3  11         46.48         51.93         0.60 o                         
  -4   3  11        487.35        494.68         4.52 o                         
  -3   3  11        190.62        200.59         2.83 o                         
  -2   3  11         21.06         24.63         0.61 o                         
  -1   3  11        965.53        948.80        14.41 o                         
   0   3  11       1173.66       1117.13        17.76 o                         
   1   3  11        969.72        969.66        15.53 o                         
   2   3  11         21.42         25.62         0.57 o                         
   3   3  11        190.91        197.26         2.19 o                         
   4   3  11        484.02        492.15         4.64 o                         
   5   3  11         46.42         51.62         0.62 o                         
   6   3  11        266.17        260.87         2.69 o                         
   7   3  11        173.16        175.02         2.23 o                         
   8   3  11         62.05         67.70         1.28 o                         
  -8   4  11         19.03         21.12         0.55 o                         
  -7   4  11         86.70         80.42         1.20 o                         
  -6   4  11         83.56         76.20         1.01 o                         
  -5   4  11        123.96        125.36         1.62 o                         
  -4   4  11        149.26        147.76         1.61 o                         
  -3   4  11        120.54        131.30         1.95 o                         
  -2   4  11         25.11         27.56         0.74 o                         
  -1   4  11        145.46        163.56         3.09 o                         
   0   4  11          5.77          4.05         0.35 o                         
   1   4  11        144.98        159.99         2.89 o                         
   2   4  11         25.35         27.22         0.71 o                         
   3   4  11        119.17        125.46         1.41 o                         
   4   4  11        148.87        144.64         1.36 o                         
   5   4  11        124.22        124.44         1.27 o                         
   6   4  11         82.96         75.12         1.11 o                         
   7   4  11         86.05         82.72         1.10 o                         
   8   4  11         18.65         21.58         0.55 o                         
  -8   5  11         85.05         81.81         3.97 o                         
  -7   5  11         30.88         31.04         0.61 o                         
  -6   5  11         96.67         98.35         1.33 o                         
  -5   5  11        104.91        102.21         1.31 o                         
  -4   5  11          8.08          8.77         0.30 o                         
  -3   5  11        213.53        216.65         2.42 o                         
  -2   5  11          8.55         11.27         0.29 o                         
  -1   5  11        223.32        225.86         3.92 o                         
   0   5  11        140.83        142.77         2.76 o                         
   1   5  11        222.57        222.70         3.47 o                         
   2   5  11          8.34         10.17         0.28 o                         
   3   5  11        213.71        215.43         2.08 o                         
   4   5  11          7.79          9.19         0.33 o                         
   5   5  11        103.95        103.45         1.20 o                         
   6   5  11         95.23         99.37         1.15 o                         
   7   5  11         30.71         30.48         0.43 o                         
   8   5  11         84.47         84.50         2.39 o                         
  -8   6  11         30.58         30.02         1.66 o                         
  -7   6  11         67.12         76.75         1.61 o                         
  -6   6  11         34.10         30.79         0.57 o                         
  -5   6  11         11.25          8.86         0.51 o                         
  -4   6  11        108.85         98.02         1.20 o                         
  -3   6  11        149.89        161.48         1.83 o                         
  -2   6  11         56.50         68.01         0.99 o                         
  -1   6  11        131.12        130.35         1.55 o                         
   0   6  11         11.42          9.85         0.32 o                         
   1   6  11        130.24        128.51         1.67 o                         
   2   6  11         55.25         65.52         0.76 o                         
   3   6  11        149.13        159.31         1.59 o                         
   4   6  11        109.33        101.32         1.09 o                         
   5   6  11         11.23          8.84         0.18 o                         
   6   6  11         33.90         31.33         0.44 o                         
   7   6  11         66.45         75.01         1.15 o                         
   8   6  11         31.55         27.02         1.58 o                         
  -7   7  11         23.58         25.59         0.58 o                         
  -6   7  11         77.29         74.64         1.13 o                         
  -5   7  11         20.91         19.69         0.42 o                         
  -4   7  11        165.09        161.39         2.04 o                         
  -3   7  11         88.03         77.66         1.25 o                         
  -2   7  11         40.58         40.79         0.60 o                         
  -1   7  11         77.14         80.68         1.10 o                         
   0   7  11        149.05        144.73         1.84 o                         
   1   7  11         78.57         80.28         0.94 o                         
   2   7  11         39.86         40.49         0.52 o                         
   3   7  11         88.49         81.41         1.09 o                         
   4   7  11        164.99        163.97         1.65 o                         
   5   7  11         20.56         19.68         0.29 o                         
   6   7  11         76.78         76.39         0.94 o                         
   7   7  11         24.27         24.71         0.47 o                         
  -7   8  11         50.05         53.69         1.21 o                         
  -6   8  11         23.16         22.51         0.47 o                         
  -5   8  11         16.68         15.88         0.34 o                         
  -4   8  11        192.46        177.21         2.34 o                         
  -3   8  11        118.98        129.64         1.66 o                         
  -2   8  11        273.29        262.97         3.04 o                         
  -1   8  11        726.58        750.53         7.57 o                         
   0   8  11        382.79        397.93         4.16 o                         
   1   8  11        724.86        753.07         7.50 o                         
   2   8  11        272.33        279.61         3.09 o                         
   3   8  11        120.19        134.04         1.44 o                         
   4   8  11        191.49        182.48         1.89 o                         
   5   8  11         16.47         16.13         0.26 o                         
   6   8  11         22.75         22.45         0.37 o                         
   7   8  11         49.74         55.37         1.24 o                         
  -6   9  11        104.67        106.44         2.13 o                         
  -5   9  11         13.42         14.64         0.35 o                         
  -4   9  11         11.00         13.00         0.30 o                         
  -3   9  11        331.27        316.86         4.34 o                         
  -2   9  11          0.19          0.53         0.10 o                         
  -1   9  11         79.13         82.65         1.04 o                         
   0   9  11        182.53        190.80         2.09 o                         
   1   9  11         79.93         84.32         0.95 o                         
   2   9  11          0.24          0.67         0.11 o                         
   3   9  11        330.28        321.12         3.38 o                         
   4   9  11         10.93         12.88         0.25 o                         
   5   9  11         13.86         15.46         0.28 o                         
   6   9  11        104.44        106.57         2.03 o                         
  -6  10  11         23.75         32.51         0.97 o                         
  -5  10  11          8.14         10.10         0.25 o                         
  -4  10  11          4.48          5.07         0.19 o                         
  -3  10  11         63.21         53.85         0.83 o                         
  -2  10  11        140.02        147.69         2.05 o                         
  -1  10  11        167.54        161.84         2.02 o                         
   0  10  11        786.32        790.01         8.97 o                         
   1  10  11        167.91        165.44         1.87 o                         
   2  10  11        140.71        147.94         1.88 o                         
   3  10  11         62.53         52.85         0.71 o                         
   4  10  11          4.31          5.11         0.16 o                         
   5  10  11          8.31         11.67         0.25 o                         
   6  10  11         24.28         29.48         0.75 o                         
  -5  11  11         48.29         48.18         1.74 o                         
  -4  11  11         16.94         13.96         0.33 o                         
  -3  11  11         28.54         29.18         0.58 o                         
  -2  11  11        109.91        109.07         1.48 o                         
  -1  11  11         61.59         64.11         0.91 o                         
   0  11  11        108.69        118.48         1.51 o                         
   1  11  11         61.33         65.24         0.87 o                         
   2  11  11        110.09        112.53         1.48 o                         
   3  11  11         27.67         27.79         0.51 o                         
   4  11  11         17.44         15.21         0.29 o                         
   5  11  11         48.58         45.05         0.95 o                         
  -5  12  11         15.22         13.32         0.77 o                         
  -4  12  11         30.36         31.30         2.71 o                         
  -3  12  11         52.76         47.65         0.84 o                         
  -2  12  11        187.75        188.87         3.08 o                         
  -1  12  11        128.70        129.03         1.90 o                         
   0  12  11          0.51          0.72         0.10 o                         
   1  12  11        127.77        125.38         1.60 o                         
   2  12  11        189.15        196.47         2.61 o                         
   3  12  11         52.60         51.68         0.74 o                         
   4  12  11         30.09         32.08         0.66 o                         
   5  12  11         15.27         12.38         0.64 o                         
  -4  13  11         31.72         29.74         1.50 o                         
  -3  13  11         34.68         37.03         2.00 o                         
  -2  13  11         43.35         44.41         1.22 o                         
  -1  13  11          1.66          1.25         0.11 o                         
   0  13  11          5.32          6.28         0.21 o                         
   1  13  11          1.64          1.40         0.10 o                         
   2  13  11         43.54         44.47         0.94 o                         
   3  13  11         33.88         40.82         0.82 o                         
   4  13  11         31.97         24.69         0.98 o                         
  -2  14  11        186.25        196.33         5.41 o                         
  -1  14  11        235.84        228.71         8.48 o                         
   0  14  11          3.84          4.34         0.24 o                         
   1  14  11        236.91        232.66         5.00 o                         
   2  14  11        185.89        172.43         5.29 o                         
   0   0  12        229.39        201.20        10.42 o                         
   1   0  12          3.87          5.60         0.59 o                         
   2   0  12         41.79         33.93         0.74 o                         
   3   0  12        985.93        933.22         8.82 o                         
   4   0  12         41.22         44.18         0.53 o                         
   5   0  12        142.41        140.57         1.46 o                         
   6   0  12        114.50        102.05         1.12 o                         
   7   0  12         16.77         19.23         0.31 o                         
   8   0  12         75.43         86.22         3.18 o                         
  -8   1  12         54.04         54.07         1.95 o                         
  -7   1  12         60.36         63.76         0.90 o                         
  -6   1  12         61.34         66.84         0.78 o                         
  -5   1  12        720.96        726.63         8.18 o                         
  -4   1  12       1752.88       1810.36        15.27 o                         
  -3   1  12        275.77        285.86         3.08 o                         
  -2   1  12         62.43         61.47         1.49 o                         
  -1   1  12         76.14         66.93         1.94 o                         
   0   1  12         14.13         12.01         1.20 o                         
   1   1  12         74.88         64.36         1.74 o                         
   2   1  12         63.63         64.13         1.31 o                         
   3   1  12        274.71        288.32         3.01 o                         
   4   1  12       1746.68       1804.56        15.70 o                         
   5   1  12        719.91        737.41         6.82 o                         
   6   1  12         60.17         65.40         0.83 o                         
   7   1  12         59.66         61.07         0.86 o                         
   8   1  12         53.40         56.93         1.44 o                         
  -8   2  12         27.96         28.73         0.59 o                         
  -7   2  12         42.07         42.08         0.76 o                         
  -6   2  12        270.15        251.86         2.79 o                         
  -5   2  12         72.98         72.50         0.78 o                         
  -4   2  12       1060.24       1065.51         9.20 o                         
  -3   2  12        975.84        955.81         9.03 o                         
  -2   2  12          0.72          1.59         0.62 o                         
  -1   2  12         88.13         88.22         2.06 o                         
   0   2  12         42.92         60.67         1.27 o                         
   1   2  12         88.21         92.44         1.96 o                         
   2   2  12          0.66          1.07         0.32 o                         
   3   2  12        977.68        943.36         9.56 o                         
   4   2  12       1061.50       1071.70         9.53 o                         
   5   2  12         74.19         73.88         0.84 o                         
   6   2  12        268.19        259.89         2.76 o                         
   7   2  12         42.08         42.73         0.58 o                         
   8   2  12         27.46         26.93         1.07 o                         
  -8   3  12         33.82         29.80         0.81 o                         
  -7   3  12        160.55        157.14         2.45 o                         
  -6   3  12         32.90         33.33         0.53 o                         
  -5   3  12        133.27        129.15         1.41 o                         
  -4   3  12        354.70        360.01         3.68 o                         
  -3   3  12        226.91        219.35         2.32 o                         
  -2   3  12         95.26         97.06         1.60 o                         
  -1   3  12        369.06        381.27         5.99 o                         
   0   3  12          5.40          5.27         0.45 o                         
   1   3  12        370.38        372.42         6.16 o                         
   2   3  12         95.80         92.97         1.91 o                         
   3   3  12        226.78        220.12         2.23 o                         
   4   3  12        352.10        358.63         3.29 o                         
   5   3  12        132.02        129.34         1.38 o                         
   6   3  12         32.44         33.16         0.46 o                         
   7   3  12        161.34        155.42         1.87 o                         
   8   3  12         33.99         31.02         0.65 o                         
  -8   4  12          7.96          6.61         0.28 o                         
  -7   4  12         29.20         27.21         0.46 o                         
  -6   4  12        199.58        191.81         2.40 o                         
  -5   4  12         61.73         48.45         0.64 o                         
  -4   4  12         65.38         55.87         0.66 o                         
  -3   4  12          8.18          6.99         0.34 o                         
  -2   4  12       1458.87       1556.84        17.03 o                         
  -1   4  12        270.42        279.18         5.12 o                         
   0   4  12        343.25        323.27         5.43 o                         
   1   4  12        272.75        274.82         4.68 o                         
   2   4  12       1455.52       1455.30        13.40 o                         
   3   4  12          8.26          7.09         0.34 o                         
   4   4  12         64.90         56.93         0.63 o                         
   5   4  12         62.88         48.02         0.59 o                         
   6   4  12        201.13        198.44         2.27 o                         
   7   4  12         28.87         27.76         0.40 o                         
   8   4  12          7.78          6.81         0.20 o                         
  -7   5  12          4.79          6.38         0.22 o                         
  -6   5  12         34.78         32.95         0.51 o                         
  -5   5  12        154.90        155.41         1.94 o                         
  -4   5  12        128.69        120.73         1.33 o                         
  -3   5  12        103.96        109.00         1.23 o                         
  -2   5  12        260.90        261.26         3.04 o                         
  -1   5  12         95.24         94.47         1.25 o                         
   0   5  12          9.69          7.81         0.22 o                         
   1   5  12         96.01         93.71         0.95 o                         
   2   5  12        260.22        264.45         2.52 o                         
   3   5  12        106.45        113.80         1.16 o                         
   4   5  12        128.22        125.43         1.34 o                         
   5   5  12        154.56        154.66         1.65 o                         
   6   5  12         34.94         33.77         0.46 o                         
   7   5  12          4.76          6.62         0.15 o                         
  -7   6  12         18.62         17.68         0.52 o                         
  -6   6  12         41.73         47.42         0.77 o                         
  -5   6  12         82.59         75.03         1.13 o                         
  -4   6  12        106.40        101.59         1.18 o                         
  -3   6  12        120.57        117.18         1.34 o                         
  -2   6  12        224.01        231.62         3.06 o                         
  -1   6  12         23.99         23.81         0.47 o                         
   0   6  12        332.21        308.71         3.36 o                         
   1   6  12         23.29         23.38         0.34 o                         
   2   6  12        224.90        226.91         2.05 o                         
   3   6  12        120.41        119.07         1.24 o                         
   4   6  12        107.21        103.11         1.16 o                         
   5   6  12         82.90         82.27         1.18 o                         
   6   6  12         41.77         50.66         0.67 o                         
   7   6  12         17.99         16.76         0.30 o                         
  -7   7  12         39.31         42.33         1.24 o                         
  -6   7  12          6.84          6.33         0.21 o                         
  -5   7  12          4.23          3.44         0.16 o                         
  -4   7  12         10.33         12.38         0.48 o                         
  -3   7  12         74.77         79.70         0.97 o                         
  -2   7  12          7.04          8.99         0.22 o                         
  -1   7  12        457.59        471.55         4.98 o                         
   0   7  12         45.79         45.28         0.68 o                         
   1   7  12        456.32        472.30         4.28 o                         
   2   7  12          7.31          9.44         0.19 o                         
   3   7  12         72.34         79.54         0.86 o                         
   4   7  12         10.54         13.55         0.24 o                         
   5   7  12          4.30          3.57         0.12 o                         
   6   7  12          6.95          6.93         0.19 o                         
   7   7  12         38.72         37.92         0.99 o                         
  -6   8  12         67.92         67.07         1.24 o                         
  -5   8  12         11.56         12.59         0.30 o                         
  -4   8  12        306.90        294.89         3.89 o                         
  -3   8  12        259.09        239.94         3.11 o                         
  -2   8  12        234.15        221.65         2.51 o                         
  -1   8  12        653.49        673.94         8.17 o                         
   0   8  12        206.50        217.54         2.58 o                         
   1   8  12        651.70        671.97         7.09 o                         
   2   8  12        232.66        226.32         2.23 o                         
   3   8  12        258.04        242.98         2.59 o                         
   4   8  12        303.71        291.83         2.93 o                         
   5   8  12         11.13         11.90         0.22 o                         
   6   8  12         67.02         68.05         1.17 o                         
   7   8  12         27.64         25.80         0.99 o                         
  -6   9  12         17.27         16.06         0.54 o                         
  -5   9  12        243.18        247.23         5.00 o                         
  -4   9  12          7.09          5.51         0.20 o                         
  -3   9  12        146.27        147.18         2.23 o                         
  -2   9  12        368.40        371.75         4.45 o                         
  -1   9  12        241.93        258.75         2.98 o                         
   0   9  12         16.39         15.50         0.30 o                         
   1   9  12        239.18        257.84         2.65 o                         
   2   9  12        368.96        376.27         3.86 o                         
   3   9  12        146.34        150.56         2.11 o                         
   4   9  12          7.39          5.60         0.16 o                         
   5   9  12        244.43        262.08         4.34 o                         
   6   9  12         17.49         15.16         0.41 o                         
  -6  10  12         62.08         74.62         3.69 o                         
  -5  10  12        192.90        168.41         5.42 o                         
  -4  10  12          4.73          3.76         0.18 o                         
  -3  10  12         12.30         11.74         0.29 o                         
  -2  10  12        455.82        479.27         6.44 o                         
  -1  10  12        100.42         97.80         1.37 o                         
   0  10  12        231.60        218.45         2.85 o                         
   1  10  12        101.22        101.32         1.32 o                         
   2  10  12        454.64        479.42         5.33 o                         
   3  10  12         12.28         11.96         0.26 o                         
   4  10  12          4.57          3.35         0.14 o                         
   5  10  12        192.86        202.57         4.11 o                         
   6  10  12         61.37         62.80         3.09 o                         
  -5  11  12          0.38          0.90         0.15 o                         
  -4  11  12         90.10         75.36         2.15 o                         
  -3  11  12         32.64         31.91         0.69 o                         
  -2  11  12         71.70         72.63         1.20 o                         
  -1  11  12         39.63         40.68         0.75 o                         
   0  11  12         28.50         31.64         0.50 o                         
   1  11  12         38.71         39.01         0.60 o                         
   2  11  12         70.89         71.09         0.97 o                         
   3  11  12         32.87         33.00         0.56 o                         
   4  11  12         89.96         84.29         1.30 o                         
   5  11  12          0.31          0.51         0.07 o                         
  -4  12  12          1.85          2.60         0.19 o                         
  -3  12  12         52.09         52.20         1.36 o                         
  -2  12  12         48.03         48.60         0.85 o                         
  -1  12  12          0.38          0.52         0.13 o                         
   0  12  12          3.84          5.46         0.19 o                         
   1  12  12          0.35          0.53         0.10 o                         
   2  12  12         49.48         51.02         0.77 o                         
   3  12  12         52.65         59.84         0.98 o                         
   4  12  12          1.81          2.86         0.12 o                         
  -3  13  12         30.23         34.65         1.01 o                         
  -2  13  12         21.77         26.38         0.68 o                         
  -1  13  12          8.60          9.70         0.34 o                         
   0  13  12         20.02         16.39         0.53 o                         
   1  13  12          8.79          9.78         0.27 o                         
   2  13  12         21.20         26.11         0.57 o                         
   3  13  12         30.76         32.79         0.99 o                         
  -1  14  12         11.80         10.91         0.46 o                         
   0  14  12          1.71          1.67         0.10 o                         
   1  14  12         11.73         11.05         0.69 o                         
   1   0  13         39.28         36.04         0.83 o                         
   2   0  13         77.01         81.36         1.07 o                         
   3   0  13          2.69          2.30         0.15 o                         
   4   0  13        243.40        220.67         2.12 o                         
   5   0  13        187.60        176.96         1.80 o                         
   6   0  13         40.89         41.22         0.52 o                         
   7   0  13        119.68        106.24         1.83 o                         
   8   0  13        477.40        517.51        10.01 o                         
  -8   1  13         11.46         14.51         0.43 o                         
  -7   1  13          5.44          3.70         0.13 o                         
  -6   1  13          1.04          1.11         0.11 o                         
  -5   1  13         15.66         14.14         0.23 o                         
  -4   1  13        216.86        225.45         2.07 o                         
  -3   1  13        231.49        224.49         2.28 o                         
  -2   1  13         27.99         31.12         0.58 o                         
  -1   1  13         89.99         93.83         1.99 o                         
   0   1  13         43.37         36.08         0.99 o                         
   1   1  13         90.44         87.88         1.69 o                         
   2   1  13         28.80         31.56         0.45 o                         
   3   1  13        232.40        227.91         2.35 o                         
   4   1  13        217.90        226.08         2.09 o                         
   5   1  13         15.55         13.81         0.24 o                         
   6   1  13          1.06          0.88         0.08 o                         
   7   1  13          5.47          3.59         0.14 o                         
   8   1  13         10.96         14.48         0.51 o                         
  -8   2  13         12.40         12.57         0.38 o                         
  -7   2  13         39.03         44.02         0.87 o                         
  -6   2  13         24.27         23.90         0.35 o                         
  -5   2  13        239.56        231.28         2.27 o                         
  -4   2  13       1241.97       1238.20        11.41 o                         
  -3   2  13        499.17        499.47         4.98 o                         
  -2   2  13        555.15        563.70         5.85 o                         
  -1   2  13        240.69        229.84         3.92 o                         
   0   2  13         26.92         23.85         0.73 o                         
   1   2  13        242.00        242.11         4.34 o                         
   2   2  13        556.97        567.15         6.14 o                         
   3   2  13        499.07        504.47         4.75 o                         
   4   2  13       1240.34       1232.37        10.64 o                         
   5   2  13        241.35        231.07         2.36 o                         
   6   2  13         24.39         23.85         0.35 o                         
   7   2  13         38.93         44.55         0.64 o                         
   8   2  13         12.63         14.06         0.35 o                         
  -8   3  13         21.53         21.75         0.90 o                         
  -7   3  13         55.30         52.95         0.86 o                         
  -6   3  13        182.86        179.90         2.25 o                         
  -5   3  13         60.56         59.69         0.73 o                         
  -4   3  13        108.34        107.56         1.22 o                         
  -3   3  13       1256.67       1241.51        11.62 o                         
  -2   3  13        560.66        554.30         5.75 o                         
  -1   3  13         78.26         83.58         1.23 o                         
   0   3  13        181.35        182.70         3.02 o                         
   1   3  13         77.02         83.96         1.14 o                         
   2   3  13        562.36        566.03         5.51 o                         
   3   3  13       1256.72       1269.08        12.14 o                         
   4   3  13        109.32        113.01         1.39 o                         
   5   3  13         59.69         58.74         0.69 o                         
   6   3  13        185.58        184.31         2.01 o                         
   7   3  13         55.08         52.35         0.72 o                         
   8   3  13         21.42         21.64         0.99 o                         
  -7   4  13          3.13          3.13         0.18 o                         
  -6   4  13         28.83         30.85         0.50 o                         
  -5   4  13        378.57        364.12         3.88 o                         
  -4   4  13         38.70         37.37         0.48 o                         
  -3   4  13        365.73        362.44         3.71 o                         
  -2   4  13          9.79          9.21         0.20 o                         
  -1   4  13        559.65        566.16         6.32 o                         
   0   4  13        156.44        155.45         1.89 o                         
   1   4  13        561.02        556.09         5.40 o                         
   2   4  13          9.99          9.57         0.29 o                         
   3   4  13        365.49        366.73         3.58 o                         
   4   4  13         37.88         37.51         0.51 o                         
   5   4  13        376.87        362.52         3.87 o                         
   6   4  13         29.06         31.51         0.44 o                         
   7   4  13          3.09          3.50         0.11 o                         
  -7   5  13         19.16         20.75         0.62 o                         
  -6   5  13         23.43         22.08         0.38 o                         
  -5   5  13        118.10        112.30         1.44 o                         
  -4   5  13        229.37        228.43         2.51 o                         
  -3   5  13        183.81        182.45         2.12 o                         
  -2   5  13         98.35         98.44         1.18 o                         
  -1   5  13        953.47        998.02        11.30 o                         
   0   5  13        115.59        113.63         1.24 o                         
   1   5  13        950.78        976.44         8.68 o                         
   2   5  13         99.37         99.64         1.03 o                         
   3   5  13        184.24        181.47         1.92 o                         
   4   5  13        229.33        228.55         2.36 o                         
   5   5  13        118.59        118.17         1.46 o                         
   6   5  13         23.04         24.14         0.35 o                         
   7   5  13         18.74         21.11         0.53 o                         
  -7   6  13         36.31         42.84         1.49 o                         
  -6   6  13         55.58         65.63         1.17 o                         
  -5   6  13         34.73         37.34         0.63 o                         
  -4   6  13        174.95        168.14         1.98 o                         
  -3   6  13        589.65        584.54         6.19 o                         
  -2   6  13        260.15        253.73         2.75 o                         
  -1   6  13        536.25        557.15         5.95 o                         
   0   6  13        304.42        322.85         2.98 o                         
   1   6  13        535.69        549.78         5.23 o                         
   2   6  13        261.32        260.65         2.40 o                         
   3   6  13        589.90        605.09         5.84 o                         
   4   6  13        174.77        169.24         1.80 o                         
   5   6  13         34.68         39.07         0.49 o                         
   6   6  13         55.66         65.75         0.91 o                         
   7   6  13         36.29         40.67         0.90 o                         
  -7   7  13          1.33          1.50         0.35 o                         
  -6   7  13         76.26         75.70         1.35 o                         
  -5   7  13         47.20         52.10         0.88 o                         
  -4   7  13        267.44        262.23         3.51 o                         
  -3   7  13         22.82         21.71         0.37 o                         
  -2   7  13         63.79         67.44         0.87 o                         
  -1   7  13        281.45        301.59         3.55 o                         
   0   7  13        369.75        396.27         4.39 o                         
   1   7  13        279.99        306.67         3.34 o                         
   2   7  13         64.67         68.75         0.75 o                         
   3   7  13         22.73         21.95         0.32 o                         
   4   7  13        266.87        277.53         3.58 o                         
   5   7  13         47.32         53.62         0.68 o                         
   6   7  13         76.02         77.28         1.10 o                         
   7   7  13          1.51          2.35         0.22 o                         
  -6   8  13          4.82          5.10         0.24 o                         
  -5   8  13         44.19         44.58         0.83 o                         
  -4   8  13        140.05        146.11         2.00 o                         
  -3   8  13         51.46         56.04         0.88 o                         
  -2   8  13        316.63        321.80         3.67 o                         
  -1   8  13        323.28        329.04         3.85 o                         
   0   8  13         64.02         69.28         0.85 o                         
   1   8  13        323.66        335.65         3.46 o                         
   2   8  13        317.25        336.46         3.26 o                         
   3   8  13         51.27         57.03         0.69 o                         
   4   8  13        139.71        141.27         1.66 o                         
   5   8  13         44.28         47.58         0.65 o                         
   6   8  13          4.96          5.40         0.17 o                         
  -6   9  13          5.55          7.48         1.03 o                         
  -5   9  13         21.97         26.19         0.79 o                         
  -4   9  13         12.66         15.58         0.34 o                         
  -3   9  13         60.70         61.53         0.93 o                         
  -2   9  13         95.02         99.92         1.50 o                         
  -1   9  13         42.26         43.46         0.65 o                         
   0   9  13        146.81        158.95         1.87 o                         
   1   9  13         42.91         45.26         0.61 o                         
   2   9  13         95.36        100.17         1.18 o                         
   3   9  13         60.34         60.74         0.78 o                         
   4   9  13         12.75         15.75         0.28 o                         
   5   9  13         21.48         28.24         0.48 o                         
   6   9  13          5.17          6.97         0.22 o                         
  -5  10  13          3.68          2.08         0.17 o                         
  -4  10  13          3.42          2.74         0.16 o                         
  -3  10  13          2.09          1.56         0.14 o                         
  -2  10  13         74.86         80.85         1.21 o                         
  -1  10  13         50.10         48.61         0.79 o                         
   0  10  13         21.53         22.06         0.40 o                         
   1  10  13         50.73         50.62         0.68 o                         
   2  10  13         74.58         81.75         1.01 o                         
   3  10  13          2.09          1.47         0.10 o                         
   4  10  13          3.51          2.82         0.14 o                         
   5  10  13          3.66          2.37         0.16 o                         
  -5  11  13          3.65          3.20         0.32 o                         
  -4  11  13          3.10          2.96         0.21 o                         
  -3  11  13         24.68         28.02         0.71 o                         
  -2  11  13          8.29          8.16         0.24 o                         
  -1  11  13         21.53         25.04         0.52 o                         
   0  11  13          1.87          3.15         0.16 o                         
   1  11  13         21.62         25.18         0.55 o                         
   2  11  13          8.66          8.54         0.22 o                         
   3  11  13         24.41         27.87         0.46 o                         
   4  11  13          3.24          4.02         0.14 o                         
   5  11  13          3.56          2.83         0.16 o                         
  -3  12  13         25.63         20.37         0.61 o                         
  -2  12  13         52.45         51.52         0.97 o                         
  -1  12  13         11.62         11.89         0.30 o                         
   0  12  13          2.25          2.01         0.13 o                         
   1  12  13         11.67         11.32         0.29 o                         
   2  12  13         52.74         53.74         0.86 o                         
   3  12  13         25.50         22.17         0.54 o                         
   4  12  13          8.04          5.81         0.51 o                         
  -2  13  13          0.05          0.63         0.08 o                         
  -1  13  13          4.64          3.59         0.18 o                         
   0  13  13         27.80         26.78         0.73 o                         
   1  13  13          4.62          3.59         0.20 o                         
   2  13  13          0.04          0.67         0.08 o                         
   0   0  14          9.54         13.50         0.42 o                         
   1   0  14          1.34          2.99         0.13 o                         
   2   0  14         51.26         49.21         0.85 o                         
   3   0  14        101.18        100.73         1.07 o                         
   4   0  14          0.77          1.44         0.11 o                         
   5   0  14         19.57         19.87         0.30 o                         
   6   0  14          5.92          4.56         0.13 o                         
   7   0  14         31.90         36.88         0.83 o                         
   8   0  14         19.37         17.87         0.95 o                         
  -7   1  14         20.06         23.65         0.61 o                         
  -6   1  14         26.25         26.58         0.39 o                         
  -5   1  14        362.26        368.78         3.61 o                         
  -4   1  14        883.26        889.54         8.52 o                         
  -3   1  14        868.88        878.21         8.29 o                         
  -2   1  14        199.23        201.63         2.15 o                         
  -1   1  14         26.67         28.88         0.52 o                         
   0   1  14          0.01          0.69         0.08 o                         
   1   1  14         26.26         28.08         0.39 o                         
   2   1  14        200.82        206.05         2.71 o                         
   3   1  14        869.69        883.21         8.44 o                         
   4   1  14        884.53        885.23         8.00 o                         
   5   1  14        363.64        368.79         3.92 o                         
   6   1  14         26.31         26.87         0.38 o                         
   7   1  14         19.65         23.78         0.41 o                         
  -7   2  14         65.13         66.66         1.32 o                         
  -6   2  14          9.20         10.31         0.22 o                         
  -5   2  14        439.95        437.02         4.43 o                         
  -4   2  14         68.04         64.78         0.72 o                         
  -3   2  14        437.48        429.22         4.22 o                         
  -2   2  14        123.92        125.97         1.35 o                         
  -1   2  14        268.11        298.04         4.32 o                         
   0   2  14         34.67         36.53         0.66 o                         
   1   2  14        266.93        293.56         3.19 o                         
   2   2  14        123.04        126.57         1.62 o                         
   3   2  14        436.91        434.30         3.87 o                         
   4   2  14         68.10         66.45         0.72 o                         
   5   2  14        439.27        437.75         4.62 o                         
   6   2  14          9.57         10.73         0.20 o                         
   7   2  14         65.15         69.58         1.31 o                         
  -7   3  14         30.65         30.87         0.64 o                         
  -6   3  14        147.23        146.49         2.01 o                         
  -5   3  14        130.71        128.47         1.43 o                         
  -4   3  14         46.78         46.65         0.59 o                         
  -3   3  14         20.62         23.88         0.36 o                         
  -2   3  14         55.55         61.12         0.72 o                         
  -1   3  14          0.38          2.29         0.15 o                         
   0   3  14        315.60        313.15         3.58 o                         
   1   3  14          0.33          1.53         0.12 o                         
   2   3  14         54.67         60.24         0.70 o                         
   3   3  14         20.67         24.39         0.37 o                         
   4   3  14         47.88         49.41         0.59 o                         
   5   3  14        130.61        128.42         1.42 o                         
   6   3  14        146.36        148.26         1.62 o                         
   7   3  14         30.50         32.69         0.73 o                         
  -7   4  14         38.65         38.58         0.93 o                         
  -6   4  14         75.54         76.77         1.11 o                         
  -5   4  14         38.90         34.86         0.48 o                         
  -4   4  14         18.29         23.31         0.35 o                         
  -3   4  14        114.97        108.41         1.28 o                         
  -2   4  14        999.86       1012.39         9.72 o                         
  -1   4  14         24.72         29.50         0.49 o                         
   0   4  14         34.73         40.05         0.48 o                         
   1   4  14         25.47         30.16         0.36 o                         
   2   4  14        998.58       1009.74         8.89 o                         
   3   4  14        114.57        114.62         1.25 o                         
   4   4  14         18.19         24.19         0.34 o                         
   5   4  14         38.42         34.73         0.44 o                         
   6   4  14         74.58         79.62         0.98 o                         
   7   4  14         39.05         40.28         0.90 o                         
  -7   5  14        106.71        113.36         2.93 o                         
  -6   5  14         13.11         14.04         0.45 o                         
  -5   5  14         44.72         39.61         0.60 o                         
  -4   5  14         44.57         38.43         0.55 o                         
  -3   5  14         23.18         23.60         0.36 o                         
  -2   5  14        432.03        442.57         4.36 o                         
  -1   5  14          9.12          8.61         0.20 o                         
   0   5  14         12.90         18.69         0.28 o                         
   1   5  14          9.16          8.76         0.22 o                         
   2   5  14        430.60        440.69         3.80 o                         
   3   5  14         24.17         25.10         0.33 o                         
   4   5  14         44.14         38.83         0.51 o                         
   5   5  14         44.60         39.93         0.52 o                         
   6   5  14         12.96         13.81         0.26 o                         
   7   5  14        106.66        117.72         2.34 o                         
  -7   6  14         13.22         11.20         0.68 o                         
  -6   6  14         21.17         25.87         0.61 o                         
  -5   6  14         57.43         58.86         1.05 o                         
  -4   6  14         25.45         25.33         0.44 o                         
  -3   6  14          8.65          9.70         0.23 o                         
  -2   6  14         88.37         88.16         1.06 o                         
  -1   6  14         48.01         47.56         0.72 o                         
   0   6  14        606.65        616.52         5.86 o                         
   1   6  14         47.90         48.95         0.64 o                         
   2   6  14         88.65         90.60         0.91 o                         
   3   6  14          8.72          9.87         0.19 o                         
   4   6  14         25.48         26.59         0.45 o                         
   5   6  14         57.15         60.83         0.74 o                         
   6   6  14         21.24         27.32         0.43 o                         
   7   6  14         12.90         11.72         0.61 o                         
  -6   7  14         14.23         18.77         0.74 o                         
  -5   7  14          9.63         11.95         0.32 o                         
  -4   7  14         31.27         32.04         0.52 o                         
  -3   7  14         12.29         16.00         0.35 o                         
  -2   7  14        256.98        249.28         2.81 o                         
  -1   7  14         79.09         83.83         0.95 o                         
   0   7  14          0.23          0.88         0.12 o                         
   1   7  14         79.09         84.96         0.90 o                         
   2   7  14        258.18        254.38         2.40 o                         
   3   7  14         11.73         15.77         0.27 o                         
   4   7  14         31.61         33.40         0.45 o                         
   5   7  14          9.57         12.07         0.21 o                         
   6   7  14         14.44         21.75         0.40 o                         
  -6   8  14          1.54          1.43         0.28 o                         
  -5   8  14         22.95         19.63         0.46 o                         
  -4   8  14         39.98         37.53         0.64 o                         
  -3   8  14         67.29         60.41         0.88 o                         
  -2   8  14         64.99         70.31         1.00 o                         
  -1   8  14        480.25        498.42         5.59 o                         
   0   8  14        263.62        262.78         2.94 o                         
   1   8  14        482.57        515.31         5.11 o                         
   2   8  14         65.57         71.59         0.84 o                         
   3   8  14         67.98         63.38         0.78 o                         
   4   8  14         40.36         38.59         0.53 o                         
   5   8  14         23.56         21.99         0.35 o                         
   6   8  14          1.73          2.26         0.11 o                         
  -5   9  14         80.23         70.23         2.36 o                         
  -4   9  14         87.01         82.71         1.38 o                         
  -3   9  14         83.91         78.84         1.21 o                         
  -2   9  14         60.41         68.95         1.03 o                         
  -1   9  14        283.75        294.60         4.03 o                         
   0   9  14         60.45         54.17         0.84 o                         
   1   9  14        285.81        302.14         3.35 o                         
   2   9  14         60.14         71.27         0.84 o                         
   3   9  14         83.66         82.01         1.12 o                         
   4   9  14         86.73         86.67         1.50 o                         
   5   9  14         79.87         76.08         1.21 o                         
  -5  10  14         63.95         64.44         5.87 o                         
  -4  10  14         59.02         62.36         1.77 o                         
  -3  10  14         90.58         91.60         2.08 o                         
  -2  10  14         43.45         44.98         0.79 o                         
  -1  10  14        133.53        136.82         2.03 o                         
   0  10  14        243.06        241.47         3.20 o                         
   1  10  14        133.04        137.39         1.83 o                         
   2  10  14         43.81         45.98         0.74 o                         
   3  10  14         90.83         95.72         1.78 o                         
   4  10  14         58.77         66.08         1.19 o                         
   5  10  14         63.50         67.46         1.37 o                         
  -4  11  14         51.84         42.53         1.19 o                         
  -3  11  14         32.01         33.77         0.94 o                         
  -2  11  14         77.35         79.10         1.83 o                         
  -1  11  14         48.01         45.53         0.83 o                         
   0  11  14          5.52          5.05         0.20 o                         
   1  11  14         48.49         44.56         1.14 o                         
   2  11  14         77.32         86.35         1.34 o                         
   3  11  14         31.96         32.53         0.54 o                         
   4  11  14         52.17         54.92         0.99 o                         
  -3  12  14          3.94          2.77         0.21 o                         
  -2  12  14         39.24         38.75         1.60 o                         
  -1  12  14         54.46         54.23         1.00 o                         
   0  12  14          0.48          0.39         0.09 o                         
   1  12  14         54.05         55.47         1.16 o                         
   2  12  14         38.36         38.63         1.13 o                         
   3  12  14          3.82          3.48         0.14 o                         
  -1  13  14        100.63         95.54         3.62 o                         
   0  13  14         14.18         18.59         0.48 o                         
   1  13  14        100.45        100.58         2.80 o                         
   1   0  15         24.89         24.07         0.34 o                         
   2   0  15        187.68        173.20         1.75 o                         
   3   0  15         59.31         57.82         0.94 o                         
   4   0  15        338.65        364.61         3.62 o                         
   5   0  15         36.64         38.26         0.49 o                         
   6   0  15         82.60         80.06         1.02 o                         
   7   0  15         88.07        104.54         1.93 o                         
  -7   1  15          4.39          4.25         0.14 o                         
  -6   1  15        116.75        121.91         1.64 o                         
  -5   1  15        199.70        194.34         2.08 o                         
  -4   1  15        151.01        146.54         1.52 o                         
  -3   1  15          0.22          1.02         0.35 o                         
  -2   1  15        350.89        348.15         3.33 o                         
  -1   1  15        123.96        138.42         1.59 o                         
   0   1  15          6.88          8.64         0.18 o                         
   1   1  15        124.19        135.24         1.41 o                         
   2   1  15        347.65        348.86         3.36 o                         
   3   1  15          0.25          1.23         0.17 o                         
   4   1  15        150.14        147.15         1.57 o                         
   5   1  15        200.76        199.46         2.11 o                         
   6   1  15        116.14        123.87         1.80 o                         
   7   1  15          4.34          4.33         0.13 o                         
  -7   2  15         18.30         19.61         0.40 o                         
  -6   2  15        120.99        117.70         1.69 o                         
  -5   2  15        131.11        131.31         1.44 o                         
  -4   2  15         38.85         38.61         0.49 o                         
  -3   2  15         87.09         81.80         0.92 o                         
  -2   2  15        656.79        661.72         6.28 o                         
  -1   2  15        530.60        556.04         5.78 o                         
   0   2  15          5.58          5.89         0.16 o                         
   1   2  15        526.98        552.55         5.60 o                         
   2   2  15        659.35        679.56         6.47 o                         
   3   2  15         86.54         81.14         0.84 o                         
   4   2  15         37.65         38.19         0.45 o                         
   5   2  15        130.51        133.02         1.41 o                         
   6   2  15        120.99        119.76         1.50 o                         
   7   2  15         18.24         20.25         0.43 o                         
  -7   3  15        134.79        144.11         3.51 o                         
  -6   3  15         72.12         64.61         0.99 o                         
  -5   3  15         67.12         62.59         0.75 o                         
  -4   3  15        360.66        350.24         3.51 o                         
  -3   3  15         47.28         47.93         0.59 o                         
  -2   3  15        162.08        153.32         1.63 o                         
  -1   3  15         14.79         16.48         0.33 o                         
   0   3  15        426.83        454.04         4.43 o                         
   1   3  15         14.30         15.71         0.23 o                         
   2   3  15        161.89        156.11         1.60 o                         
   3   3  15         46.84         48.70         0.53 o                         
   4   3  15        361.14        354.58         3.52 o                         
   5   3  15         67.61         64.26         0.74 o                         
   6   3  15         70.43         67.95         0.98 o                         
   7   3  15        133.86        141.92         2.67 o                         
  -7   4  15         50.66         52.89         1.91 o                         
  -6   4  15         26.33         23.11         0.44 o                         
  -5   4  15         22.13         23.62         0.37 o                         
  -4   4  15        129.11        121.01         1.39 o                         
  -3   4  15        409.40        419.65         4.36 o                         
  -2   4  15        112.41        106.42         1.30 o                         
  -1   4  15         34.13         35.45         0.50 o                         
   0   4  15          2.20          3.16         0.16 o                         
   1   4  15         33.92         36.27         0.43 o                         
   2   4  15        112.90        108.87         1.20 o                         
   3   4  15        408.96        429.57         4.24 o                         
   4   4  15        130.04        123.36         1.41 o                         
   5   4  15         22.35         24.35         0.35 o                         
   6   4  15         26.34         24.83         0.43 o                         
   7   4  15         50.77         52.81         1.54 o                         
  -7   5  15          6.10          4.36         0.45 o                         
  -6   5  15         22.80         21.87         0.55 o                         
  -5   5  15          4.12          3.59         0.14 o                         
  -4   5  15         94.94         97.55         1.20 o                         
  -3   5  15         52.83         52.33         0.75 o                         
  -2   5  15         61.15         60.01         0.71 o                         
  -1   5  15        488.97        495.67         5.27 o                         
   0   5  15         94.76        100.46         1.33 o                         
   1   5  15        486.76        498.46         5.07 o                         
   2   5  15         61.57         60.53         0.66 o                         
   3   5  15         53.31         53.28         0.64 o                         
   4   5  15         95.22         98.25         1.09 o                         
   5   5  15          3.92          3.45         0.12 o                         
   6   5  15         23.38         25.05         0.38 o                         
   7   5  15          5.62          4.22         0.41 o                         
  -6   6  15         10.77         13.09         0.47 o                         
  -5   6  15         53.55         52.77         1.08 o                         
  -4   6  15         31.72         31.16         0.49 o                         
  -3   6  15        421.97        432.33         5.24 o                         
  -2   6  15        269.10        278.78         3.11 o                         
  -1   6  15        299.69        311.27         3.29 o                         
   0   6  15          1.31          1.96         0.13 o                         
   1   6  15        299.37        316.44         3.06 o                         
   2   6  15        270.15        290.23         2.67 o                         
   3   6  15        421.35        437.83         4.62 o                         
   4   6  15         31.51         32.33         0.43 o                         
   5   6  15         53.49         55.07         0.72 o                         
   6   6  15         10.90         14.79         0.27 o                         
  -6   7  15         28.80         30.28         0.96 o                         
  -5   7  15         34.55         38.22         0.87 o                         
  -4   7  15         49.93         54.03         0.92 o                         
  -3   7  15        107.56        108.40         1.36 o                         
  -2   7  15         62.53         58.44         0.83 o                         
  -1   7  15         91.86        101.30         1.17 o                         
   0   7  15         73.27         64.99         0.81 o                         
   1   7  15         90.17        100.21         1.07 o                         
   2   7  15         62.22         58.71         0.69 o                         
   3   7  15        108.41        113.97         1.26 o                         
   4   7  15         49.61         54.83         0.67 o                         
   5   7  15         34.82         39.85         0.53 o                         
   6   7  15         29.21         33.88         0.96 o                         
  -6   8  15         19.07         16.59         1.01 o                         
  -5   8  15         10.43         10.58         0.34 o                         
  -4   8  15        195.86        185.31         4.56 o                         
  -3   8  15          6.43          8.29         0.24 o                         
  -2   8  15        164.13        175.11         2.17 o                         
  -1   8  15        232.23        238.88         3.21 o                         
   0   8  15         70.96         67.05         0.95 o                         
   1   8  15        233.27        249.57         2.71 o                         
   2   8  15        164.06        176.33         1.85 o                         
   3   8  15          6.43          8.46         0.21 o                         
   4   8  15        196.36        202.30         2.66 o                         
   5   8  15         10.19         11.08         0.25 o                         
   6   8  15         19.11         17.38         0.51 o                         
  -5   9  15         46.53         41.18         2.27 o                         
  -4   9  15        111.27         94.60         2.42 o                         
  -3   9  15         98.25        108.66         1.77 o                         
  -2   9  15         51.02         52.69         0.86 o                         
  -1   9  15         46.92         52.89         0.81 o                         
   0   9  15        218.20        233.69         2.91 o                         
   1   9  15         47.81         54.68         0.74 o                         
   2   9  15         51.19         53.75         0.78 o                         
   3   9  15         98.85        111.38         1.51 o                         
   4   9  15        111.16         99.40         1.43 o                         
   5   9  15         46.92         50.13         1.07 o                         
  -4  10  15          3.84          3.98         0.23 o                         
  -3  10  15         16.12         16.09         0.51 o                         
  -2  10  15          7.13          8.10         0.31 o                         
  -1  10  15        117.25        121.57         1.87 o                         
   0  10  15        308.86        331.67         4.65 o                         
   1  10  15        116.96        117.95         1.67 o                         
   2  10  15          7.03          8.00         0.21 o                         
   3  10  15         16.18         16.66         0.33 o                         
   4  10  15          3.70          4.78         0.18 o                         
  -3  11  15         16.96         15.18         0.76 o                         
  -2  11  15         43.22         39.45         1.51 o                         
  -1  11  15         44.28         41.35         0.93 o                         
   0  11  15          7.55         10.17         0.25 o                         
   1  11  15         44.53         40.89         0.87 o                         
   2  11  15         43.39         40.68         0.73 o                         
   3  11  15         16.69         16.73         0.41 o                         
  -2  12  15         20.05         15.21         0.52 o                         
  -1  12  15         52.29         49.32         1.33 o                         
   0  12  15         16.09         18.45         0.63 o                         
   1  12  15         52.39         58.73         1.82 o                         
   2  12  15         19.68         19.40         0.57 o                         
   0   0  16         49.78         52.85         0.88 o                         
   1   0  16          0.02          0.47         0.08 o                         
   2   0  16        379.51        388.39         4.09 o                         
   3   0  16        778.56        807.42         8.45 o                         
   4   0  16        709.37        709.82         7.26 o                         
   5   0  16         20.59         25.54         0.35 o                         
   6   0  16          6.80          9.32         0.20 o                         
   7   0  16        164.27        174.15         4.19 o                         
  -7   1  16         19.32         17.80         0.41 o                         
  -6   1  16         30.33         35.06         0.53 o                         
  -5   1  16        163.64        175.28         1.90 o                         
  -4   1  16        221.66        213.78         2.28 o                         
  -3   1  16        138.47        138.79         1.50 o                         
  -2   1  16        139.99        141.91         1.77 o                         
  -1   1  16         48.10         41.02         0.53 o                         
   0   1  16        101.19         93.36         1.06 o                         
   1   1  16         47.79         41.28         0.51 o                         
   2   1  16        142.13        144.29         1.51 o                         
   3   1  16        138.27        136.83         1.43 o                         
   4   1  16        222.26        220.77         2.19 o                         
   5   1  16        162.67        174.82         1.90 o                         
   6   1  16         30.03         35.21         0.50 o                         
   7   1  16         19.66         18.49         0.61 o                         
  -7   2  16         24.57         22.10         0.86 o                         
  -6   2  16         54.95         57.86         0.93 o                         
  -5   2  16         49.04         51.51         0.66 o                         
  -4   2  16         65.12         64.21         0.86 o                         
  -3   2  16        200.83        193.96         2.01 o                         
  -2   2  16        689.31        704.64         7.06 o                         
  -1   2  16        113.83        107.80         1.16 o                         
   0   2  16          9.56          5.46         0.14 o                         
   1   2  16        114.46        108.39         1.15 o                         
   2   2  16        690.56        722.57         7.06 o                         
   3   2  16        200.83        192.91         1.93 o                         
   4   2  16         65.40         66.74         0.81 o                         
   5   2  16         48.64         51.24         0.64 o                         
   6   2  16         55.28         61.44         0.83 o                         
   7   2  16         24.58         21.69         1.45 o                         
  -7   3  16         79.39         89.01         3.53 o                         
  -6   3  16         36.42         35.12         0.61 o                         
  -5   3  16        373.99        366.59         4.44 o                         
  -4   3  16         66.05         72.14         0.94 o                         
  -3   3  16         48.85         44.16         0.56 o                         
  -2   3  16        208.46        208.48         2.18 o                         
  -1   3  16        103.13         99.55         1.18 o                         
   0   3  16         33.64         37.62         0.55 o                         
   1   3  16        103.65         98.66         1.49 o                         
   2   3  16        206.28        211.44         2.10 o                         
   3   3  16         48.91         44.67         0.50 o                         
   4   3  16         67.51         75.38         0.90 o                         
   5   3  16        376.29        382.50         4.03 o                         
   6   3  16         36.76         35.57         0.56 o                         
   7   3  16         79.67         90.15         4.71 o                         
  -6   4  16        128.57        119.99         2.63 o                         
  -5   4  16        158.94        161.16         2.44 o                         
  -4   4  16         20.80         17.39         0.28 o                         
  -3   4  16        162.55        156.53         1.84 o                         
  -2   4  16        349.85        341.56         3.65 o                         
  -1   4  16        262.20        256.41         2.72 o                         
   0   4  16        324.35        330.71         3.31 o                         
   1   4  16        262.01        257.00         2.65 o                         
   2   4  16        349.91        343.77         3.27 o                         
   3   4  16        162.37        159.90         1.71 o                         
   4   4  16         21.32         17.92         0.27 o                         
   5   4  16        160.30        169.34         1.97 o                         
   6   4  16        126.58        121.07         2.12 o                         
  -6   5  16         49.42         52.38         2.10 o                         
  -5   5  16         11.52         12.26         0.33 o                         
  -4   5  16         15.64         15.67         0.31 o                         
  -3   5  16        245.87        246.53         3.11 o                         
  -2   5  16         60.39         62.38         0.84 o                         
  -1   5  16         28.21         32.40         0.46 o                         
   0   5  16         12.88         13.16         0.21 o                         
   1   5  16         28.34         34.02         0.43 o                         
   2   5  16         60.07         64.74         0.70 o                         
   3   5  16        246.28        253.19         2.80 o                         
   4   5  16         16.09         16.41         0.27 o                         
   5   5  16         11.65         13.61         0.25 o                         
   6   5  16         48.77         54.73         0.99 o                         
  -6   6  16         82.05         79.00         2.29 o                         
  -5   6  16         70.38         71.78         1.29 o                         
  -4   6  16         37.70         41.44         0.70 o                         
  -3   6  16         75.44         70.31         1.02 o                         
  -2   6  16        131.82        133.95         1.70 o                         
  -1   6  16        143.05        153.71         1.72 o                         
   0   6  16         29.28         30.82         0.42 o                         
   1   6  16        145.05        157.63         1.54 o                         
   2   6  16        131.85        135.84         1.44 o                         
   3   6  16         75.55         72.88         0.81 o                         
   4   6  16         37.48         39.67         0.52 o                         
   5   6  16         70.08         77.06         1.00 o                         
   6   6  16         82.02         79.44         1.80 o                         
  -6   7  16          9.59         10.20         0.89 o                         
  -5   7  16         13.69         12.33         0.33 o                         
  -4   7  16         45.20         43.17         0.80 o                         
  -3   7  16          0.47          0.76         0.10 o                         
  -2   7  16         97.26         93.08         1.21 o                         
  -1   7  16         49.67         50.81         0.75 o                         
   0   7  16          0.74          0.73         0.08 o                         
   1   7  16         49.87         52.04         0.61 o                         
   2   7  16         97.33         95.62         0.98 o                         
   3   7  16          0.44          0.89         0.08 o                         
   4   7  16         44.83         44.02         0.66 o                         
   5   7  16         13.71         13.95         0.25 o                         
   6   7  16          9.51          9.81         0.41 o                         
  -5   8  16         10.77         10.23         0.42 o                         
  -4   8  16         17.87         16.10         0.44 o                         
  -3   8  16         63.82         67.22         1.04 o                         
  -2   8  16        223.75        224.85         3.21 o                         
  -1   8  16         63.44         69.28         0.97 o                         
   0   8  16        715.10        751.41         9.01 o                         
   1   8  16         64.37         72.33         0.87 o                         
   2   8  16        222.39        230.07         2.66 o                         
   3   8  16         63.59         69.38         0.91 o                         
   4   8  16         17.88         16.61         0.28 o                         
   5   8  16         11.12         12.99         0.31 o                         
  -4   9  16         40.77         44.63         1.27 o                         
  -3   9  16        121.30        114.62         2.55 o                         
  -2   9  16         63.01         67.06         1.04 o                         
  -1   9  16         48.14         47.10         0.82 o                         
   0   9  16       1421.56       1487.94        18.85 o                         
   1   9  16         47.31         47.08         0.71 o                         
   2   9  16         63.45         68.83         1.00 o                         
   3   9  16        121.66        125.68         1.96 o                         
   4   9  16         40.03         50.07         1.37 o                         
   5   9  16         22.75         16.38         1.12 o                         
  -4  10  16          9.44         10.33         0.49 o                         
  -3  10  16         18.64         17.19         0.55 o                         
  -2  10  16          1.00          1.81         0.13 o                         
  -1  10  16        123.20        119.27         2.90 o                         
   0  10  16         95.74        101.31         1.60 o                         
   1  10  16        123.67        124.52         1.96 o                         
   2  10  16          0.95          2.15         0.20 o                         
   3  10  16         18.70         20.99         0.61 o                         
   4  10  16          9.43         11.30         0.42 o                         
  -3  11  16          7.46          7.92         0.55 o                         
  -2  11  16        107.23        101.87         2.95 o                         
  -1  11  16        137.39        133.05         2.61 o                         
   0  11  16          3.44          3.12         0.22 o                         
   1  11  16        138.62        145.01         3.50 o                         
   2  11  16        108.34        114.41         2.66 o                         
   3  11  16          7.40          8.38         0.64 o                         
  -1  12  16         11.65          7.23         0.36 o                         
   0  12  16         10.63          8.06         0.52 o                         
   1  12  16         11.33          7.52         0.67 o                         
   1   0  17         35.75         23.18         0.33 o                         
   2   0  17        119.72        131.94         1.42 o                         
   3   0  17        573.60        594.71         6.10 o                         
   4   0  17        100.54         93.24         0.98 o                         
   5   0  17         16.55         17.07         0.31 o                         
   6   0  17        131.99        125.72         1.96 o                         
  -6   1  17         39.50         46.88         0.71 o                         
  -5   1  17         97.87         90.55         1.15 o                         
  -4   1  17         12.80         12.44         0.23 o                         
  -3   1  17         14.67         15.17         0.26 o                         
  -2   1  17        255.50        268.41         2.82 o                         
  -1   1  17        222.12        207.28         2.16 o                         
   0   1  17        129.74        122.98         1.40 o                         
   1   1  17        223.12        211.04         2.15 o                         
   2   1  17        258.19        271.36         2.79 o                         
   3   1  17         14.72         15.23         0.24 o                         
   4   1  17         13.01         12.77         0.22 o                         
   5   1  17         97.46         91.61         1.19 o                         
   6   1  17         39.63         47.80         0.80 o                         
  -6   2  17         34.80         31.41         0.66 o                         
  -5   2  17        181.80        182.21         2.34 o                         
  -4   2  17        229.15        224.02         2.48 o                         
  -3   2  17        247.65        254.15         2.75 o                         
  -2   2  17         86.44         76.87         0.88 o                         
  -1   2  17        124.44        118.69         1.26 o                         
   0   2  17         88.34         79.77         0.90 o                         
   1   2  17        125.19        122.41         1.24 o                         
   2   2  17         84.96         75.60         0.86 o                         
   3   2  17        248.68        256.17         2.58 o                         
   4   2  17        227.06        219.06         2.25 o                         
   5   2  17        179.90        184.74         2.31 o                         
   6   2  17         35.14         33.21         0.57 o                         
  -6   3  17        149.41        136.80         3.69 o                         
  -5   3  17        383.53        364.38         4.70 o                         
  -4   3  17         94.34         99.97         1.15 o                         
  -3   3  17         14.37         15.64         0.29 o                         
  -2   3  17         35.17         29.75         0.41 o                         
  -1   3  17          7.89          7.71         0.18 o                         
   0   3  17          7.61          5.92         0.15 o                         
   1   3  17          8.11          8.11         0.17 o                         
   2   3  17         34.91         29.52         0.37 o                         
   3   3  17         14.08         15.03         0.25 o                         
   4   3  17         94.57        101.15         1.17 o                         
   5   3  17        382.76        388.24         4.82 o                         
   6   3  17        149.69        141.96         2.46 o                         
  -6   4  17         30.05         22.31         0.75 o                         
  -5   4  17         58.89         59.24         1.06 o                         
  -4   4  17         22.42         24.11         0.38 o                         
  -3   4  17         54.67         49.78         0.64 o                         
  -2   4  17         60.53         56.32         0.71 o                         
  -1   4  17        115.98        116.81         1.36 o                         
   0   4  17         23.18         20.50         0.30 o                         
   1   4  17        115.44        119.86         1.27 o                         
   2   4  17         60.28         57.70         0.67 o                         
   3   4  17         55.17         51.79         0.64 o                         
   4   4  17         22.89         25.10         0.36 o                         
   5   4  17         58.68         64.82         0.90 o                         
   6   4  17         29.92         25.05         0.49 o                         
  -6   5  17        169.67        181.59         9.06 o                         
  -5   5  17         43.03         39.26         1.01 o                         
  -4   5  17         33.84         35.83         0.60 o                         
  -3   5  17         50.19         42.03         0.60 o                         
  -2   5  17         45.77         44.04         0.68 o                         
  -1   5  17        143.05        147.03         1.68 o                         
   0   5  17        153.35        166.09         1.89 o                         
   1   5  17        144.17        151.67         1.54 o                         
   2   5  17         46.29         44.92         0.57 o                         
   3   5  17         50.95         45.32         0.54 o                         
   4   5  17         33.39         35.95         0.49 o                         
   5   5  17         43.31         40.42         0.60 o                         
   6   5  17        170.89        198.81         4.43 o                         
  -5   6  17         81.21         84.23         1.76 o                         
  -4   6  17         42.74         37.63         0.78 o                         
  -3   6  17         91.19         98.64         1.48 o                         
  -2   6  17         73.11         74.34         1.01 o                         
  -1   6  17        144.94        150.39         2.01 o                         
   0   6  17          2.12          1.60         0.10 o                         
   1   6  17        145.20        153.25         1.61 o                         
   2   6  17         72.71         75.39         0.83 o                         
   3   6  17         91.25         99.52         1.16 o                         
   4   6  17         43.27         40.18         0.58 o                         
   5   6  17         81.22         92.37         1.37 o                         
  -5   7  17         60.61         55.10         2.07 o                         
  -4   7  17         61.30         56.58         1.26 o                         
  -3   7  17        111.96        113.18         1.75 o                         
  -2   7  17         12.92         12.64         0.31 o                         
  -1   7  17         45.54         43.38         0.65 o                         
   0   7  17         49.39         50.23         0.66 o                         
   1   7  17         44.62         42.96         0.52 o                         
   2   7  17         12.57         12.68         0.22 o                         
   3   7  17        111.14        115.05         1.44 o                         
   4   7  17         60.96         59.46         0.89 o                         
   5   7  17         60.53         64.98         1.23 o                         
  -4   8  17         10.01          8.25         0.32 o                         
  -3   8  17         36.89         40.36         1.39 o                         
  -2   8  17          2.94          4.96         0.22 o                         
  -1   8  17          0.94          2.13         0.12 o                         
   0   8  17         80.88         88.20         1.42 o                         
   1   8  17          0.99          1.99         0.10 o                         
   2   8  17          2.96          4.51         0.12 o                         
   3   8  17         37.42         44.66         0.68 o                         
   4   8  17          9.82         10.01         0.24 o                         
   5   8  17         76.63         79.70         5.46 o                         
  -4   9  17         20.90         20.10         0.77 o                         
  -3   9  17         19.09         18.97         0.58 o                         
  -2   9  17         25.63         23.83         0.52 o                         
  -1   9  17        153.25        163.49         2.48 o                         
   0   9  17          2.78          3.89         0.18 o                         
   1   9  17        152.51        168.88         2.62 o                         
   2   9  17         25.90         25.71         0.59 o                         
   3   9  17         18.78         20.38         0.44 o                         
   4   9  17         20.76         22.02         1.08 o                         
  -3  10  17         29.48         27.95         0.74 o                         
  -2  10  17         35.17         31.91         1.30 o                         
  -1  10  17         72.86         66.46         1.56 o                         
   0  10  17        101.17        104.60         2.96 o                         
   1  10  17         71.84         65.05         1.70 o                         
   2  10  17         36.02         37.09         0.86 o                         
   3  10  17         29.61         29.96         1.24 o                         
  -2  11  17         72.62         63.46         1.64 o                         
  -1  11  17         63.67         56.81         1.34 o                         
   0  11  17        241.57        226.95         6.34 o                         
   1  11  17         63.72         60.50         1.88 o                         
   2  11  17         73.38         73.96         3.28 o                         
   0   0  18          4.46          7.73         0.27 o                         
   1   0  18         41.20         43.03         0.54 o                         
   2   0  18          2.76          4.43         0.15 o                         
   3   0  18         20.30         25.57         0.34 o                         
   4   0  18          5.61          4.04         0.13 o                         
   5   0  18          5.87          9.19         0.21 o                         
   6   0  18          3.63          3.74         0.12 o                         
  -6   1  18         23.53         25.04         0.68 o                         
  -5   1  18         41.42         46.22         0.67 o                         
  -4   1  18        140.60        141.54         1.63 o                         
  -3   1  18         83.68         85.29         0.99 o                         
  -2   1  18         61.51         64.60         0.75 o                         
  -1   1  18        160.85        169.73         1.75 o                         
   0   1  18        253.41        236.78         2.44 o                         
   1   1  18        162.64        170.96         1.80 o                         
   2   1  18         60.29         63.04         0.75 o                         
   3   1  18         84.17         84.23         0.95 o                         
   4   1  18        141.63        141.60         1.56 o                         
   5   1  18         41.94         49.46         0.71 o                         
   6   1  18         23.95         27.81         0.55 o                         
  -6   2  18         68.33         59.40         2.20 o                         
  -5   2  18         86.55         82.23         1.16 o                         
  -4   2  18         30.63         28.15         0.44 o                         
  -3   2  18          4.57          3.38         0.13 o                         
  -2   2  18         51.56         50.02         0.64 o                         
  -1   2  18         34.15         32.03         0.42 o                         
   0   2  18         17.64         16.02         0.27 o                         
   1   2  18         34.33         32.50         0.42 o                         
   2   2  18         51.06         49.63         0.63 o                         
   3   2  18          4.42          3.47         0.11 o                         
   4   2  18         30.74         27.56         0.36 o                         
   5   2  18         85.66         86.51         1.10 o                         
   6   2  18         69.13         64.04         1.29 o                         
  -6   3  18         64.67         56.63         2.67 o                         
  -5   3  18         33.92         33.54         0.66 o                         
  -4   3  18         33.03         34.27         0.50 o                         
  -3   3  18         26.15         29.15         0.42 o                         
  -2   3  18        296.94        291.81         3.64 o                         
  -1   3  18        125.72        122.08         1.38 o                         
   0   3  18          1.68          2.76         0.11 o                         
   1   3  18        126.03        122.02         1.34 o                         
   2   3  18        296.87        292.21         3.23 o                         
   3   3  18         26.24         28.63         0.37 o                         
   4   3  18         32.53         35.01         0.51 o                         
   5   3  18         34.18         36.53         0.55 o                         
   6   3  18         64.53         60.73         1.23 o                         
  -6   4  18         30.46         25.28         1.90 o                         
  -5   4  18          8.33          6.33         0.23 o                         
  -4   4  18         22.14         22.15         0.43 o                         
  -3   4  18         33.18         31.37         0.49 o                         
  -2   4  18         42.66         45.50         0.61 o                         
  -1   4  18         54.43         54.19         0.70 o                         
   0   4  18         87.40         97.19         1.14 o                         
   1   4  18         53.97         53.82         0.78 o                         
   2   4  18         42.12         46.32         0.67 o                         
   3   4  18         32.49         30.75         0.41 o                         
   4   4  18         21.54         23.42         0.38 o                         
   5   4  18          8.18          6.52         0.15 o                         
   6   4  18         29.98         27.43         0.82 o                         
  -5   5  18          1.66          1.65         0.18 o                         
  -4   5  18         41.76         40.71         0.66 o                         
  -3   5  18         77.62         72.90         1.02 o                         
  -2   5  18         69.23         71.12         1.08 o                         
  -1   5  18          8.71          9.13         0.19 o                         
   0   5  18          1.93          0.93         0.08 o                         
   1   5  18          8.59          9.14         0.19 o                         
   2   5  18         69.10         73.91         0.80 o                         
   3   5  18         76.12         73.41         0.96 o                         
   4   5  18         41.26         39.86         0.64 o                         
   5   5  18          1.66          2.48         0.10 o                         
  -5   6  18         70.05         68.69         2.05 o                         
  -4   6  18          4.19          6.41         0.22 o                         
  -3   6  18        132.45        143.40         2.20 o                         
  -2   6  18         19.69         19.05         0.37 o                         
  -1   6  18          0.22          0.27         0.08 o                         
   0   6  18         60.01         63.60         0.87 o                         
   1   6  18          0.25          0.31         0.06 o                         
   2   6  18         19.54         19.26         0.33 o                         
   3   6  18        132.53        146.63         1.82 o                         
   4   6  18          4.30          6.95         0.16 o                         
   5   6  18         69.84         73.54         1.99 o                         
  -4   7  18         45.18         45.14         0.87 o                         
  -3   7  18         65.80         68.13         1.16 o                         
  -2   7  18         86.92         84.23         1.23 o                         
  -1   7  18         40.37         39.59         0.62 o                         
   0   7  18         18.11         18.00         0.34 o                         
   1   7  18         40.52         39.15         0.50 o                         
   2   7  18         86.93         84.70         1.07 o                         
   3   7  18         66.28         72.10         0.94 o                         
   4   7  18         45.61         48.55         1.23 o                         
  -4   8  18        239.53        210.85         7.02 o                         
  -3   8  18         95.54         87.84         2.17 o                         
  -2   8  18         75.96         69.74         1.18 o                         
  -1   8  18        129.78        141.52         2.14 o                         
   0   8  18         99.63         93.51         1.46 o                         
   1   8  18        130.17        136.55         2.77 o                         
   2   8  18         76.00         70.63         1.07 o                         
   3   8  18         96.62        100.31         2.12 o                         
   4   8  18        241.30        224.82         7.01 o                         
  -3   9  18         30.61         25.80         0.68 o                         
  -2   9  18         11.38         10.25         0.30 o                         
  -1   9  18          5.31          5.55         0.24 o                         
   0   9  18         13.71         13.29         0.29 o                         
   1   9  18          5.32          5.41         0.22 o                         
   2   9  18         11.69         11.67         0.47 o                         
   3   9  18         30.60         27.97         1.60 o                         
  -2  10  18          9.68          9.38         0.29 o                         
  -1  10  18        243.24        207.36         4.53 o                         
   0  10  18         20.80         19.61         0.51 o                         
   1  10  18        242.40        241.37         9.97 o                         
   2  10  18          9.55          9.80         0.54 o                         
   1   0  19        701.57        658.20         7.94 o                         
   2   0  19         88.10         83.83         1.02 o                         
   3   0  19        100.51         99.87         1.08 o                         
   4   0  19          4.89          4.23         0.15 o                         
   5   0  19        113.97        129.96         2.01 o                         
   6   0  19          7.13          8.41         0.74 o                         
  -5   1  19         52.11         48.72         0.80 o                         
  -4   1  19         44.66         40.16         0.59 o                         
  -3   1  19         13.01         14.85         0.25 o                         
  -2   1  19        158.09        151.95         1.68 o                         
  -1   1  19         43.00         36.83         0.49 o                         
   0   1  19        144.04        132.43         1.67 o                         
   1   1  19         43.59         36.97         0.54 o                         
   2   1  19        156.93        151.03         1.66 o                         
   3   1  19         12.85         14.53         0.24 o                         
   4   1  19         44.13         39.39         0.66 o                         
   5   1  19         51.15         49.04         0.85 o                         
  -5   2  19         48.48         44.56         0.81 o                         
  -4   2  19         67.61         66.42         0.88 o                         
  -3   2  19         22.83         23.70         0.36 o                         
  -2   2  19         96.77         93.97         1.16 o                         
  -1   2  19         52.04         44.22         0.54 o                         
   0   2  19         38.10         30.19         0.42 o                         
   1   2  19         51.04         43.70         0.54 o                         
   2   2  19         97.19         91.66         1.03 o                         
   3   2  19         22.63         22.73         0.31 o                         
   4   2  19         68.03         71.29         0.98 o                         
   5   2  19         47.74         45.70         0.79 o                         
  -5   3  19         62.13         58.23         1.36 o                         
  -4   3  19         22.25         23.68         0.38 o                         
  -3   3  19         16.86         19.95         0.36 o                         
  -2   3  19        185.26        171.84         2.08 o                         
  -1   3  19         22.15         21.15         0.34 o                         
   0   3  19         20.80         28.25         0.38 o                         
   1   3  19         22.47         22.05         0.33 o                         
   2   3  19        185.57        174.37         1.81 o                         
   3   3  19         17.20         19.29         0.31 o                         
   4   3  19         22.11         24.43         0.38 o                         
   5   3  19         61.61         64.73         1.78 o                         
  -5   4  19        110.80         90.24         2.24 o                         
  -4   4  19         15.36         13.07         0.29 o                         
  -3   4  19         60.21         54.96         0.80 o                         
  -2   4  19          8.55          9.64         0.22 o                         
  -1   4  19         38.64         39.28         0.54 o                         
   0   4  19         19.38         14.09         0.25 o                         
   1   4  19         38.86         38.84         0.51 o                         
   2   4  19          8.69         10.10         0.21 o                         
   3   4  19         60.71         57.48         0.77 o                         
   4   4  19         15.55         13.43         0.25 o                         
   5   4  19        111.09        102.16         1.88 o                         
  -5   5  19         48.15         54.62         3.16 o                         
  -4   5  19          0.59          0.41         0.09 o                         
  -3   5  19          4.27          4.22         0.15 o                         
  -2   5  19          9.41          8.00         0.23 o                         
  -1   5  19          8.94          5.85         0.15 o                         
   0   5  19          9.50         13.46         0.26 o                         
   1   5  19          9.08          5.99         0.17 o                         
   2   5  19          9.15          7.40         0.18 o                         
   3   5  19          4.05          4.39         0.13 o                         
   4   5  19          0.58          0.39         0.06 o                         
   5   5  19         48.30         56.77         2.00 o                         
  -4   6  19         55.62         53.91         1.57 o                         
  -3   6  19         11.96         11.82         0.30 o                         
  -2   6  19         54.37         49.61         1.10 o                         
  -1   6  19         84.67         84.56         1.16 o                         
   0   6  19         89.09         97.42         1.31 o                         
   1   6  19         84.84         85.57         1.23 o                         
   2   6  19         54.30         51.71         0.78 o                         
   3   6  19         12.06         13.15         0.29 o                         
   4   6  19         56.27         61.04         1.47 o                         
  -4   7  19         80.91         64.87         2.40 o                         
  -3   7  19         14.24         12.87         0.37 o                         
  -2   7  19        115.03        105.44         1.78 o                         
  -1   7  19         46.31         44.26         0.89 o                         
   0   7  19         10.09          9.24         0.23 o                         
   1   7  19         46.49         47.08         0.91 o                         
   2   7  19        115.01        104.43         1.83 o                         
   3   7  19         14.51         13.44         0.35 o                         
  -3   8  19         15.36         10.57         0.36 o                         
  -2   8  19          6.84          6.76         0.22 o                         
  -1   8  19         40.63         39.25         0.84 o                         
   0   8  19          0.37          0.70         0.08 o                         
   1   8  19         40.71         38.73         1.32 o                         
   2   8  19          6.81          6.99         0.30 o                         
   3   8  19         15.05         11.65         0.71 o                         
  -2   9  19         29.05         25.16         0.76 o                         
  -1   9  19         34.35         31.86         0.82 o                         
   0   9  19         22.21         18.75         0.65 o                         
   1   9  19         34.78         32.84         1.07 o                         
   2   9  19         28.81         24.25         1.37 o                         
   0  10  19         37.90         28.34         1.54 o                         
   0   0  20        178.86        146.71         2.32 o                         
   1   0  20         42.42         45.25         0.54 o                         
   2   0  20         10.51         10.07         0.21 o                         
   3   0  20         13.22         12.40         0.27 o                         
   4   0  20         50.68         58.10         0.81 o                         
   5   0  20        170.32        161.57         2.94 o                         
  -5   1  20         61.47         64.60         2.41 o                         
  -4   1  20          3.05          3.30         0.12 o                         
  -3   1  20         44.37         35.60         0.53 o                         
  -2   1  20         29.27         34.26         0.62 o                         
  -1   1  20         32.12         27.19         0.39 o                         
   0   1  20          5.37          3.75         0.13 o                         
   1   1  20         32.86         28.29         0.38 o                         
   2   1  20         29.88         35.03         0.49 o                         
   3   1  20         44.12         35.72         0.53 o                         
   4   1  20          3.10          3.26         0.12 o                         
   5   1  20         61.94         56.88         1.16 o                         
  -5   2  20         47.15         53.05         2.03 o                         
  -4   2  20          8.81          9.86         0.21 o                         
  -3   2  20         55.67         57.55         0.93 o                         
  -2   2  20         10.24          9.58         0.21 o                         
  -1   2  20        157.95        150.30         1.73 o                         
   0   2  20        109.86        101.08         1.22 o                         
   1   2  20        157.28        152.78         1.80 o                         
   2   2  20         10.05          9.40         0.19 o                         
   3   2  20         56.37         57.60         0.87 o                         
   4   2  20          8.77         10.71         0.23 o                         
   5   2  20         47.92         52.04         1.05 o                         
  -5   3  20          7.68         10.17         0.61 o                         
  -4   3  20          3.99          3.81         0.15 o                         
  -3   3  20         44.81         48.86         0.71 o                         
  -2   3  20          8.58          8.83         0.19 o                         
  -1   3  20         12.33         12.83         0.23 o                         
   0   3  20         53.33         46.52         0.58 o                         
   1   3  20         12.55         13.05         0.25 o                         
   2   3  20          8.32          8.30         0.18 o                         
   3   3  20         45.00         50.29         0.72 o                         
   4   3  20          3.79          4.05         0.13 o                         
   5   3  20          7.43          9.92         0.31 o                         
  -4   4  20         10.59          9.32         0.31 o                         
  -3   4  20         12.38          9.91         0.23 o                         
  -2   4  20         49.98         51.29         0.78 o                         
  -1   4  20         32.26         30.38         0.45 o                         
   0   4  20        106.26        117.75         1.55 o                         
   1   4  20         31.81         29.81         0.52 o                         
   2   4  20         50.07         51.71         1.02 o                         
   3   4  20         11.78          9.57         0.21 o                         
   4   4  20         10.58         10.96         0.31 o                         
  -4   5  20         25.66         26.50         0.67 o                         
  -3   5  20         67.12         61.62         1.46 o                         
  -2   5  20         73.11         70.81         1.06 o                         
  -1   5  20         51.24         48.25         1.02 o                         
   0   5  20          7.40          7.62         0.22 o                         
   1   5  20         51.66         50.33         0.87 o                         
   2   5  20         73.19         75.20         1.22 o                         
   3   5  20         67.06         62.90         1.13 o                         
   4   5  20         25.74         29.54         0.75 o                         
  -4   6  20         69.95         58.37         3.04 o                         
  -3   6  20         51.48         45.85         1.26 o                         
  -2   6  20          3.17          2.40         0.14 o                         
  -1   6  20          5.34          4.52         0.17 o                         
   0   6  20         85.03         91.04         1.42 o                         
   1   6  20          5.26          4.69         0.16 o                         
   2   6  20          3.00          2.38         0.11 o                         
   3   6  20         51.37         51.48         1.19 o                         
   4   6  20         70.95         66.80         3.24 o                         
  -3   7  20         14.72         11.47         0.37 o                         
  -2   7  20          7.65          7.75         0.30 o                         
  -1   7  20         10.45          8.35         0.27 o                         
   0   7  20          0.07          0.20         0.08 o                         
   1   7  20         10.33          7.91         0.35 o                         
   2   7  20          7.71          8.73         0.52 o                         
   3   7  20         15.01         13.89         1.43 o                         
  -2   8  20         18.31         15.82         0.46 o                         
  -1   8  20         47.98         45.26         1.21 o                         
   0   8  20         18.92         14.31         0.61 o                         
   1   8  20         48.37         53.06         2.86 o                         
   2   8  20         18.11         18.55         0.90 o                         
   0   9  20         16.79         12.68         0.96 o                         
   1   0  21        105.02        127.25         1.55 o                         
   2   0  21          0.73          0.96         0.08 o                         
   3   0  21         99.40        103.46         1.44 o                         
   4   0  21          1.55          1.17         0.08 o                         
  -4   1  21         15.31         20.65         0.44 o                         
  -3   1  21          2.05          2.63         0.11 o                         
  -2   1  21        143.06        155.44         2.12 o                         
  -1   1  21         37.48         37.75         0.58 o                         
   0   1  21        148.27        151.85         1.83 o                         
   1   1  21         37.26         37.72         0.54 o                         
   2   1  21        143.72        153.04         1.83 o                         
   3   1  21          1.95          2.18         0.10 o                         
   4   1  21         15.20         20.63         0.44 o                         
  -4   2  21         63.42         61.07         1.76 o                         
  -3   2  21          8.47          9.12         0.21 o                         
  -2   2  21          2.65          3.69         0.12 o                         
  -1   2  21         24.96         22.10         0.40 o                         
   0   2  21          0.64          1.23         0.09 o                         
   1   2  21         24.21         23.49         0.43 o                         
   2   2  21          2.89          3.68         0.11 o                         
   3   2  21          8.29          8.94         0.19 o                         
   4   2  21         62.66         66.09         1.32 o                         
  -4   3  21          3.06          2.74         0.23 o                         
  -3   3  21         17.66         14.12         0.29 o                         
  -2   3  21         63.65         69.31         1.27 o                         
  -1   3  21          6.29          3.68         0.13 o                         
   0   3  21          1.13          1.77         0.12 o                         
   1   3  21          6.35          3.72         0.13 o                         
   2   3  21         63.94         71.27         1.05 o                         
   3   3  21         17.39         14.19         0.30 o                         
   4   3  21          3.20          2.89         0.12 o                         
  -3   4  21          5.58          3.28         0.16 o                         
  -2   4  21         75.65         68.06         1.12 o                         
  -1   4  21         25.99         26.29         0.44 o                         
   0   4  21          8.24          8.40         0.20 o                         
   1   4  21         25.65         26.95         0.48 o                         
   2   4  21         75.33         69.07         1.25 o                         
   3   4  21          5.65          3.42         0.14 o                         
   4   4  21         94.83         87.60         4.24 o                         
  -3   5  21         66.06         54.55         1.45 o                         
  -2   5  21         43.90         38.40         1.15 o                         
  -1   5  21          9.93         12.42         0.29 o                         
   0   5  21         75.71         79.35         1.29 o                         
   1   5  21          9.80         12.58         0.35 o                         
   2   5  21         44.59         43.53         0.92 o                         
   3   5  21         65.61         58.88         1.75 o                         
  -3   6  21         27.79         22.64         1.33 o                         
  -2   6  21          1.31          2.31         0.14 o                         
  -1   6  21        127.31        128.19         3.53 o                         
   0   6  21         83.36         94.43         2.15 o                         
   1   6  21        126.85        124.73         4.20 o                         
   2   6  21          1.33          2.52         0.18 o                         
  -2   7  21         40.12         36.91         1.26 o                         
  -1   7  21         20.07         14.15         0.49 o                         
   0   7  21         59.18         59.41         2.22 o                         
   1   7  21         20.33         17.64         1.37 o                         
   2   7  21         39.90         41.55         1.53 o                         
   0   0  22          0.45          1.75         0.13 o                         
   1   0  22        718.31        703.46         9.25 o                         
   2   0  22         40.76         39.71         0.68 o                         
   3   0  22          3.57          4.44         0.14 o                         
  -3   1  22         21.00         23.30         0.68 o                         
  -2   1  22         34.32         33.15         0.64 o                         
  -1   1  22          4.88          5.35         0.15 o                         
   0   1  22        344.85        324.43         4.71 o                         
   1   1  22          4.58          4.90         0.19 o                         
   2   1  22         34.02         32.26         0.57 o                         
   3   1  22         21.20         23.31         0.53 o                         
  -3   2  22         22.85         27.09         0.75 o                         
  -2   2  22         11.26         13.52         0.30 o                         
  -1   2  22         11.60         15.41         0.30 o                         
   0   2  22         18.34         16.11         0.30 o                         
   1   2  22         11.79         16.24         0.39 o                         
   2   2  22         11.10         13.42         0.27 o                         
   3   2  22         22.81         28.14         0.60 o                         
  -3   3  22          4.04          4.81         0.28 o                         
  -2   3  22         21.66         23.37         0.62 o                         
  -1   3  22         11.70         14.32         0.28 o                         
   0   3  22         53.89         49.99         0.79 o                         
   1   3  22         11.83         14.33         0.31 o                         
   2   3  22         21.40         23.65         0.51 o                         
   3   3  22          4.01          5.01         0.17 o                         
  -3   4  22         70.84         63.26         5.49 o                         
  -2   4  22         87.10         82.35         2.55 o                         
  -1   4  22          0.25          0.19         0.07 o                         
   0   4  22          8.57          5.77         0.19 o                         
   1   4  22          0.27          0.20         0.07 o                         
   2   4  22         86.58         87.45         1.75 o                         
   3   4  22         70.93         56.28         3.05 o                         
  -2   5  22         13.93         15.16         0.86 o                         
  -1   5  22         33.85         33.52         1.14 o                         
   0   5  22         48.73         51.73         1.98 o                         
   1   5  22         34.00         32.24         1.03 o                         
   2   5  22         13.97         15.62         0.71 o                         
  -1   6  22         38.31         32.49         1.66 o                         
   0   6  22          0.01          0.10         0.10 o                         
   1   6  22         38.35         40.49         2.06 o                         
   1   0  23         12.29         12.80         0.27 o                         
   2   0  23         68.12         62.52         1.38 o                         
  -2   1  23         16.53         13.69         0.35 o                         
  -1   1  23         17.35         18.58         0.36 o                         
   0   1  23         49.02         55.80         1.06 o                         
   1   1  23         17.62         19.02         0.51 o                         
   2   1  23         16.37         14.11         0.32 o                         
  -2   2  23         64.22         64.99         1.64 o                         
  -1   2  23          9.42          7.27         0.19 o                         
   0   2  23         40.63         36.28         1.16 o                         
   1   2  23          9.71          8.17         0.36 o                         
   2   2  23         64.68         70.64         2.11 o                         
  -1   3  23          1.74          1.43         0.12 o                         
   0   3  23          7.31          6.95         0.21 o                         
   1   3  23          1.75          1.45         0.10 o                         
  -1   4  23          1.11          0.11         0.07 o                         
   0   4  23          5.49          6.31         0.29 o                         
                                                                                
