# Supplementary material for: Crystal structures of two isomers of 1-(naphthalen-1-yl)ethanol
Source: Acta Crystallogr E Crystallogr Commun. 2025 Nov 11;81(Pt 12):1131–5. doi: 10.1107/S2056989025009533 (PMC12810262; doi:10.1107/S2056989025009533)
Supplement: Supplementary file 3 [file e-81-01131-2sup3.hkl]

data_2                                                                          
_shelx_title ' cu_2529_cg_0m_a.res in P2(1)'                                    
_shelx_refln_list_code          4                                               
_shelx_F_calc_maximum      138.03                                               
_exptl_crystal_F_000       736.00                                               
_reflns_d_resolution_high  0.7851                                               
                                                                                
loop_                                                                           
 _space_group_symop_operation_xyz                                               
 'x, y, z'                                                                      
 '-x, y+1/2, -z'                                                                
                                                                                
_cell_length_a    17.3408                                                       
_cell_length_b     6.0327                                                       
_cell_length_c    19.1125                                                       
_cell_angle_alpha  90.000                                                       
_cell_angle_beta  110.821                                                       
_cell_angle_gamma  90.000                                                       
                                                                                
_shelx_F_squared_multiplier     1.000                                           
                                                                                
loop_                                                                           
 _refln_index_h                                                                 
 _refln_index_k                                                                 
 _refln_index_l                                                                 
 _refln_F_squared_calc                                                          
 _refln_F_squared_meas                                                          
 _refln_F_squared_sigma                                                         
 _refln_observed_status                                                         
   1  -7   0         69.65         72.75         1.48 o                         
   2  -7   0        201.94        206.67         3.08 o                         
   3  -7   0        149.90        161.53         2.61 o                         
   4  -7   0         59.25         65.56         1.59 o                         
   5  -7   0        133.88        145.06         2.55 o                         
   6  -7   0         35.73         38.38         1.31 o                         
   7  -7   0         26.49         24.66         1.04 o                         
   8  -7   0          2.17          3.28         0.72 o                         
   0  -6   0        591.17        630.61        10.92 o                         
   1  -6   0         75.70         74.49         1.84 o                         
   2  -6   0         42.71         45.12         1.39 o                         
   3  -6   0         42.21         41.23         1.35 o                         
   4  -6   0         29.52         27.05         1.16 o                         
   5  -6   0         13.23         15.34         0.93 o                         
   6  -6   0          0.25          0.67         0.69 o                         
   7  -6   0         25.26         21.33         1.02 o                         
   8  -6   0         36.18         39.11         1.42 o                         
   9  -6   0         21.66         19.63         0.95 o                         
  10  -6   0          3.77          3.40         0.63 o                         
  11  -6   0         39.72         42.60         1.64 o                         
  12  -6   0         11.20         12.31         1.14 o                         
   1  -5   0         28.18         34.29         1.31 o                         
   2  -5   0         47.45         42.66         2.34 o                         
   3  -5   0         15.05         15.58         1.11 o                         
   4  -5   0         82.82         85.30         1.98 o                         
   5  -5   0         27.61         26.19         1.22 o                         
   6  -5   0        302.72        308.42         4.33 o                         
   7  -5   0         12.30          6.79         0.94 o                         
   8  -5   0         33.89         32.92         1.45 o                         
   9  -5   0        427.23        435.27         5.62 o                         
  10  -5   0          6.90          7.12         0.87 o                         
  11  -5   0         65.40         62.91         1.76 o                         
  12  -5   0         72.33         67.33         1.86 o                         
  13  -5   0         25.32         21.47         1.21 o                         
  14  -5   0         47.77         44.50         2.14 o                         
  15  -5   0          1.67          2.18         0.85 o                         
   0  -4   0       1069.85       1369.67        53.48 o                         
   1  -4   0        237.16        283.70        11.56 o                         
   2  -4   0        172.76        205.85         4.76 o                         
   3  -4   0        148.12        193.51         3.66 o                         
   4  -4   0        163.82        209.15         5.38 o                         
   5  -4   0         33.26         35.42         1.49 o                         
   6  -4   0        122.74        155.42         2.82 o                         
   7  -4   0        304.87        337.30         4.62 o                         
   8  -4   0         24.56         22.28         1.25 o                         
   9  -4   0        114.17        113.58         2.54 o                         
  10  -4   0         84.60         78.54         2.13 o                         
  11  -4   0         45.77         39.56         1.83 o                         
  12  -4   0          1.31          0.48         1.00 o                         
  13  -4   0         20.37         20.78         1.39 o                         
  14  -4   0          8.92          8.18         1.13 o                         
  15  -4   0         22.85         22.57         1.48 o                         
  16  -4   0         50.25         50.38         2.04 o                         
  17  -4   0         50.37         55.67         2.14 o                         
   1  -3   0        358.73        421.26        18.47 o                         
   2  -3   0       5212.93       6450.45       173.02 o                         
   3  -3   0        394.60        433.04        14.34 o                         
   4  -3   0        460.63        482.49        24.50 o                         
   5  -3   0         86.08         86.16         7.56 o                         
   6  -3   0        136.66        165.66        15.30 o                         
   7  -3   0         68.15         61.23         5.47 o                         
   8  -3   0        269.66        311.97         5.36 o                         
   9  -3   0         42.38         53.96         1.92 o                         
  10  -3   0        152.84        163.85         4.12 o                         
  11  -3   0        122.98        132.16         4.78 o                         
  12  -3   0        507.62        519.85         8.32 o                         
  13  -3   0         61.48         58.84         2.20 o                         
  14  -3   0          5.48          6.39         1.26 o                         
  15  -3   0          2.83          2.69         1.23 o                         
  16  -3   0        129.26        124.20         3.99 o                         
  17  -3   0         36.21         34.93         2.11 o                         
  18  -3   0          2.26          0.03         1.36 o                         
   1  -2   0         20.76         12.81        13.25 o                         
   2  -2   0       5942.48       6623.98       150.84 o                         
   3  -2   0        403.56        411.55        17.99 o                         
   4  -2   0       2348.42       2580.37        53.74 o                         
   5  -2   0         44.21         41.75         2.66 o                         
   6  -2   0       2176.62       2492.69        52.83 o                         
   7  -2   0         97.12        109.50         4.06 o                         
   8  -2   0         10.11          7.27         1.82 o                         
   9  -2   0        565.62        675.74        12.85 o                         
  10  -2   0        218.27        250.46         4.31 o                         
  11  -2   0        137.27        147.65         3.10 o                         
  12  -2   0        216.43        219.27         4.12 o                         
  13  -2   0        110.50        125.61         3.09 o                         
  14  -2   0        110.38        111.58         3.25 o                         
  15  -2   0         24.15         23.95         2.03 o                         
  16  -2   0          8.79          7.33         1.54 o                         
  17  -2   0         11.00         11.42         2.08 o                         
  18  -2   0          4.08          3.72         1.49 o                         
  19  -2   0         91.22         95.65         4.88 o                         
   1  -1   0         78.77         80.70        11.08 o                         
   3  -1   0        145.82        147.37         5.64 o                         
   4  -1   0      19040.32      19646.26       604.73 o                         
   5  -1   0       1192.26       1173.87        23.95 o                         
   6  -1   0       1401.15       1516.08        25.97 o                         
   7  -1   0        357.73        350.21         9.81 o                         
   8  -1   0       2270.82       2396.28        37.94 o                         
   9  -1   0         59.99         54.97         2.78 o                         
  10  -1   0        170.82        169.83         4.57 o                         
  11  -1   0         72.01         70.05         3.14 o                         
  12  -1   0        326.19        329.51         5.62 o                         
  13  -1   0         40.41         37.53         1.96 o                         
  14  -1   0         14.63         15.61         1.75 o                         
  15  -1   0         29.87         29.48         1.95 o                         
  16  -1   0        127.52        131.85         4.27 o                         
  17  -1   0         59.90         59.93         3.52 o                         
  18  -1   0          1.09          1.83         1.47 o                         
  19  -1   0         30.04         24.43         2.60 o                         
  20  -1   0         60.70         60.52         4.83 o                         
   1   0   0          3.58          3.63         0.58 o                         
   2   0   0       2113.73       1889.76        35.20 o                         
   3   0   0        145.45        136.08         5.43 o                         
   5   0   0        588.57        568.40        12.21 o                         
   6   0   0         31.28         35.90         2.15 o                         
   7   0   0        215.98        233.04         6.67 o                         
   8   0   0          7.57          7.74         1.35 o                         
   9   0   0          0.10          0.43         0.96 o                         
  10   0   0        123.16        123.37         3.98 o                         
  11   0   0        113.60        125.62         3.85 o                         
  12   0   0          0.20          0.88         1.40 o                         
  13   0   0         33.99         36.31         1.73 o                         
  14   0   0        253.19        255.98         4.92 o                         
  15   0   0         39.85         44.33         2.54 o                         
  16   0   0         16.94         16.34         1.79 o                         
  17   0   0         31.48         35.86         1.95 o                         
  18   0   0          0.56          1.65         1.68 o                         
  19   0   0          1.66          1.87         1.90 o                         
  20   0   0          2.49         -1.60         2.26 o                         
   1   1   0         78.14         77.93         6.66 o                         
   3   1   0        144.57        126.97         4.58 o                         
   4   1   0      19051.18      19896.70       859.38 o                         
   5   1   0       1184.17       1145.88        23.07 o                         
   6   1   0       1403.96       1388.09        20.79 o                         
   7   1   0        364.87        357.54         7.81 o                         
   8   1   0       2274.18       2357.22        31.30 o                         
   9   1   0         58.22         50.76         1.98 o                         
  10   1   0        170.68        171.81         4.47 o                         
  11   1   0         72.28         67.62         2.79 o                         
  12   1   0        323.44        320.58         5.27 o                         
  13   1   0         40.29         42.52         2.79 o                         
  14   1   0         14.32         14.50         1.61 o                         
  15   1   0         29.97         30.92         1.88 o                         
  16   1   0        128.33        136.55         3.59 o                         
  17   1   0         60.04         60.96         2.45 o                         
  18   1   0          1.00         -0.18         1.44 o                         
  19   1   0         30.01         26.29         2.40 o                         
   0   2   0      17324.27      16497.69       714.79 o                         
   1   2   0         21.01         18.56         1.89 o                         
   2   2   0       5943.66       5592.81        94.41 o                         
   3   2   0        402.95        365.36         9.66 o                         
   4   2   0       2346.71       2377.54        43.52 o                         
   5   2   0         42.76         35.90         2.47 o                         
   6   2   0       2171.94       2284.17        34.82 o                         
   7   2   0         96.65         92.76         2.65 o                         
   8   2   0         10.15          6.68         1.22 o                         
   9   2   0        565.32        572.81         8.97 o                         
  10   2   0        219.37        230.76         4.31 o                         
  11   2   0        136.37        132.33         3.73 o                         
  12   2   0        216.16        206.85         5.51 o                         
  13   2   0        110.71        117.32         2.67 o                         
  14   2   0        110.13        102.16         5.28 o                         
  15   2   0         23.90         21.37         1.50 o                         
  16   2   0          8.60          9.87         1.48 o                         
  17   2   0         11.55          8.53         1.45 o                         
  18   2   0          4.23          3.74         1.17 o                         
  19   2   0         92.43        100.33         3.82 o                         
   1   3   0        357.81        365.42        12.98 o                         
   2   3   0       5222.01       5384.02        86.37 o                         
   3   3   0        393.58        358.85         8.65 o                         
   4   3   0        461.81        456.31        11.88 o                         
   5   3   0         87.53         84.53         3.60 o                         
   6   3   0        136.56        149.31         7.00 o                         
   7   3   0         68.16         54.29         2.27 o                         
   8   3   0        269.36        263.47         5.90 o                         
   9   3   0         41.92         43.68         2.96 o                         
  10   3   0        152.78        141.21         3.87 o                         
  11   3   0        121.60        111.91         2.98 o                         
  12   3   0        510.49        498.51         7.09 o                         
  13   3   0         61.71         63.15         2.03 o                         
  14   3   0          5.20          7.42         1.05 o                         
  15   3   0          2.83          3.36         1.01 o                         
  16   3   0        129.00        129.69         3.23 o                         
  17   3   0         35.75         38.72         2.34 o                         
  18   3   0          2.25         -0.33         1.31 o                         
   0   4   0       1077.93       1092.43        38.00 o                         
   1   4   0        237.41        220.81         9.43 o                         
   2   4   0        174.48        174.15        14.40 o                         
   3   4   0        149.90        141.14        10.15 o                         
   4   4   0        165.16        159.73         7.49 o                         
   5   4   0         34.17         31.50         2.06 o                         
   6   4   0        122.39        120.60         3.65 o                         
   7   4   0        304.59        274.00         6.90 o                         
   8   4   0         24.61         18.08         1.39 o                         
   9   4   0        116.61         99.27         2.73 o                         
  10   4   0         83.72         68.97         2.32 o                         
  11   4   0         44.98         33.93         2.09 o                         
  12   4   0          1.34          1.31         0.93 o                         
  13   4   0         20.20         22.27         1.36 o                         
  14   4   0          9.26         11.83         1.13 o                         
  15   4   0         23.11         27.05         1.35 o                         
  16   4   0         50.61         45.44         2.23 o                         
  17   4   0         49.57         53.78         2.77 o                         
   1   5   0         28.09         27.50         2.49 o                         
   2   5   0         46.33         37.03         2.32 o                         
   3   5   0         14.89         15.13         2.05 o                         
   4   5   0         82.39         64.87         6.97 o                         
   5   5   0         27.08         21.61         1.78 o                         
   6   5   0        302.85        266.15         6.03 o                         
   7   5   0         13.40         10.99         1.37 o                         
   8   5   0         34.03         31.36         1.76 o                         
   9   5   0        427.34        382.31         6.99 o                         
  10   5   0          7.12          5.38         1.04 o                         
  11   5   0         64.97         57.40         2.02 o                         
  12   5   0         72.81         62.49         2.06 o                         
  13   5   0         25.14         24.70         1.36 o                         
  14   5   0         47.88         48.75         1.77 o                         
  15   5   0          1.66          2.00         1.76 o                         
   0   6   0        586.18        482.28        22.63 o                         
   1   6   0         75.61         75.64         7.44 o                         
   2   6   0         41.71         37.19         2.36 o                         
   3   6   0         42.34         34.29         4.14 o                         
   4   6   0         29.16         23.35         2.26 o                         
   5   6   0         13.05         12.65         1.98 o                         
   6   6   0          0.30         -1.04         1.12 o                         
   7   6   0         25.31         18.58         1.65 o                         
   8   6   0         36.17         33.71         1.78 o                         
   9   6   0         21.40         17.44         1.43 o                         
  10   6   0          3.66          4.62         1.46 o                         
  11   6   0         40.00         40.14         2.10 o                         
  12   6   0         11.24         12.27         1.55 o                         
  -8  -7   1        154.00        169.87         3.55 o                         
  -7  -7   1         27.21         26.44         0.97 o                         
  -6  -7   1         29.28         26.61         1.00 o                         
  -5  -7   1         29.41         37.49         1.14 o                         
  -4  -7   1          5.29          7.48         0.67 o                         
  -3  -7   1         85.34         80.60         1.65 o                         
  -2  -7   1        357.09        356.37         4.83 o                         
  -1  -7   1          8.78          9.07         0.67 o                         
   0  -7   1         50.81         53.83         1.27 o                         
   1  -7   1         78.54         80.02         1.54 o                         
   2  -7   1        101.95        103.74         2.02 o                         
   3  -7   1        108.30        117.04         2.06 o                         
   4  -7   1         27.67         22.92         0.94 o                         
   5  -7   1         35.88         45.28         1.34 o                         
   6  -7   1         68.43         79.01         1.62 o                         
   7  -7   1         11.79         12.28         0.89 o                         
   8  -7   1          6.47          3.83         1.32 o                         
 -13  -6   1          7.82          6.06         0.82 o                         
 -12  -6   1         10.42         13.01         0.91 o                         
 -11  -6   1         64.96         70.38         1.71 o                         
 -10  -6   1         21.14         26.87         1.07 o                         
  -9  -6   1         13.05         15.79         0.99 o                         
  -8  -6   1         72.59         66.26         1.60 o                         
  -7  -6   1         32.77         35.18         1.26 o                         
  -6  -6   1         84.97         75.46         1.89 o                         
  -5  -6   1         26.57         24.73         1.11 o                         
  -4  -6   1        124.25        115.30         2.24 o                         
  -3  -6   1         30.51         29.45         1.17 o                         
  -2  -6   1         43.82         45.67         1.41 o                         
  -1  -6   1        283.88        308.69         4.15 o                         
   0  -6   1        160.55        172.07         2.84 o                         
   1  -6   1        103.57        108.16         2.11 o                         
   2  -6   1        102.67        100.56         2.06 o                         
   3  -6   1        129.11        130.53         2.27 o                         
   4  -6   1        118.37        121.48         2.16 o                         
   5  -6   1         97.23         94.88         1.95 o                         
   6  -6   1        127.01        129.88         2.44 o                         
   7  -6   1          1.48          0.26         0.64 o                         
   8  -6   1         33.00         38.15         1.38 o                         
   9  -6   1         51.03         48.26         1.45 o                         
  10  -6   1         29.21         29.58         1.11 o                         
  11  -6   1          4.86          3.61         0.70 o                         
  12  -6   1          8.07          8.52         1.22 o                         
 -15  -5   1          3.01          2.28         0.80 o                         
 -14  -5   1         25.23         21.39         1.18 o                         
 -13  -5   1         44.58         46.33         1.69 o                         
 -12  -5   1        150.92        146.50         2.88 o                         
 -11  -5   1        189.84        202.17         3.38 o                         
 -10  -5   1          6.21          3.67         0.80 o                         
  -9  -5   1         59.30         64.65         2.68 o                         
  -8  -5   1        223.86        200.45         3.28 o                         
  -7  -5   1         11.33          8.15         0.94 o                         
  -6  -5   1         62.83         55.17         1.64 o                         
  -5  -5   1         31.34         41.42         1.45 o                         
  -4  -5   1         53.48         38.97         1.45 o                         
  -3  -5   1        156.99        176.85         3.00 o                         
  -2  -5   1         25.33         24.54         1.59 o                         
  -1  -5   1         64.92         69.90         1.92 o                         
   0  -5   1          3.08          2.94         0.87 o                         
   1  -5   1        178.20        211.87         4.32 o                         
   2  -5   1         12.67         18.40         1.21 o                         
   3  -5   1          0.40          3.14         0.86 o                         
   4  -5   1          4.02          1.26         0.84 o                         
   5  -5   1        147.22        140.64         2.56 o                         
   6  -5   1        266.27        270.70         3.92 o                         
   7  -5   1         68.00         59.38         1.67 o                         
   8  -5   1        101.29        118.67         2.79 o                         
   9  -5   1         54.10         48.06         1.54 o                         
  10  -5   1         25.09         23.35         1.18 o                         
  11  -5   1        111.97        111.21         2.46 o                         
  12  -5   1          8.57          5.91         1.03 o                         
  13  -5   1         55.60         54.13         1.88 o                         
  14  -5   1         14.01         13.07         1.02 o                         
  15  -5   1         44.87         39.66         2.69 o                         
 -17  -4   1          3.53          2.65         1.19 o                         
 -16  -4   1         17.70         18.47         1.20 o                         
 -15  -4   1        118.23        114.15         3.48 o                         
 -14  -4   1         43.47         39.95         1.79 o                         
 -13  -4   1          0.78          1.90         1.02 o                         
 -12  -4   1         32.21         33.38         1.58 o                         
 -11  -4   1         40.22         37.20         1.52 o                         
 -10  -4   1        173.87        173.90         3.05 o                         
  -9  -4   1        402.29        433.99         5.81 o                         
  -8  -4   1        179.28        180.35         3.07 o                         
  -7  -4   1        373.66        434.62         5.77 o                         
  -6  -4   1         70.95         77.09         2.16 o                         
  -5  -4   1        107.11        130.05         2.58 o                         
  -4  -4   1        129.92        156.80         3.16 o                         
  -3  -4   1        152.71        185.68         3.54 o                         
  -2  -4   1        109.49        124.71         4.00 o                         
  -1  -4   1         95.52        111.61         6.11 o                         
   0  -4   1        436.11        534.64        15.75 o                         
   1  -4   1        100.00        107.00         4.24 o                         
   2  -4   1         28.70         30.13         1.80 o                         
   3  -4   1         28.15         35.22         1.60 o                         
   4  -4   1        389.58        447.70         8.49 o                         
   5  -4   1        212.50        271.18         4.06 o                         
   6  -4   1         64.30         76.00         2.02 o                         
   7  -4   1        132.47        156.98         2.97 o                         
   8  -4   1         40.21         50.80         2.45 o                         
   9  -4   1         34.24         31.10         1.46 o                         
  10  -4   1        204.07        204.89         3.59 o                         
  11  -4   1         91.19         81.40         2.35 o                         
  12  -4   1         84.13         87.38         2.46 o                         
  13  -4   1         55.62         56.74         2.06 o                         
  14  -4   1        109.06        106.25         2.90 o                         
  15  -4   1          1.21          0.67         0.89 o                         
  16  -4   1         29.72         27.59         1.47 o                         
  17  -4   1         96.98         99.86         4.73 o                         
 -19  -3   1         34.11         30.84         2.95 o                         
 -18  -3   1         27.49         24.65         1.80 o                         
 -17  -3   1         31.79         29.97         2.08 o                         
 -16  -3   1         53.31         51.56         2.74 o                         
 -15  -3   1         83.10         83.02         2.74 o                         
 -14  -3   1        109.05        108.07         3.18 o                         
 -13  -3   1        981.77        966.17        14.59 o                         
 -12  -3   1         31.66         31.91         1.78 o                         
 -11  -3   1        176.79        191.31         3.91 o                         
 -10  -3   1         36.23         37.37         1.71 o                         
  -9  -3   1         28.98         35.41         1.61 o                         
  -8  -3   1         14.06         20.08         1.45 o                         
  -7  -3   1        170.64        186.92        11.34 o                         
  -6  -3   1        121.79        138.03         7.57 o                         
  -5  -3   1         63.22         61.09         6.64 o                         
  -4  -3   1        248.65        279.34        10.78 o                         
  -3  -3   1        716.97        820.69        29.31 o                         
  -2  -3   1       1675.71       2012.91        61.03 o                         
  -1  -3   1         79.28         81.08         5.40 o                         
   0  -3   1         65.51         85.72         7.35 o                         
   1  -3   1        295.79        352.91        12.71 o                         
   2  -3   1        766.06        965.50        33.62 o                         
   3  -3   1        388.55        470.73        19.58 o                         
   4  -3   1        712.41        759.63        27.78 o                         
   5  -3   1        240.90        264.40        18.29 o                         
   6  -3   1         10.38          6.71         3.08 o                         
   7  -3   1        241.84        294.58         5.93 o                         
   8  -3   1         14.16         17.84         1.42 o                         
   9  -3   1         18.79         23.76         1.59 o                         
  10  -3   1        274.85        282.83         5.78 o                         
  11  -3   1         21.30         20.69         1.58 o                         
  12  -3   1        244.24        250.64         5.25 o                         
  13  -3   1         45.22         46.75         2.11 o                         
  14  -3   1         16.91         13.91         1.44 o                         
  15  -3   1         70.90         68.16         2.53 o                         
  16  -3   1         70.29         66.75         2.53 o                         
  17  -3   1         33.83         35.52         2.50 o                         
  18  -3   1         41.96         43.39         2.45 o                         
 -20  -2   1         61.40         65.43         3.68 o                         
 -19  -2   1         61.94         58.29         3.46 o                         
 -18  -2   1        103.97        106.71         7.68 o                         
 -17  -2   1         26.45         24.68         2.26 o                         
 -16  -2   1          2.13          2.84         1.50 o                         
 -15  -2   1         46.48         50.26         2.22 o                         
 -14  -2   1         56.18         55.90         2.29 o                         
 -13  -2   1        213.07        218.29         5.09 o                         
 -12  -2   1        290.22        304.44         5.39 o                         
 -11  -2   1       1369.94       1503.77        18.52 o                         
 -10  -2   1          7.48          8.59         1.35 o                         
  -9  -2   1        504.59        517.59        10.38 o                         
  -8  -2   1        105.38        111.78         5.32 o                         
  -7  -2   1       2235.18       2573.81        42.59 o                         
  -6  -2   1         81.74         42.28        14.28 o                         
  -5  -2   1         48.88         61.75         5.00 o                         
  -4  -2   1       1078.32       1182.58        36.82 o                         
  -3  -2   1        251.03        279.89        22.35 o                         
  -2  -2   1       1225.56       1299.52       101.41 o                         
  -1  -2   1       1056.40       1128.62        58.11 o                         
   0  -2   1        772.18        823.14        38.14 o                         
   1  -2   1        451.71        483.22        27.00 o                         
   2  -2   1        728.28        760.20        19.74 o                         
   3  -2   1       1930.20       2031.21        41.01 o                         
   4  -2   1        813.12        934.09        24.86 o                         
   5  -2   1       1620.10       1764.99        36.64 o                         
   6  -2   1        251.45        281.94         9.12 o                         
   7  -2   1       1759.68       1967.82        35.97 o                         
   8  -2   1        384.22        419.81        11.28 o                         
   9  -2   1        244.28        269.43         6.46 o                         
  10  -2   1          2.80          4.56         1.13 o                         
  11  -2   1        127.23        135.82         3.11 o                         
  12  -2   1        147.67        149.17         3.71 o                         
  13  -2   1         31.17         29.26         1.77 o                         
  14  -2   1         19.32         17.33         1.66 o                         
  15  -2   1         46.35         44.00         2.05 o                         
  16  -2   1          5.69          5.29         2.14 o                         
  17  -2   1         31.71         33.23         2.57 o                         
  18  -2   1         58.29         64.48         3.43 o                         
  19  -2   1         12.39         10.84         1.95 o                         
 -20  -1   1         91.37         90.63         7.95 o                         
 -19  -1   1         91.99        102.18         4.68 o                         
 -18  -1   1        127.17        125.06         4.09 o                         
 -17  -1   1        271.77        279.19         6.40 o                         
 -16  -1   1        156.97        164.05         6.15 o                         
 -15  -1   1         52.38         49.17         2.23 o                         
 -14  -1   1         33.23         31.73         2.09 o                         
 -13  -1   1        413.09        407.25         7.39 o                         
 -12  -1   1          5.86          8.97         1.12 o                         
 -11  -1   1        376.79        375.56         6.60 o                         
 -10  -1   1         71.93         71.47         2.56 o                         
  -9  -1   1       1042.92       1115.40        17.31 o                         
  -8  -1   1        307.24        313.26         6.43 o                         
  -7  -1   1        851.67        885.00        16.27 o                         
  -6  -1   1        470.62        489.33         8.45 o                         
  -5  -1   1       9709.33       9419.80       169.33 o                         
  -4  -1   1       1992.35       1806.44        34.31 o                         
  -3  -1   1      10281.81      11233.15       283.67 o                         
  -2  -1   1       2340.98       2318.08        47.99 o                         
  -1  -1   1        704.78        651.63        34.87 o                         
   0  -1   1         96.50        102.18         5.96 o                         
   1  -1   1       1496.10       1511.18        32.76 o                         
   2  -1   1        484.92        475.60        11.85 o                         
   3  -1   1       6440.08       6486.83       128.03 o                         
   4  -1   1        776.70        778.15        21.85 o                         
   5  -1   1       4501.71       4751.36        87.29 o                         
   6  -1   1       2068.72       2104.05        38.22 o                         
   7  -1   1        655.99        686.51        13.45 o                         
   8  -1   1        945.84       1000.38        16.81 o                         
   9  -1   1        842.42        910.79        13.71 o                         
  10  -1   1        194.40        198.54         4.54 o                         
  11  -1   1        283.98        304.69         4.89 o                         
  12  -1   1        130.33        124.02         2.94 o                         
  13  -1   1        104.33        101.53         3.19 o                         
  14  -1   1          1.92          2.23         1.39 o                         
  15  -1   1        209.19        209.15         4.86 o                         
  16  -1   1          3.80          4.24         1.69 o                         
  17  -1   1          2.93          1.92         1.55 o                         
  18  -1   1         13.92         14.18         1.78 o                         
  19  -1   1         46.30         47.27         3.15 o                         
  20  -1   1         54.01         51.34         4.32 o                         
 -20   0   1         45.03         49.00         4.21 o                         
 -19   0   1         17.55         17.94         2.22 o                         
 -18   0   1         24.53         27.33         2.60 o                         
 -17   0   1          0.24          0.00         1.25 o                         
 -16   0   1          0.26          0.56         1.42 o                         
 -15   0   1        320.14        349.41         5.95 o                         
 -14   0   1         36.75         37.59         1.92 o                         
 -13   0   1        465.93        507.03         8.41 o                         
 -12   0   1          6.56          5.84         1.27 o                         
 -11   0   1         27.91         31.09         2.23 o                         
 -10   0   1         80.43         81.26         2.68 o                         
  -9   0   1          0.11          1.17         0.97 o                         
  -8   0   1        382.47        345.66         7.67 o                         
  -7   0   1        439.12        451.22         8.93 o                         
  -6   0   1        143.47        125.00         4.70 o                         
  -5   0   1      11074.71      11469.42       206.25 o                         
  -4   0   1       1055.97       1017.17        18.14 o                         
  -3   0   1        849.71        758.73        18.09 o                         
  -2   0   1         46.41         36.51         2.07 o                         
  -1   0   1         92.68         80.65         3.30 o                         
   0   0   1        559.93        508.48         9.93 o                         
   1   0   1       3868.22       3565.79        70.41 o                         
   2   0   1        289.19        264.53         6.75 o                         
   3   0   1      13611.69      14376.33       628.01 o                         
   4   0   1         73.15         64.56         3.14 o                         
   5   0   1       7231.42       7366.71       133.91 o                         
   6   0   1         24.02         18.35         1.51 o                         
   7   0   1        108.66        118.29         5.17 o                         
   8   0   1         33.56         36.62         1.96 o                         
   9   0   1          0.59         -0.46         1.03 o                         
  10   0   1         11.06         10.14         1.32 o                         
  11   0   1          0.00          0.29         1.04 o                         
  12   0   1          9.47          6.79         1.21 o                         
  13   0   1         99.09        102.56         3.58 o                         
  14   0   1         97.81        102.04         3.04 o                         
  15   0   1        171.11        173.12         4.03 o                         
  16   0   1          5.21          5.38         1.51 o                         
  17   0   1          5.42          4.16         1.88 o                         
  18   0   1          0.78          1.42         1.71 o                         
  19   0   1          1.12          2.07         2.16 o                         
 -20   1   1         91.78         89.63         6.46 o                         
 -19   1   1         91.95        103.69         3.82 o                         
 -18   1   1        127.39        124.70         3.27 o                         
 -17   1   1        272.01        275.87         6.35 o                         
 -16   1   1        156.94        157.93         4.13 o                         
 -15   1   1         52.74         45.83         3.31 o                         
 -14   1   1         33.01         32.11         1.93 o                         
 -13   1   1        411.92        399.64         5.97 o                         
 -12   1   1          5.70          4.48         1.12 o                         
 -11   1   1        380.29        361.77         6.40 o                         
 -10   1   1         72.19         70.95         2.30 o                         
  -9   1   1       1037.13       1065.90        14.24 o                         
  -8   1   1        310.19        297.50         6.03 o                         
  -7   1   1        856.10        860.75        15.08 o                         
  -6   1   1        470.81        465.30         9.49 o                         
  -5   1   1       9709.76       9517.30       159.32 o                         
  -4   1   1       1996.06       1871.45        37.04 o                         
  -3   1   1      10269.28       9891.27       193.92 o                         
  -2   1   1       2344.66       2115.99        36.91 o                         
  -1   1   1        704.73        612.35        12.51 o                         
   0   1   1         96.75        103.16         9.83 o                         
   1   1   1       1500.87       1440.62        27.68 o                         
   2   1   1        485.51        416.08         8.70 o                         
   3   1   1       6462.22       6256.79       105.26 o                         
   4   1   1        773.31        765.76        16.26 o                         
   5   1   1       4514.12       4477.34        67.79 o                         
   6   1   1       2065.98       2103.89        32.14 o                         
   7   1   1        655.54        672.91        11.68 o                         
   8   1   1        948.78        974.41        13.81 o                         
   9   1   1        843.90        873.17        12.54 o                         
  10   1   1        196.32        195.50         4.09 o                         
  11   1   1        283.55        293.70         4.58 o                         
  12   1   1        132.08        127.38         3.82 o                         
  13   1   1        103.40         99.22         3.79 o                         
  14   1   1          1.88          0.96         1.25 o                         
  15   1   1        209.60        211.47         4.53 o                         
  16   1   1          3.80          5.22         1.26 o                         
  17   1   1          2.66          1.37         1.22 o                         
  18   1   1         14.07         11.48         1.44 o                         
  19   1   1         46.25         40.11         4.98 o                         
  20   1   1         54.30         42.39         4.83 o                         
 -20   2   1         62.22         64.87         6.90 o                         
 -19   2   1         61.64         61.15         2.61 o                         
 -18   2   1        101.86        107.91         3.41 o                         
 -17   2   1         26.59         24.81         1.67 o                         
 -16   2   1          2.07          2.87         1.22 o                         
 -15   2   1         46.98         47.07         1.82 o                         
 -14   2   1         56.15         53.63         1.84 o                         
 -13   2   1        212.72        210.92         6.14 o                         
 -12   2   1        289.82        286.81         5.87 o                         
 -11   2   1       1365.03       1399.41        17.68 o                         
 -10   2   1          7.56          5.90         0.89 o                         
  -9   2   1        502.56        455.89         7.46 o                         
  -8   2   1        104.49        107.07         3.15 o                         
  -7   2   1       2234.09       2314.15        31.90 o                         
  -6   2   1         84.60         73.77         2.52 o                         
  -5   2   1         49.15         56.39         4.13 o                         
  -4   2   1       1075.95        997.15        23.01 o                         
  -3   2   1        249.59        225.42         7.21 o                         
  -2   2   1       1221.63       1110.92        23.30 o                         
  -1   2   1       1062.19       1025.34        20.96 o                         
   0   2   1        771.94        674.05        15.30 o                         
   1   2   1        451.67        397.79         9.17 o                         
   2   2   1        727.24        675.25        12.78 o                         
   3   2   1       1931.52       1736.20        31.41 o                         
   4   2   1        812.17        792.73        16.55 o                         
   5   2   1       1614.24       1618.85        27.36 o                         
   6   2   1        252.87        253.11         7.75 o                         
   7   2   1       1758.73       1806.72        27.24 o                         
   8   2   1        381.96        390.36         6.96 o                         
   9   2   1        245.49        251.33         4.92 o                         
  10   2   1          2.73          2.37         1.45 o                         
  11   2   1        126.98        125.86         2.87 o                         
  12   2   1        146.85        140.21         2.93 o                         
  13   2   1         30.39         28.16         1.51 o                         
  14   2   1         19.06         18.61         1.41 o                         
  15   2   1         46.92         45.16         1.88 o                         
  16   2   1          5.54          2.05         1.51 o                         
  17   2   1         31.01         31.96         1.78 o                         
  18   2   1         58.41         65.45         2.59 o                         
  19   2   1         11.79         11.40         2.17 o                         
 -19   3   1         34.39         33.36         2.82 o                         
 -18   3   1         27.19         26.32         1.56 o                         
 -17   3   1         31.44         30.11         1.81 o                         
 -16   3   1         53.24         53.92         2.27 o                         
 -15   3   1         83.60         82.11         2.41 o                         
 -14   3   1        109.77        112.65         2.91 o                         
 -13   3   1        979.41        925.58        13.98 o                         
 -12   3   1         31.54         27.23         2.01 o                         
 -11   3   1        172.89        169.91         3.30 o                         
 -10   3   1         36.21         29.68         1.62 o                         
  -9   3   1         29.08         31.53         2.06 o                         
  -8   3   1         13.77         16.83         1.61 o                         
  -7   3   1        170.47        160.79         4.64 o                         
  -6   3   1        122.51        124.23         3.67 o                         
  -5   3   1         62.47         61.58         4.11 o                         
  -4   3   1        246.41        236.17        11.87 o                         
  -3   3   1        715.15        678.63        15.33 o                         
  -2   3   1       1678.40       1632.00        40.10 o                         
  -1   3   1         79.66         93.54         8.03 o                         
   0   3   1         64.97         77.57         5.91 o                         
   1   3   1        299.62        288.16         9.75 o                         
   2   3   1        764.66        762.43        17.98 o                         
   3   3   1        394.47        411.68         9.76 o                         
   4   3   1        713.73        700.79        16.44 o                         
   5   3   1        239.58        253.18         7.20 o                         
   6   3   1         10.39          9.33         1.17 o                         
   7   3   1        242.11        244.19         5.57 o                         
   8   3   1         14.08         14.77         1.22 o                         
   9   3   1         18.78         19.69         1.81 o                         
  10   3   1        275.93        257.80         5.07 o                         
  11   3   1         21.39         21.51         1.38 o                         
  12   3   1        243.52        229.61         4.06 o                         
  13   3   1         45.30         45.90         1.73 o                         
  14   3   1         17.11         15.50         1.39 o                         
  15   3   1         70.56         73.98         2.78 o                         
  16   3   1         70.46         64.94         2.64 o                         
  17   3   1         33.30         33.78         2.15 o                         
  18   3   1         41.52         44.05         2.68 o                         
 -17   4   1          3.51          3.11         1.21 o                         
 -16   4   1         18.01         18.47         1.60 o                         
 -15   4   1        118.22        115.90         3.17 o                         
 -14   4   1         44.22         40.05         1.61 o                         
 -13   4   1          0.74         -0.67         0.88 o                         
 -12   4   1         32.57         30.01         1.54 o                         
 -11   4   1         39.69         34.68         2.24 o                         
 -10   4   1        173.39        160.55         4.28 o                         
  -9   4   1        404.32        368.10        10.06 o                         
  -8   4   1        180.26        153.16         4.00 o                         
  -7   4   1        371.93        358.11         9.56 o                         
  -6   4   1         70.87         57.98         3.19 o                         
  -5   4   1        107.20         95.34         4.39 o                         
  -4   4   1        133.33        120.83         5.62 o                         
  -3   4   1        152.03        131.82         8.02 o                         
  -2   4   1        108.55         95.50         6.39 o                         
  -1   4   1         93.62         74.41         6.27 o                         
   0   4   1        437.19        451.89        25.95 o                         
   1   4   1         98.21         86.16         6.08 o                         
   2   4   1         28.86         29.23         3.00 o                         
   3   4   1         27.33         32.39         2.39 o                         
   4   4   1        388.55        339.23        11.23 o                         
   5   4   1        211.23        217.25         6.27 o                         
   6   4   1         64.36         60.36         2.32 o                         
   7   4   1        132.91        131.18         4.63 o                         
   8   4   1         40.74         45.26         2.03 o                         
   9   4   1         34.37         28.22         1.57 o                         
  10   4   1        204.47        180.96         4.56 o                         
  11   4   1         91.15         81.48         3.08 o                         
  12   4   1         84.22         83.78         3.02 o                         
  13   4   1         54.52         53.26         1.99 o                         
  14   4   1        109.04        104.04         2.62 o                         
  15   4   1          1.32          0.58         0.96 o                         
  16   4   1         29.58         24.95         2.32 o                         
  17   4   1         97.68        103.52         6.01 o                         
 -15   5   1          3.18          1.07         1.76 o                         
 -14   5   1         25.62         22.48         1.52 o                         
 -13   5   1         44.69         41.09         1.59 o                         
 -12   5   1        150.92        126.49         3.05 o                         
 -11   5   1        188.53        177.78         3.64 o                         
 -10   5   1          6.13          4.08         0.98 o                         
  -9   5   1         58.62         53.81         2.00 o                         
  -8   5   1        225.79        175.15         3.90 o                         
  -7   5   1         11.61         10.76         2.06 o                         
  -6   5   1         62.91         47.63         2.25 o                         
  -5   5   1         31.68         35.68         2.62 o                         
  -4   5   1         54.15         30.77         2.54 o                         
  -3   5   1        155.89        141.98         4.72 o                         
  -2   5   1         25.07         19.37         2.91 o                         
  -1   5   1         64.39         57.96         3.42 o                         
   0   5   1          3.09          2.92         1.61 o                         
   1   5   1        177.75        154.42         5.73 o                         
   2   5   1         12.59         15.81         2.05 o                         
   3   5   1          0.46          4.36         1.63 o                         
   4   5   1          4.03          5.83         2.93 o                         
   5   5   1        145.55        118.92         5.54 o                         
   6   5   1        266.05        234.91         7.41 o                         
   7   5   1         67.07         53.66         2.32 o                         
   8   5   1        103.34        112.97         3.77 o                         
   9   5   1         54.19         45.47         1.88 o                         
  10   5   1         24.93         22.38         1.35 o                         
  11   5   1        113.04         96.90         2.59 o                         
  12   5   1          8.63          5.92         0.93 o                         
  13   5   1         55.47         51.30         1.91 o                         
  14   5   1         13.70         11.59         1.59 o                         
  15   5   1         45.04         40.34         4.70 o                         
 -13   6   1          7.62          4.11         1.56 o                         
 -12   6   1         10.26         13.43         2.33 o                         
 -11   6   1         65.14         64.51         3.29 o                         
 -10   6   1         21.65         27.27         1.53 o                         
  -9   6   1         12.84         15.13         1.33 o                         
  -8   6   1         71.41         54.38         3.20 o                         
  -7   6   1         32.56         28.39         1.81 o                         
  -6   6   1         85.67         61.22         2.64 o                         
  -5   6   1         26.56         19.70         2.91 o                         
  -4   6   1        124.32         88.40         5.17 o                         
  -3   6   1         30.33         23.32         2.70 o                         
  -2   6   1         43.71         39.35         2.32 o                         
  -1   6   1        284.01        247.79         7.79 o                         
   0   6   1        159.23        136.46        11.52 o                         
   1   6   1        102.65         82.47         4.49 o                         
   2   6   1        102.07         87.44         6.54 o                         
   3   6   1        128.66        111.05         4.44 o                         
   4   6   1        119.23        103.87         3.69 o                         
   5   6   1         95.88         84.14         4.16 o                         
   6   6   1        126.82        111.66         3.38 o                         
   7   6   1          1.58          1.03         1.42 o                         
   8   6   1         33.03         32.68         1.70 o                         
   9   6   1         51.54         44.57         2.92 o                         
  10   6   1         29.31         29.20         1.76 o                         
  11   6   1          4.79          5.30         2.83 o                         
  12   6   1          8.27          9.83         1.37 o                         
   5   7   1         35.60         38.58         3.29 o                         
   6   7   1         69.31         55.93         3.67 o                         
  -8  -7   2         39.75         46.80         1.70 o                         
  -7  -7   2         46.10         54.44         1.37 o                         
  -6  -7   2         24.02         25.26         0.93 o                         
  -5  -7   2          8.24         11.11         0.73 o                         
  -4  -7   2         50.06         48.15         1.28 o                         
  -3  -7   2         20.39         20.19         0.90 o                         
  -2  -7   2         32.18         31.79         1.04 o                         
  -1  -7   2         33.82         34.53         1.06 o                         
   0  -7   2          2.08          1.89         0.51 o                         
   1  -7   2          2.50          3.47         0.59 o                         
   2  -7   2          4.82          4.29         0.57 o                         
   3  -7   2          4.83          5.75         0.63 o                         
   4  -7   2          8.66          8.99         0.68 o                         
   5  -7   2         30.77         34.77         1.22 o                         
   6  -7   2          8.07         10.22         0.69 o                         
   7  -7   2          1.50          0.59         1.33 o                         
 -13  -6   2         65.41         75.34         2.16 o                         
 -12  -6   2        144.04        141.10         3.41 o                         
 -11  -6   2         44.48         43.54         1.31 o                         
 -10  -6   2         91.71         88.02         1.80 o                         
  -9  -6   2         59.30         62.28         1.58 o                         
  -8  -6   2        237.42        253.56         3.69 o                         
  -7  -6   2        374.82        366.47         5.02 o                         
  -6  -6   2        118.81        132.86         2.60 o                         
  -5  -6   2        222.97        211.11         3.27 o                         
  -4  -6   2         44.54         44.51         1.41 o                         
  -3  -6   2         60.99         57.82         1.56 o                         
  -2  -6   2         17.90         16.66         0.98 o                         
  -1  -6   2         10.39         10.87         0.88 o                         
   0  -6   2         12.16         14.01         0.94 o                         
   1  -6   2         53.91         62.55         1.67 o                         
   2  -6   2         19.92         17.84         0.92 o                         
   3  -6   2         21.08         20.00         0.98 o                         
   4  -6   2         45.37         45.66         1.32 o                         
   5  -6   2         70.57         75.14         1.71 o                         
   6  -6   2         10.32         11.72         0.85 o                         
   7  -6   2         17.19         15.02         0.91 o                         
   8  -6   2          6.04          5.11         0.76 o                         
   9  -6   2          8.11          6.04         0.74 o                         
  10  -6   2         12.07         11.65         1.01 o                         
  11  -6   2          3.00          1.81         0.64 o                         
  12  -6   2         18.36         18.67         1.32 o                         
 -16  -5   2         34.48         29.82         3.53 o                         
 -15  -5   2          3.93          2.15         0.84 o                         
 -14  -5   2          5.27          5.07         0.80 o                         
 -13  -5   2         22.27         24.80         1.47 o                         
 -12  -5   2        136.03        134.43         2.54 o                         
 -11  -5   2        592.55        562.21         7.54 o                         
 -10  -5   2         79.58         78.87         1.97 o                         
  -9  -5   2        127.85        117.57         2.70 o                         
  -8  -5   2        125.41        130.07         2.64 o                         
  -7  -5   2        241.51        208.23         3.63 o                         
  -6  -5   2        177.30        178.86         2.92 o                         
  -5  -5   2         18.56         11.29         1.13 o                         
  -4  -5   2         39.35         45.88         1.52 o                         
  -3  -5   2        149.16        149.30         2.78 o                         
  -2  -5   2         50.22         62.70         2.73 o                         
  -1  -5   2         97.56        110.60         2.81 o                         
   0  -5   2          2.65          1.82         0.93 o                         
   1  -5   2         19.72         21.42         1.27 o                         
   2  -5   2          0.14         -0.80         0.80 o                         
   3  -5   2         18.37         24.06         1.18 o                         
   4  -5   2         12.38         11.15         0.93 o                         
   5  -5   2         88.60         90.95         2.00 o                         
   6  -5   2         37.63         43.20         1.45 o                         
   7  -5   2          6.32          8.70         0.98 o                         
   8  -5   2        170.61        185.58         3.85 o                         
   9  -5   2          6.13          5.36         0.85 o                         
  10  -5   2         44.06         43.30         1.69 o                         
  11  -5   2          6.69          4.86         0.88 o                         
  12  -5   2          9.27          7.62         0.93 o                         
  13  -5   2          2.52          4.00         0.83 o                         
  14  -5   2          5.42          2.96         0.77 o                         
 -18  -4   2         79.28         67.05         6.57 o                         
 -17  -4   2          7.72          7.01         1.19 o                         
 -16  -4   2        379.77        343.84         6.25 o                         
 -15  -4   2        115.21        112.96         3.28 o                         
 -14  -4   2         46.76         47.49         2.34 o                         
 -13  -4   2        142.62        134.53         3.00 o                         
 -12  -4   2          4.77          3.77         0.99 o                         
 -11  -4   2         14.10         22.85         1.28 o                         
 -10  -4   2         63.99         76.26         2.00 o                         
  -9  -4   2        355.06        322.52         5.14 o                         
  -8  -4   2         84.35         96.81         2.27 o                         
  -7  -4   2        347.44        447.94         7.50 o                         
  -6  -4   2        131.84        158.97         2.93 o                         
  -5  -4   2        583.75        647.34         8.25 o                         
  -4  -4   2         50.03         63.67         1.99 o                         
  -3  -4   2         41.54         38.69         1.67 o                         
  -2  -4   2        101.20        137.26         3.27 o                         
  -1  -4   2        319.09        395.01         8.83 o                         
   0  -4   2        272.89        344.67         7.14 o                         
   1  -4   2        146.15        185.15         4.40 o                         
   2  -4   2         76.88         97.32         2.69 o                         
   3  -4   2        212.61        271.97         4.68 o                         
   4  -4   2        206.56        222.65         3.67 o                         
   5  -4   2        105.43        126.99         2.51 o                         
   6  -4   2         77.34         89.38         2.16 o                         
   7  -4   2         31.87         28.76         1.34 o                         
   8  -4   2          1.03          0.92         1.01 o                         
   9  -4   2         55.96         64.80         2.22 o                         
  10  -4   2          1.57          1.89         0.94 o                         
  11  -4   2        141.94        140.37         3.56 o                         
  12  -4   2         25.96         23.71         1.52 o                         
  13  -4   2        107.76        106.93         2.77 o                         
  14  -4   2         28.77         24.10         1.49 o                         
  15  -4   2         75.90         74.04         2.35 o                         
  16  -4   2          5.30          5.66         1.24 o                         
 -19  -3   2          4.79          5.53         1.27 o                         
 -18  -3   2        300.79        279.38         9.12 o                         
 -17  -3   2         88.22         83.83         4.41 o                         
 -16  -3   2        269.55        250.36         5.18 o                         
 -15  -3   2         73.06         72.02         2.62 o                         
 -14  -3   2        311.41        296.65         6.44 o                         
 -13  -3   2        795.91        775.22        12.24 o                         
 -12  -3   2        169.77        168.32         4.22 o                         
 -11  -3   2         68.08         75.18         3.07 o                         
 -10  -3   2         40.05         49.91         1.76 o                         
  -9  -3   2          5.55          5.15         1.08 o                         
  -8  -3   2         26.50         27.44         1.56 o                         
  -7  -3   2        456.49        560.24        15.09 o                         
  -6  -3   2          6.67          2.80         2.96 o                         
  -5  -3   2        340.60        413.17        16.41 o                         
  -4  -3   2         55.27         77.55         4.67 o                         
  -3  -3   2       1692.71       2121.63        53.08 o                         
  -2  -3   2        877.28       1023.54        28.38 o                         
  -1  -3   2        701.70        832.54        29.99 o                         
   0  -3   2        834.19        923.49        26.05 o                         
   1  -3   2       1021.96       1194.76        28.00 o                         
   2  -3   2       1991.50       2190.77        65.81 o                         
   3  -3   2        131.56        122.23         9.36 o                         
   4  -3   2        208.70        189.46        11.48 o                         
   5  -3   2        149.34        148.68         7.55 o                         
   6  -3   2         99.30         95.98        16.11 o                         
   7  -3   2        417.90        460.57         9.71 o                         
   8  -3   2         38.35         47.64         1.84 o                         
   9  -3   2         39.05         39.61         1.77 o                         
  10  -3   2        187.28        193.86         3.83 o                         
  11  -3   2        137.49        144.11         3.18 o                         
  12  -3   2         36.24         29.89         2.39 o                         
  13  -3   2         40.87         40.95         2.00 o                         
  14  -3   2         60.82         57.42         2.14 o                         
  15  -3   2        170.08        168.35         3.93 o                         
  16  -3   2         53.81         54.19         2.45 o                         
  17  -3   2         25.51         24.14         1.86 o                         
  18  -3   2         13.65         15.75         2.79 o                         
 -20  -2   2         23.59         22.78         1.84 o                         
 -19  -2   2         84.04         94.87         4.43 o                         
 -18  -2   2        318.09        320.16         7.65 o                         
 -17  -2   2        132.19        142.89         7.66 o                         
 -16  -2   2        389.61        407.70         7.35 o                         
 -15  -2   2        242.27        243.57         6.73 o                         
 -14  -2   2        349.24        341.88         6.11 o                         
 -13  -2   2         95.29         92.59         3.01 o                         
 -12  -2   2        801.18        849.74        12.78 o                         
 -11  -2   2       2000.19       2148.26        25.62 o                         
 -10  -2   2        308.38        361.18         6.65 o                         
  -9  -2   2        865.44        855.98        17.15 o                         
  -8  -2   2        414.83        430.60         9.15 o                         
  -7  -2   2       6928.73       7747.70       130.21 o                         
  -6  -2   2       1326.21       1348.57        30.49 o                         
  -5  -2   2        584.89        613.94        13.18 o                         
  -4  -2   2        327.52        335.95        21.73 o                         
  -3  -2   2        211.60        238.34        30.51 o                         
  -2  -2   2        367.78        379.69        24.17 o                         
  -1  -2   2        319.82        319.10        21.23 o                         
   0  -2   2         21.31         19.42         4.19 o                         
   1  -2   2         66.90         56.84         6.62 o                         
   2  -2   2        648.81        703.73        16.56 o                         
   3  -2   2         81.08         89.70         6.31 o                         
   4  -2   2        388.86        403.50         8.30 o                         
   5  -2   2       2165.82       2272.15        37.90 o                         
   6  -2   2        577.18        589.23        15.76 o                         
   7  -2   2        858.63        915.36        17.26 o                         
   8  -2   2        248.52        259.94        10.00 o                         
   9  -2   2        215.34        243.37         4.43 o                         
  10  -2   2       1060.97       1149.35        14.01 o                         
  11  -2   2        416.84        431.72         6.68 o                         
  12  -2   2        146.71        154.55         4.63 o                         
  13  -2   2        114.30        111.43         3.56 o                         
  14  -2   2         61.05         63.28         2.39 o                         
  15  -2   2         65.45         68.37         3.38 o                         
  16  -2   2          0.39          0.03         1.46 o                         
  17  -2   2          9.03          8.67         1.58 o                         
  18  -2   2          0.38          0.33         1.18 o                         
  19  -2   2         49.20         48.82         5.92 o                         
 -21  -1   2         28.69         23.43         2.89 o                         
 -20  -1   2        332.59        323.48        16.13 o                         
 -19  -1   2          2.83          1.63         1.72 o                         
 -18  -1   2          6.35          3.53         1.61 o                         
 -17  -1   2         40.24         39.27         2.51 o                         
 -16  -1   2         72.88         70.58         3.18 o                         
 -15  -1   2        176.83        168.42         4.09 o                         
 -14  -1   2        903.33        931.31        16.83 o                         
 -13  -1   2         38.54         44.60         2.58 o                         
 -12  -1   2        159.99        172.29         5.93 o                         
 -11  -1   2         87.36         90.04         3.15 o                         
 -10  -1   2       1978.53       2048.53        29.76 o                         
  -9  -1   2       5673.58       6152.80        76.09 o                         
  -8  -1   2       1198.01       1247.53        19.18 o                         
  -7  -1   2       1751.51       1760.01        28.58 o                         
  -6  -1   2        569.15        555.91        10.43 o                         
  -5  -1   2       7499.32       7283.98       121.29 o                         
  -4  -1   2        454.53        424.88         8.10 o                         
  -3  -1   2       5785.45       6038.71        83.53 o                         
  -2  -1   2       1167.61       1176.98        23.64 o                         
  -1  -1   2       5805.36       5786.20       104.31 o                         
   0  -1   2       1647.90       1650.20        29.44 o                         
   1  -1   2       3657.14       3815.18        70.26 o                         
   2  -1   2       2404.81       2410.33        49.83 o                         
   3  -1   2       8751.19       8439.25       262.59 o                         
   4  -1   2       1161.58       1128.86        32.43 o                         
   5  -1   2       3239.10       3278.69        56.78 o                         
   6  -1   2        720.39        732.56        12.84 o                         
   7  -1   2       1036.23       1024.53        18.71 o                         
   8  -1   2       2552.19       2600.26        38.48 o                         
   9  -1   2        613.74        623.70         9.81 o                         
  10  -1   2          9.17         10.65         1.21 o                         
  11  -1   2         42.35         47.33         2.05 o                         
  12  -1   2        314.00        341.04         5.46 o                         
  13  -1   2         55.36         57.89         2.19 o                         
  14  -1   2         90.08         87.46         3.03 o                         
  15  -1   2         19.66         26.55         2.06 o                         
  16  -1   2          5.49          5.96         1.62 o                         
  17  -1   2         15.72         11.87         1.92 o                         
  18  -1   2         92.01         94.58         3.92 o                         
  19  -1   2         10.11          8.89         2.57 o                         
 -20   0   2         29.03         30.55         4.92 o                         
 -19   0   2         13.24         10.97         1.97 o                         
 -18   0   2        185.16        187.03         5.47 o                         
 -17   0   2          5.83          3.53         1.38 o                         
 -16   0   2        228.69        234.33         4.59 o                         
 -15   0   2          0.60         -1.17         1.17 o                         
 -14   0   2        244.66        257.80         4.95 o                         
 -13   0   2        225.87        230.59         4.22 o                         
 -12   0   2          7.25          7.37         1.36 o                         
 -11   0   2         71.87         67.80         2.60 o                         
 -10   0   2        163.33        162.98         4.70 o                         
  -9   0   2         33.73         22.33         1.38 o                         
  -8   0   2        917.57        862.87        16.43 o                         
  -7   0   2        489.25        468.54        11.33 o                         
  -6   0   2        912.18        863.86        16.76 o                         
  -5   0   2      13624.24      13649.03       244.59 o                         
  -4   0   2         15.83         12.94         1.55 o                         
  -3   0   2         15.53         11.16         1.94 o                         
  -2   0   2       3510.73       3177.32        58.01 o                         
  -1   0   2       3314.31       3214.62        58.26 o                         
   0   0   2        821.83        751.65        13.68 o                         
   1   0   2         44.39         40.53         4.61 o                         
   2   0   2         44.16         32.87         2.57 o                         
   3   0   2      17735.95      19044.84       830.01 o                         
   4   0   2        114.23        106.74         4.04 o                         
   5   0   2       1230.98       1184.59        19.68 o                         
   6   0   2         77.95         67.54         3.07 o                         
   7   0   2          0.07         -0.10         1.45 o                         
   8   0   2        143.88        169.88         4.25 o                         
   9   0   2        222.94        210.22         4.38 o                         
  10   0   2          3.14          3.58         1.13 o                         
  11   0   2        269.34        262.57         4.68 o                         
  12   0   2        332.52        340.10         5.75 o                         
  13   0   2        257.62        258.87         5.07 o                         
  14   0   2        304.89        305.29         5.39 o                         
  15   0   2        124.80        124.42         3.52 o                         
  16   0   2         25.87         25.82         1.91 o                         
  17   0   2          7.93          9.73         2.03 o                         
  18   0   2          0.03          1.58         1.60 o                         
  19   0   2         31.54         30.41         7.20 o                         
 -21   1   2         28.62         19.83         3.36 o                         
 -20   1   2        331.17        343.44        17.29 o                         
 -19   1   2          3.03          2.60         2.17 o                         
 -18   1   2          6.58          3.66         1.38 o                         
 -17   1   2         39.46         35.27         2.10 o                         
 -16   1   2         72.94         68.49         2.51 o                         
 -15   1   2        174.90        176.15         4.01 o                         
 -14   1   2        900.16        913.96        12.18 o                         
 -13   1   2         39.47         40.27         2.50 o                         
 -12   1   2        158.33        167.08         4.00 o                         
 -11   1   2         86.89         89.54         2.41 o                         
 -10   1   2       1981.54       1959.01        24.96 o                         
  -9   1   2       5671.49       5801.76        74.67 o                         
  -8   1   2       1193.26       1225.87        18.22 o                         
  -7   1   2       1742.80       1763.60        24.68 o                         
  -6   1   2        568.86        524.48         9.51 o                         
  -5   1   2       7505.86       7264.26       122.70 o                         
  -4   1   2        453.57        406.09        10.93 o                         
  -3   1   2       5752.62       5713.99       103.79 o                         
  -2   1   2       1167.66       1060.32        18.42 o                         
  -1   1   2       5817.38       5320.19        95.45 o                         
   0   1   2       1651.06       1480.57        34.06 o                         
   1   1   2       3654.99       3489.94        64.05 o                         
   2   1   2       2391.89       2198.52        42.35 o                         
   3   1   2       8750.45       8518.42       133.15 o                         
   4   1   2       1154.91       1112.92        24.47 o                         
   5   1   2       3245.51       3251.43        47.47 o                         
   6   1   2        729.33        754.23        14.53 o                         
   7   1   2       1034.28       1022.78        16.67 o                         
   8   1   2       2548.26       2565.29        32.68 o                         
   9   1   2        610.85        602.22         8.93 o                         
  10   1   2          9.17         10.53         1.23 o                         
  11   1   2         42.47         44.03         1.86 o                         
  12   1   2        314.04        326.22         5.35 o                         
  13   1   2         55.99         57.43         2.29 o                         
  14   1   2         89.92         90.89         3.37 o                         
  15   1   2         19.67         18.79         1.74 o                         
  16   1   2          5.36          6.26         1.36 o                         
  17   1   2         15.62         13.65         1.45 o                         
  18   1   2         90.97        100.91         3.77 o                         
  19   1   2          9.90          5.73         2.66 o                         
 -20   2   2         23.56         21.73         3.37 o                         
 -19   2   2         82.81         92.15         3.89 o                         
 -18   2   2        319.22        314.91         6.28 o                         
 -17   2   2        131.69        138.90         3.66 o                         
 -16   2   2        391.39        397.64         8.79 o                         
 -15   2   2        239.34        243.90         4.40 o                         
 -14   2   2        349.42        348.90         5.96 o                         
 -13   2   2         96.06         91.15         4.07 o                         
 -12   2   2        801.00        817.82        10.03 o                         
 -11   2   2       1997.64       2004.53        21.74 o                         
 -10   2   2        311.31        318.44         6.27 o                         
  -9   2   2        865.36        771.47        10.53 o                         
  -8   2   2        416.78        395.01         7.24 o                         
  -7   2   2       6933.11       7191.94        98.51 o                         
  -6   2   2       1325.27       1290.38        20.84 o                         
  -5   2   2        590.72        563.51        10.21 o                         
  -4   2   2        327.81        304.47         8.45 o                         
  -3   2   2        210.22        204.03         6.37 o                         
  -2   2   2        366.71        322.62         9.20 o                         
  -1   2   2        320.66        262.47         6.91 o                         
   0   2   2         20.50         20.35         3.92 o                         
   1   2   2         66.57         48.99         2.53 o                         
   2   2   2        649.76        620.76        12.88 o                         
   3   2   2         80.73         76.40         4.06 o                         
   4   2   2        383.47        354.38         8.93 o                         
   5   2   2       2166.07       2047.86        34.71 o                         
   6   2   2        575.23        533.78         9.50 o                         
   7   2   2        862.73        855.13        15.59 o                         
   8   2   2        249.22        237.94         5.52 o                         
   9   2   2        210.61        223.42         5.08 o                         
  10   2   2       1061.90       1072.28        13.67 o                         
  11   2   2        414.41        388.79         8.13 o                         
  12   2   2        147.61        144.87         5.02 o                         
  13   2   2        114.52        112.27         2.80 o                         
  14   2   2         62.03         59.79         2.47 o                         
  15   2   2         65.31         71.77         3.28 o                         
  16   2   2          0.46          2.40         1.16 o                         
  17   2   2          9.10         10.22         1.42 o                         
  18   2   2          0.24          0.74         1.43 o                         
  19   2   2         49.04         50.01         4.60 o                         
 -19   3   2          4.92          5.17         1.11 o                         
 -18   3   2        301.53        265.79         6.86 o                         
 -17   3   2         87.89         88.17         3.33 o                         
 -16   3   2        269.79        260.05         4.83 o                         
 -15   3   2         72.82         71.41         2.41 o                         
 -14   3   2        313.31        298.90         6.95 o                         
 -13   3   2        792.58        735.14        14.54 o                         
 -12   3   2        172.29        157.94         3.19 o                         
 -11   3   2         67.71         69.57         2.79 o                         
 -10   3   2         39.77         39.40         1.93 o                         
  -9   3   2          5.69          4.19         0.95 o                         
  -8   3   2         26.25         20.87         1.78 o                         
  -7   3   2        453.31        468.99         8.64 o                         
  -6   3   2          6.67          3.66         1.01 o                         
  -5   3   2        341.45        399.97        12.01 o                         
  -4   3   2         55.52         63.74         3.73 o                         
  -3   3   2       1690.78       1633.63        31.26 o                         
  -2   3   2        876.77        848.17        19.88 o                         
  -1   3   2        700.70        671.17        13.30 o                         
   0   3   2        830.20        763.80        17.62 o                         
   1   3   2       1015.95        996.87        24.92 o                         
   2   3   2       1981.97       1742.69        36.84 o                         
   3   3   2        131.79        112.20         4.00 o                         
   4   3   2        207.89        175.46         6.47 o                         
   5   3   2        149.34        154.19         6.60 o                         
   6   3   2         99.33         97.87         5.39 o                         
   7   3   2        418.42        402.05         7.15 o                         
   8   3   2         37.93         39.56         1.74 o                         
   9   3   2         39.66         36.29         1.93 o                         
  10   3   2        187.35        181.79         3.71 o                         
  11   3   2        138.91        136.29         3.27 o                         
  12   3   2         36.25         30.64         1.61 o                         
  13   3   2         40.62         39.49         1.80 o                         
  14   3   2         61.09         56.10         2.53 o                         
  15   3   2        169.39        169.86         3.76 o                         
  16   3   2         51.88         60.11         2.62 o                         
  17   3   2         25.58         22.39         1.53 o                         
  18   3   2         14.24         13.15         1.78 o                         
 -18   4   2         79.54         65.59         4.79 o                         
 -17   4   2          7.76          7.40         1.66 o                         
 -16   4   2        379.32        331.88         6.74 o                         
 -15   4   2        114.99        117.86         2.79 o                         
 -14   4   2         46.19         46.35         1.83 o                         
 -13   4   2        143.40        122.87         4.41 o                         
 -12   4   2          4.97          2.40         1.04 o                         
 -11   4   2         14.17         21.50         3.12 o                         
 -10   4   2         64.35         65.29         4.15 o                         
  -9   4   2        353.47        280.20         5.83 o                         
  -8   4   2         85.00         83.93         2.98 o                         
  -7   4   2        349.41        370.66        16.64 o                         
  -6   4   2        131.75        126.59         4.10 o                         
  -5   4   2        581.50        522.68        12.79 o                         
  -4   4   2         49.83         43.26         2.35 o                         
  -3   4   2         41.19         27.36         5.32 o                         
  -2   4   2        100.66         96.16         5.67 o                         
  -1   4   2        316.28        290.41        11.29 o                         
   0   4   2        273.45        257.17        10.39 o                         
   1   4   2        146.73        138.79         7.43 o                         
   2   4   2         77.36         83.88         3.26 o                         
   3   4   2        213.59        204.64         9.38 o                         
   4   4   2        205.62        177.81         6.62 o                         
   5   4   2        104.24         99.26         5.42 o                         
   6   4   2         76.59         66.80         2.47 o                         
   7   4   2         31.57         21.78         1.83 o                         
   8   4   2          0.91         -0.36         1.57 o                         
   9   4   2         54.15         53.87         2.64 o                         
  10   4   2          1.53          2.68         2.01 o                         
  11   4   2        143.23        133.57         3.46 o                         
  12   4   2         25.47         23.46         1.84 o                         
  13   4   2        108.74        103.86         2.65 o                         
  14   4   2         28.45         25.56         1.37 o                         
  15   4   2         75.39         76.63         3.41 o                         
  16   4   2          5.27          4.89         1.09 o                         
 -16   5   2         34.29         29.75         3.34 o                         
 -15   5   2          4.17          5.64         1.14 o                         
 -14   5   2          5.15          3.85         0.86 o                         
 -13   5   2         22.50         23.50         1.48 o                         
 -12   5   2        136.57        118.72         2.74 o                         
 -11   5   2        593.19        495.90         8.78 o                         
 -10   5   2         80.39         70.75         2.54 o                         
  -9   5   2        127.06        103.26         2.79 o                         
  -8   5   2        124.19        115.60         3.01 o                         
  -7   5   2        240.94        169.41         4.63 o                         
  -6   5   2        176.60        152.15         5.13 o                         
  -5   5   2         18.29          9.22         1.43 o                         
  -4   5   2         39.07         40.36         2.25 o                         
  -3   5   2        148.83        121.03         7.17 o                         
  -2   5   2         49.87         52.56         3.23 o                         
  -1   5   2         96.61         92.82         5.44 o                         
   0   5   2          2.67          0.51         3.30 o                         
   1   5   2         20.04         18.97         3.02 o                         
   2   5   2          0.16         -0.27         1.41 o                         
   3   5   2         18.30         17.42         5.88 o                         
   4   5   2         11.97          7.12         3.12 o                         
   5   5   2         87.86         76.67         2.99 o                         
   6   5   2         38.76         38.74         2.29 o                         
   7   5   2          6.81          9.08         1.21 o                         
   8   5   2        171.76        169.75         5.00 o                         
   9   5   2          6.28          6.15         1.08 o                         
  10   5   2         44.53         39.64         1.90 o                         
  11   5   2          6.44          5.71         0.91 o                         
  12   5   2          9.42          6.64         1.21 o                         
  13   5   2          2.48          3.22         0.89 o                         
  14   5   2          5.41          4.56         1.59 o                         
 -13   6   2         65.33         75.58         4.09 o                         
 -12   6   2        142.44        131.06         4.89 o                         
 -11   6   2         44.32         38.69         2.40 o                         
 -10   6   2         94.19         87.79         2.85 o                         
  -9   6   2         60.09         52.31         2.06 o                         
  -8   6   2        238.87        204.33         5.31 o                         
  -7   6   2        373.68        296.14         6.85 o                         
  -6   6   2        118.74        104.13         4.46 o                         
  -5   6   2        223.85        167.64         4.54 o                         
  -4   6   2         44.23         36.29         3.38 o                         
  -3   6   2         61.74         53.06         2.85 o                         
  -2   6   2         18.20         10.99         1.76 o                         
  -1   6   2         10.90         10.96         1.88 o                         
   0   6   2         11.93         16.58         4.04 o                         
   1   6   2         54.04         51.30         6.86 o                         
   2   6   2         19.93         15.83         2.80 o                         
   3   6   2         21.12         19.02         2.23 o                         
   4   6   2         44.14         42.61         3.99 o                         
   5   6   2         70.95         64.63         3.17 o                         
   6   6   2         10.33         10.50         1.64 o                         
   7   6   2         16.97         13.55         1.25 o                         
   8   6   2          6.07          6.34         1.39 o                         
   9   6   2          7.94          8.48         1.24 o                         
  10   6   2         12.11         10.26         1.97 o                         
  11   6   2          2.91          3.34         1.29 o                         
  12   6   2         18.26         18.76         1.94 o                         
   3   7   2          4.78         -3.12         3.12 o                         
   6   7   2          7.75          9.84         1.55 o                         
  -9  -7   3        354.14        351.12         8.10 o                         
  -8  -7   3         58.14         61.63         1.41 o                         
  -7  -7   3         12.77         11.12         0.69 o                         
  -6  -7   3         21.49         26.62         1.03 o                         
  -5  -7   3         21.33         24.74         0.89 o                         
  -4  -7   3         38.12         41.06         1.18 o                         
  -3  -7   3         34.38         36.29         1.16 o                         
  -2  -7   3         99.81        101.50         1.90 o                         
  -1  -7   3         60.98         61.75         1.47 o                         
   0  -7   3         18.62         22.12         0.78 o                         
   1  -7   3         27.83         26.63         1.00 o                         
   2  -7   3          4.06          2.70         0.57 o                         
   3  -7   3         67.01         71.93         1.70 o                         
   4  -7   3         47.76         52.45         1.39 o                         
   5  -7   3          3.14          3.32         0.60 o                         
   6  -7   3          7.89          7.14         1.26 o                         
   7  -7   3         12.06         16.05         2.14 o                         
 -13  -6   3         88.31         76.72         3.01 o                         
 -12  -6   3         62.00         71.05         2.79 o                         
 -11  -6   3         34.23         32.99         1.20 o                         
 -10  -6   3          7.52          7.62         0.73 o                         
  -9  -6   3        470.82        499.78         7.03 o                         
  -8  -6   3        112.20        116.37         2.26 o                         
  -7  -6   3         58.31         65.33         1.74 o                         
  -6  -6   3        150.23        160.50         2.80 o                         
  -5  -6   3        615.14        669.76         8.18 o                         
  -4  -6   3         73.43         85.54         1.88 o                         
  -3  -6   3         15.78         14.25         0.92 o                         
  -2  -6   3        187.84        195.88         3.02 o                         
  -1  -6   3         20.91         21.50         1.07 o                         
   0  -6   3         35.79         43.33         1.35 o                         
   1  -6   3          8.63          8.86         0.79 o                         
   2  -6   3         24.35         26.71         1.01 o                         
   3  -6   3         46.20         50.84         1.28 o                         
   4  -6   3          7.53          6.60         0.75 o                         
   5  -6   3         15.28         16.21         0.90 o                         
   6  -6   3         43.51         48.46         1.49 o                         
   7  -6   3         23.99         24.19         1.09 o                         
   8  -6   3         20.46         19.74         0.91 o                         
   9  -6   3          3.84          3.21         0.69 o                         
  10  -6   3         21.03         25.86         1.78 o                         
  11  -6   3         47.13         45.60         1.68 o                         
 -16  -5   3        176.69        161.00         5.01 o                         
 -15  -5   3         61.87         60.41         2.39 o                         
 -14  -5   3         58.87         68.24         1.87 o                         
 -13  -5   3         94.19         98.79         2.41 o                         
 -12  -5   3        284.04        267.79         4.06 o                         
 -11  -5   3        122.62        132.40         2.63 o                         
 -10  -5   3          5.77          7.16         0.88 o                         
  -9  -5   3         36.34         33.91         1.48 o                         
  -8  -5   3         20.02         21.48         1.23 o                         
  -7  -5   3        225.17        230.75         3.61 o                         
  -6  -5   3        114.15        116.43         2.27 o                         
  -5  -5   3         58.00         68.25         1.80 o                         
  -4  -5   3        183.71        187.82         3.22 o                         
  -3  -5   3          2.99          1.11         0.81 o                         
  -2  -5   3        108.53        117.94         2.60 o                         
  -1  -5   3         49.04         66.57         2.10 o                         
   0  -5   3         21.10         25.26         1.31 o                         
   1  -5   3          6.55          6.72         0.92 o                         
   2  -5   3         19.67         20.33         1.10 o                         
   3  -5   3         18.80         22.84         1.05 o                         
   4  -5   3         86.23         95.23         1.90 o                         
   5  -5   3        323.20        361.40         4.35 o                         
   6  -5   3         32.86         37.84         1.32 o                         
   7  -5   3        117.93        120.97         2.92 o                         
   8  -5   3         60.41         61.00         1.75 o                         
   9  -5   3          5.39          4.92         0.83 o                         
  10  -5   3         18.66         18.74         1.46 o                         
  11  -5   3         15.67         15.24         1.12 o                         
  12  -5   3         14.58         12.61         1.01 o                         
  13  -5   3         42.46         43.16         1.79 o                         
  14  -5   3         27.59         25.01         1.59 o                         
 -18  -4   3          4.12          4.00         1.25 o                         
 -17  -4   3         35.38         38.34         1.91 o                         
 -16  -4   3        137.69        137.50         3.03 o                         
 -15  -4   3         40.60         39.62         2.14 o                         
 -14  -4   3        396.00        403.76         6.39 o                         
 -13  -4   3        106.12        106.74         2.57 o                         
 -12  -4   3         72.77         83.01         2.28 o                         
 -11  -4   3          5.75          9.05         1.06 o                         
 -10  -4   3         59.45         55.85         1.76 o                         
  -9  -4   3        331.59        348.79         6.35 o                         
  -8  -4   3          0.87          1.55         0.99 o                         
  -7  -4   3         61.11         74.30         2.04 o                         
  -6  -4   3        180.27        208.24         3.96 o                         
  -5  -4   3         18.48         19.70         1.26 o                         
  -4  -4   3        119.10        143.10         3.32 o                         
  -3  -4   3        109.30        120.73         2.73 o                         
  -2  -4   3        189.35        198.51         3.79 o                         
  -1  -4   3         61.96         71.15         2.44 o                         
   0  -4   3        305.76        336.97         6.45 o                         
   1  -4   3        269.73        355.24         5.73 o                         
   2  -4   3        235.82        270.56         3.95 o                         
   3  -4   3        484.65        549.44         6.68 o                         
   4  -4   3         80.41         88.33         2.04 o                         
   5  -4   3        479.26        568.95         7.13 o                         
   6  -4   3         75.06         82.79         2.33 o                         
   7  -4   3        234.47        246.91         4.53 o                         
   8  -4   3        157.38        181.72         3.31 o                         
   9  -4   3        125.78        117.58         2.63 o                         
  10  -4   3        163.79        171.15         3.76 o                         
  11  -4   3         48.30         46.11         1.84 o                         
  12  -4   3         19.57         21.17         1.45 o                         
  13  -4   3         16.17         15.06         1.30 o                         
  14  -4   3        197.09        198.17         4.62 o                         
  15  -4   3         17.25         12.99         1.19 o                         
  16  -4   3         24.40         24.91         1.70 o                         
 -19  -3   3        139.99        134.53         4.71 o                         
 -18  -3   3        679.75        662.63        12.58 o                         
 -17  -3   3         76.73         70.21         2.78 o                         
 -16  -3   3        316.38        308.14         5.97 o                         
 -15  -3   3         29.85         31.52         2.14 o                         
 -14  -3   3        508.13        480.84        12.94 o                         
 -13  -3   3        121.54        123.16         3.03 o                         
 -12  -3   3        385.46        399.16         7.16 o                         
 -11  -3   3        239.79        257.68         4.49 o                         
 -10  -3   3         34.32         36.38         1.54 o                         
  -9  -3   3         16.55         16.06         1.45 o                         
  -8  -3   3        175.71        198.03         5.46 o                         
  -7  -3   3        229.68        236.87         7.53 o                         
  -6  -3   3         22.68         19.54         2.57 o                         
  -5  -3   3        142.02        148.50         6.88 o                         
  -4  -3   3        201.40        204.91         7.43 o                         
  -3  -3   3         55.64         65.13         4.21 o                         
  -2  -3   3        173.12        184.69        12.43 o                         
  -1  -3   3        253.97        310.42        17.72 o                         
   0  -3   3        227.96        226.43         7.98 o                         
   1  -3   3        580.31        642.09        16.83 o                         
   2  -3   3        561.56        597.14        15.95 o                         
   3  -3   3       1815.35       1817.91        41.84 o                         
   4  -3   3        189.54        196.36        15.18 o                         
   5  -3   3          7.22         13.58         4.24 o                         
   6  -3   3         39.63         48.64         3.45 o                         
   7  -3   3         41.83         42.68         1.91 o                         
   8  -3   3         40.62         37.26         1.62 o                         
   9  -3   3         98.17        109.46         2.47 o                         
  10  -3   3         85.48         88.28         2.51 o                         
  11  -3   3         63.59         64.68         3.41 o                         
  12  -3   3         20.04         19.23         1.83 o                         
  13  -3   3          5.12          4.70         1.25 o                         
  14  -3   3        128.11        128.60         3.09 o                         
  15  -3   3         13.58         12.13         1.49 o                         
  16  -3   3         70.85         71.71         3.95 o                         
  17  -3   3         44.36         49.07         2.66 o                         
 -20  -2   3         94.99        101.68         4.03 o                         
 -19  -2   3          2.77          1.80         1.43 o                         
 -18  -2   3        225.19        218.40         7.13 o                         
 -17  -2   3         76.31         75.28         4.63 o                         
 -16  -2   3        496.45        509.53         8.68 o                         
 -15  -2   3         93.24         93.54         3.19 o                         
 -14  -2   3       1658.61       1647.96        21.83 o                         
 -13  -2   3        190.56        200.64         4.24 o                         
 -12  -2   3        573.93        622.97         8.26 o                         
 -11  -2   3         84.66        103.20         2.81 o                         
 -10  -2   3        424.29        434.53         8.17 o                         
  -9  -2   3         80.06        100.77         3.53 o                         
  -8  -2   3        682.19        757.76        19.20 o                         
  -7  -2   3       2072.10       2288.31        58.92 o                         
  -6  -2   3        158.42        168.77         5.51 o                         
  -5  -2   3        121.65        103.48         6.56 o                         
  -4  -2   3        118.48         99.79         5.89 o                         
  -3  -2   3        104.36        102.01         8.98 o                         
  -2  -2   3        557.16        569.06        18.88 o                         
  -1  -2   3        440.49        444.48        16.21 o                         
   0  -2   3        239.97        233.36        11.42 o                         
   1  -2   3         14.00         17.93         2.28 o                         
   2  -2   3        339.90        354.81         8.48 o                         
   3  -2   3        250.33        267.52        13.54 o                         
   4  -2   3        166.25        202.45         9.84 o                         
   5  -2   3       1845.70       2136.75        33.00 o                         
   6  -2   3        144.48        162.19         4.52 o                         
   7  -2   3       1163.55       1118.86        20.45 o                         
   8  -2   3        358.35        411.68        12.55 o                         
   9  -2   3        259.28        275.56         4.75 o                         
  10  -2   3       1000.07       1111.37        15.14 o                         
  11  -2   3          0.27          0.02         1.10 o                         
  12  -2   3        596.48        597.27        10.16 o                         
  13  -2   3        244.22        259.42         8.46 o                         
  14  -2   3         57.41         51.13         2.60 o                         
  15  -2   3         40.32         40.46         2.36 o                         
  16  -2   3        293.60        302.55         8.01 o                         
  17  -2   3        126.91        128.14         3.60 o                         
  18  -2   3         93.50         98.64         6.61 o                         
 -21  -1   3         13.05         12.84         2.53 o                         
 -20  -1   3        384.66        371.61        10.93 o                         
 -19  -1   3         65.03         78.28         3.64 o                         
 -18  -1   3         20.07         16.94         2.10 o                         
 -17  -1   3        150.06        157.92         4.70 o                         
 -16  -1   3        728.59        728.66        13.64 o                         
 -15  -1   3        148.46        150.45         3.86 o                         
 -14  -1   3        828.73        858.72        13.62 o                         
 -13  -1   3        151.41        153.16         3.59 o                         
 -12  -1   3          8.09          8.35         1.32 o                         
 -11  -1   3        400.72        401.55         7.74 o                         
 -10  -1   3       1829.55       1901.32        27.85 o                         
  -9  -1   3       1554.61       1701.55        24.37 o                         
  -8  -1   3        209.33        230.31         5.22 o                         
  -7  -1   3        369.75        414.16         9.49 o                         
  -6  -1   3         59.08         64.85         2.91 o                         
  -5  -1   3       1343.19       1331.17        23.17 o                         
  -4  -1   3       1890.41       1774.58        32.18 o                         
  -3  -1   3         59.01         64.06         2.54 o                         
  -2  -1   3       9996.81      10543.69       207.57 o                         
  -1  -1   3        783.96        783.25        15.61 o                         
   0  -1   3       1063.46       1079.32        22.91 o                         
   1  -1   3       1706.53       1706.87        33.90 o                         
   2  -1   3        268.66        270.93         7.59 o                         
   3  -1   3      10169.21       9836.21       305.75 o                         
   4  -1   3        537.22        588.04        19.53 o                         
   5  -1   3       4933.75       4733.93        85.68 o                         
   6  -1   3        620.21        630.92        13.97 o                         
   7  -1   3       3275.27       3380.48        57.72 o                         
   8  -1   3       2389.16       2425.33        42.45 o                         
   9  -1   3         10.03          8.98         1.38 o                         
  10  -1   3        113.96        104.63         3.50 o                         
  11  -1   3          3.59          3.04         1.10 o                         
  12  -1   3        103.98        117.01         3.02 o                         
  13  -1   3         16.92         17.99         1.61 o                         
  14  -1   3         87.87         84.41         2.98 o                         
  15  -1   3         77.59         78.40         2.98 o                         
  16  -1   3         50.75         54.28         2.85 o                         
  17  -1   3         28.99         22.45         2.17 o                         
  18  -1   3        290.57        282.99         7.62 o                         
  19  -1   3         80.71         89.38         6.19 o                         
 -20   0   3         20.25         17.42         2.10 o                         
 -19   0   3          0.17          2.59         2.12 o                         
 -18   0   3        754.28        739.17        15.07 o                         
 -17   0   3          0.38         -0.02         1.28 o                         
 -16   0   3         59.82         68.86         2.36 o                         
 -15   0   3          2.05          1.45         1.94 o                         
 -14   0   3       1782.08       1805.59        22.35 o                         
 -13   0   3        135.13        135.22         3.68 o                         
 -12   0   3          1.41          3.31         1.52 o                         
 -11   0   3          0.67          1.03         1.07 o                         
 -10   0   3        445.64        459.29         7.67 o                         
  -9   0   3       1006.54        981.16        14.39 o                         
  -8   0   3          2.54          3.18         1.65 o                         
  -7   0   3          5.51          7.31         1.42 o                         
  -6   0   3          0.90          1.24         1.47 o                         
  -5   0   3       1665.56       1557.23        26.95 o                         
  -4   0   3         40.32         33.89         2.67 o                         
  -3   0   3        778.65        719.38        15.92 o                         
  -2   0   3        746.19        662.22        18.78 o                         
  -1   0   3        148.11        131.35         4.01 o                         
   0   0   3        416.13        375.45         9.04 o                         
   1   0   3         69.00         53.67         3.17 o                         
   2   0   3       1533.73       1400.81        29.78 o                         
   3   0   3       5093.11       4921.62        89.29 o                         
   4   0   3         82.76         91.14         5.15 o                         
   5   0   3       2234.94       2162.16        36.47 o                         
   6   0   3         30.56         33.32         2.36 o                         
   7   0   3         65.52         68.14         3.38 o                         
   8   0   3         53.16         50.22         2.16 o                         
   9   0   3         39.67         41.78         2.71 o                         
  10   0   3          0.02          0.16         0.97 o                         
  11   0   3         40.75         40.52         1.80 o                         
  12   0   3        178.32        183.90         3.94 o                         
  13   0   3        406.78        395.96         7.08 o                         
  14   0   3        241.19        231.97         5.24 o                         
  15   0   3        139.93        136.91         3.78 o                         
  16   0   3         75.00         79.34         2.97 o                         
  17   0   3        125.16        131.90         4.37 o                         
  18   0   3         94.68         89.61         5.62 o                         
  19   0   3          5.70          6.46         2.59 o                         
 -21   1   3         13.19          8.30         2.39 o                         
 -20   1   3        383.93        366.74        10.93 o                         
 -19   1   3         63.69         67.50         3.32 o                         
 -18   1   3         19.79         20.35         1.80 o                         
 -17   1   3        151.36        165.17         3.91 o                         
 -16   1   3        734.15        773.60        11.78 o                         
 -15   1   3        148.58        148.93         3.33 o                         
 -14   1   3        825.70        842.10        11.75 o                         
 -13   1   3        150.62        148.04         2.91 o                         
 -12   1   3          8.42         10.28         1.19 o                         
 -11   1   3        401.59        411.44         7.40 o                         
 -10   1   3       1830.89       1873.27        23.40 o                         
  -9   1   3       1550.05       1600.08        20.33 o                         
  -8   1   3        210.05        211.86         5.00 o                         
  -7   1   3        370.67        378.78         8.55 o                         
  -6   1   3         58.50         61.24         2.25 o                         
  -5   1   3       1344.34       1363.32        29.04 o                         
  -4   1   3       1874.94       1736.77        34.89 o                         
  -3   1   3         58.90         64.08         3.93 o                         
  -2   1   3      10017.32       9505.85       157.04 o                         
  -1   1   3        785.45        703.82        14.87 o                         
   0   1   3       1061.48        944.21        18.97 o                         
   1   1   3       1700.07       1552.47        36.98 o                         
   2   1   3        268.64        251.08         7.62 o                         
   3   1   3      10150.71       9750.18       152.35 o                         
   4   1   3        536.47        507.24        12.53 o                         
   5   1   3       4921.12       4823.39        69.24 o                         
   6   1   3        621.12        587.85        11.46 o                         
   7   1   3       3281.24       3296.82        42.58 o                         
   8   1   3       2385.68       2428.13        30.03 o                         
   9   1   3          9.82          9.25         1.27 o                         
  10   1   3        114.12        103.73         3.00 o                         
  11   1   3          3.70          2.49         1.14 o                         
  12   1   3        102.29        107.10         3.14 o                         
  13   1   3         17.11         16.99         1.55 o                         
  14   1   3         88.79         93.95         3.10 o                         
  15   1   3         77.51         74.42         2.78 o                         
  16   1   3         51.42         53.72         2.45 o                         
  17   1   3         29.89         25.53         1.84 o                         
  18   1   3        290.68        268.28        18.45 o                         
  19   1   3         81.10         93.49         6.28 o                         
 -20   2   3         95.63        102.81         8.89 o                         
 -19   2   3          2.94          3.03         1.10 o                         
 -18   2   3        224.94        223.78         4.83 o                         
 -17   2   3         76.14         80.46         3.89 o                         
 -16   2   3        498.25        507.99         8.02 o                         
 -15   2   3         92.61         88.57         2.88 o                         
 -14   2   3       1652.80       1666.55        20.51 o                         
 -13   2   3        189.64        189.72         4.37 o                         
 -12   2   3        576.46        597.60         7.94 o                         
 -11   2   3         86.07         99.19         2.35 o                         
 -10   2   3        425.89        402.67         6.48 o                         
  -9   2   3         80.16         85.63         2.79 o                         
  -8   2   3        682.28        680.79        10.76 o                         
  -7   2   3       2078.46       1987.12        27.94 o                         
  -6   2   3        160.36        169.29         5.49 o                         
  -5   2   3        122.88        105.95         3.54 o                         
  -4   2   3        116.12        112.87         6.70 o                         
  -3   2   3        104.53         92.98         4.92 o                         
  -2   2   3        558.32        528.27        12.78 o                         
  -1   2   3        438.87        373.63        12.00 o                         
   0   2   3        237.15        191.31         7.11 o                         
   1   2   3         14.21         14.99         1.16 o                         
   2   2   3        341.15        301.21        10.43 o                         
   3   2   3        249.67        244.66         8.99 o                         
   4   2   3        167.05        195.97         7.55 o                         
   5   2   3       1849.30       1975.22        30.60 o                         
   6   2   3        145.08        152.86         4.15 o                         
   7   2   3       1158.08       1077.48        16.55 o                         
   8   2   3        356.56        365.06         7.55 o                         
   9   2   3        262.02        247.38         4.68 o                         
  10   2   3        990.17        998.38        12.75 o                         
  11   2   3          0.26         -0.20         1.01 o                         
  12   2   3        593.81        572.33         8.23 o                         
  13   2   3        245.20        257.76         6.79 o                         
  14   2   3         57.43         51.30         2.39 o                         
  15   2   3         40.50         40.95         2.07 o                         
  16   2   3        292.74        298.96         6.63 o                         
  17   2   3        127.52        125.36         3.81 o                         
  18   2   3         93.14         96.49         5.40 o                         
 -19   3   3        139.80        133.52         4.00 o                         
 -18   3   3        681.18        649.82        13.58 o                         
 -17   3   3         76.48         72.86         2.30 o                         
 -16   3   3        315.18        314.97         6.19 o                         
 -15   3   3         29.90         29.50         1.50 o                         
 -14   3   3        513.66        490.49         7.62 o                         
 -13   3   3        121.77        118.80         3.45 o                         
 -12   3   3        388.04        374.86         8.48 o                         
 -11   3   3        238.76        235.52         5.61 o                         
 -10   3   3         34.38         33.57         1.72 o                         
  -9   3   3         16.17         14.87         1.31 o                         
  -8   3   3        175.90        164.12         3.77 o                         
  -7   3   3        227.86        220.25         5.24 o                         
  -6   3   3         23.04         20.94         1.64 o                         
  -5   3   3        142.49        124.60         3.87 o                         
  -4   3   3        201.13        178.12         5.38 o                         
  -3   3   3         55.04         50.89         2.87 o                         
  -2   3   3        172.88        156.01         5.86 o                         
  -1   3   3        253.38        247.30         6.50 o                         
   0   3   3        226.79        190.46         6.42 o                         
   1   3   3        577.42        503.96        29.91 o                         
   2   3   3        561.02        515.15        17.21 o                         
   3   3   3       1818.87       1596.74        22.84 o                         
   4   3   3        190.10        186.59         6.09 o                         
   5   3   3          7.01          6.29         1.26 o                         
   6   3   3         40.02         39.92         2.35 o                         
   7   3   3         42.39         36.72         1.83 o                         
   8   3   3         40.46         36.17         1.83 o                         
   9   3   3         98.79         97.07         2.61 o                         
  10   3   3         84.48         80.38         2.64 o                         
  11   3   3         63.66         63.46         2.20 o                         
  12   3   3         20.36         16.33         1.19 o                         
  13   3   3          5.20          7.20         1.16 o                         
  14   3   3        127.17        127.58         3.20 o                         
  15   3   3         14.37         14.03         1.50 o                         
  16   3   3         70.28         78.63         2.89 o                         
  17   3   3         43.66         51.02         2.45 o                         
 -18   4   3          4.15          3.11         1.10 o                         
 -17   4   3         35.30         34.99         1.64 o                         
 -16   4   3        135.86        129.16         3.04 o                         
 -15   4   3         40.41         40.27         1.61 o                         
 -14   4   3        394.58        385.61         7.20 o                         
 -13   4   3        106.75        101.95         3.07 o                         
 -12   4   3         72.25         75.56         2.31 o                         
 -11   4   3          6.10          8.48         1.45 o                         
 -10   4   3         59.75         49.94         2.06 o                         
  -9   4   3        331.95        295.71         8.36 o                         
  -8   4   3          0.90          1.28         1.36 o                         
  -7   4   3         62.17         59.92         2.45 o                         
  -6   4   3        182.76        172.87         6.13 o                         
  -5   4   3         18.68         14.29         1.72 o                         
  -4   4   3        118.97        111.10         6.08 o                         
  -3   4   3        109.07         91.58         5.42 o                         
  -2   4   3        188.32        151.83         7.40 o                         
  -1   4   3         62.33         51.95         4.68 o                         
   0   4   3        304.01        257.43        13.02 o                         
   1   4   3        268.88        276.23         9.71 o                         
   2   4   3        235.92        202.70        11.60 o                         
   3   4   3        482.60        435.81        13.57 o                         
   4   4   3         80.17         68.45         3.23 o                         
   5   4   3        481.97        441.23         8.92 o                         
   6   4   3         74.65         65.57         3.27 o                         
   7   4   3        234.77        214.19         6.80 o                         
   8   4   3        155.31        166.50         4.29 o                         
   9   4   3        126.40        104.83         3.02 o                         
  10   4   3        165.08        150.49         3.48 o                         
  11   4   3         48.36         46.67         1.83 o                         
  12   4   3         20.28         20.21         1.43 o                         
  13   4   3         16.08         13.62         1.11 o                         
  14   4   3        198.42        196.07         4.37 o                         
  15   4   3         17.01         15.18         1.46 o                         
  16   4   3         24.04         25.27         2.01 o                         
 -16   5   3        176.54        152.17         8.78 o                         
 -15   5   3         61.55         59.04         1.97 o                         
 -14   5   3         59.46         66.64         2.12 o                         
 -13   5   3         93.41         86.85         2.46 o                         
 -12   5   3        284.29        242.53         4.50 o                         
 -11   5   3        123.71        121.13         2.96 o                         
 -10   5   3          5.91          8.02         1.03 o                         
  -9   5   3         36.01         30.21         1.53 o                         
  -8   5   3         20.17         19.46         1.36 o                         
  -7   5   3        225.68        194.88         7.06 o                         
  -6   5   3        114.05         96.88         4.31 o                         
  -5   5   3         58.13         55.77         2.86 o                         
  -4   5   3        182.01        151.76         7.64 o                         
  -3   5   3          2.92          0.76         1.28 o                         
  -2   5   3        107.43         99.19         4.93 o                         
  -1   5   3         49.25         52.58         2.89 o                         
   0   5   3         21.65         21.45         2.51 o                         
   1   5   3          6.61          8.26         2.00 o                         
   2   5   3         19.82         16.52         2.32 o                         
   3   5   3         18.50         16.86         5.95 o                         
   4   5   3         86.97         81.37         4.49 o                         
   5   5   3        325.57        296.93         7.08 o                         
   6   5   3         32.58         31.35         1.95 o                         
   7   5   3        120.03        109.51         3.42 o                         
   8   5   3         60.74         53.43         2.65 o                         
   9   5   3          5.42          5.15         1.00 o                         
  10   5   3         18.05         17.00         1.60 o                         
  11   5   3         15.71         14.77         1.12 o                         
  12   5   3         15.27         15.36         1.13 o                         
  13   5   3         42.14         52.11         3.49 o                         
  14   5   3         27.57         30.53         3.30 o                         
 -13   6   3         87.92         87.21         4.63 o                         
 -12   6   3         62.82         75.94         4.54 o                         
 -11   6   3         33.71         33.21         2.37 o                         
 -10   6   3          7.55          7.72         1.25 o                         
  -9   6   3        475.45        411.36         8.14 o                         
  -8   6   3        112.17         89.86         2.67 o                         
  -7   6   3         58.62         58.48         3.89 o                         
  -6   6   3        150.92        129.87         3.79 o                         
  -5   6   3        615.51        542.13        14.72 o                         
  -4   6   3         73.33         75.01         3.22 o                         
  -3   6   3         15.65         13.51         2.79 o                         
  -2   6   3        190.13        147.16         6.34 o                         
  -1   6   3         20.75         17.21         4.27 o                         
   0   6   3         35.43         34.33         3.02 o                         
   1   6   3          8.43          6.50         1.54 o                         
   2   6   3         24.61         22.73         5.59 o                         
   3   6   3         45.71         46.61         2.83 o                         
   4   6   3          7.75          6.53         1.31 o                         
   5   6   3         15.27         12.33         1.39 o                         
   6   6   3         43.02         38.69         1.98 o                         
   7   6   3         24.14         21.52         1.34 o                         
   8   6   3         20.37         19.20         1.60 o                         
   9   6   3          3.85          4.22         0.92 o                         
  10   6   3         21.04         20.54         1.55 o                         
  11   6   3         47.47         51.63         3.22 o                         
   1   7   3         27.26         23.32         2.32 o                         
   2   7   3          3.86          5.17         3.19 o                         
   3   7   3         66.95         56.81         2.94 o                         
   4   7   3         47.80         45.68         3.32 o                         
   6   7   3          8.16          4.20         1.22 o                         
  -9  -7   4          2.27          2.33         0.73 o                         
  -8  -7   4          3.91          2.02         0.47 o                         
  -7  -7   4          4.71          4.72         0.56 o                         
  -6  -7   4         75.21         77.90         1.61 o                         
  -5  -7   4          4.81          6.11         0.56 o                         
  -4  -7   4          8.51          7.19         0.57 o                         
  -3  -7   4          3.79          4.06         0.56 o                         
  -2  -7   4          6.45          8.49         0.66 o                         
  -1  -7   4         96.94        100.24         2.03 o                         
   0  -7   4         90.46         93.66         1.88 o                         
   1  -7   4         11.33         14.79         0.74 o                         
   2  -7   4          3.10          3.96         0.62 o                         
   3  -7   4         68.80         75.94         1.94 o                         
   4  -7   4         33.65         35.87         2.14 o                         
   5  -7   4         15.28         15.52         1.31 o                         
   6  -7   4         99.63        110.39         5.88 o                         
 -13  -6   4         90.71         77.89         2.07 o                         
 -12  -6   4         11.29         13.22         0.94 o                         
 -11  -6   4        183.58        186.60         3.00 o                         
 -10  -6   4         34.68         39.53         1.41 o                         
  -9  -6   4        230.77        264.45         4.28 o                         
  -8  -6   4        130.56        137.97         2.42 o                         
  -7  -6   4         38.44         44.53         1.40 o                         
  -6  -6   4        145.26        166.16         2.84 o                         
  -5  -6   4         86.90        100.48         2.06 o                         
  -4  -6   4        187.75        201.46         3.01 o                         
  -3  -6   4        221.20        228.63         3.20 o                         
  -2  -6   4         12.13         15.50         0.93 o                         
  -1  -6   4        105.42        120.26         2.20 o                         
   0  -6   4         51.12         55.98         1.46 o                         
   1  -6   4         10.08          8.76         0.75 o                         
   2  -6   4         41.50         44.26         1.20 o                         
   3  -6   4         25.64         28.17         0.97 o                         
   4  -6   4        114.91        125.50         2.18 o                         
   5  -6   4          3.76          2.84         0.70 o                         
   6  -6   4        138.12        154.78         2.50 o                         
   7  -6   4         53.71         56.88         1.42 o                         
   8  -6   4         51.92         59.22         1.99 o                         
   9  -6   4         36.35         37.90         2.01 o                         
  10  -6   4         48.39         47.17         2.66 o                         
  11  -6   4        111.06        113.77         4.41 o                         
 -16  -5   4         62.80         55.94         3.00 o                         
 -15  -5   4         20.09         24.29         1.46 o                         
 -14  -5   4         10.49         13.73         0.97 o                         
 -13  -5   4          7.03          9.21         0.89 o                         
 -12  -5   4         30.24         23.84         1.16 o                         
 -11  -5   4        141.53        147.94         2.72 o                         
 -10  -5   4          4.84          3.96         0.83 o                         
  -9  -5   4        153.60        176.80         3.46 o                         
  -8  -5   4         10.13         11.93         1.05 o                         
  -7  -5   4         14.26         10.85         1.00 o                         
  -6  -5   4         66.99         71.84         1.89 o                         
  -5  -5   4         70.66         80.85         2.03 o                         
  -4  -5   4        471.62        552.18         6.60 o                         
  -3  -5   4        297.78        334.52         4.29 o                         
  -2  -5   4        170.25        190.06         3.03 o                         
  -1  -5   4         38.60         41.84         1.41 o                         
   0  -5   4         35.53         36.81         1.39 o                         
   1  -5   4        217.43        257.53         3.43 o                         
   2  -5   4          3.62          2.66         0.78 o                         
   3  -5   4         37.96         36.19         1.17 o                         
   4  -5   4        337.39        364.77         4.24 o                         
   5  -5   4         62.79         63.12         1.69 o                         
   6  -5   4          0.22          2.18         0.85 o                         
   7  -5   4         57.00         58.34         1.72 o                         
   8  -5   4        385.59        400.07         5.33 o                         
   9  -5   4         28.90         26.39         1.27 o                         
  10  -5   4        245.32        263.11         5.08 o                         
  11  -5   4        317.80        353.89         5.77 o                         
  12  -5   4          3.20          3.21         0.80 o                         
  13  -5   4         94.08         81.14         2.65 o                         
  14  -5   4         54.28         45.77         6.38 o                         
 -18  -4   4         63.58         56.76         2.67 o                         
 -17  -4   4        178.84        158.82         3.84 o                         
 -16  -4   4        145.90        132.69         4.98 o                         
 -15  -4   4        428.81        422.74         6.71 o                         
 -14  -4   4        146.70        145.52         3.07 o                         
 -13  -4   4        197.52        214.47         3.95 o                         
 -12  -4   4         45.11         42.60         1.65 o                         
 -11  -4   4         81.37         82.74         2.19 o                         
 -10  -4   4        360.04        373.67         5.13 o                         
  -9  -4   4         48.76         59.14         2.49 o                         
  -8  -4   4         13.54         11.20         1.11 o                         
  -7  -4   4         13.81         13.68         1.11 o                         
  -6  -4   4        111.47        118.47         2.46 o                         
  -5  -4   4         34.26         36.74         1.53 o                         
  -4  -4   4          9.67          8.87         1.65 o                         
  -3  -4   4         17.99         22.24         1.34 o                         
  -2  -4   4         20.76         21.48         1.43 o                         
  -1  -4   4        151.98        170.87         3.35 o                         
   0  -4   4          1.12          0.46         0.99 o                         
   1  -4   4         16.41         18.25         1.13 o                         
   2  -4   4         81.46         92.82         2.32 o                         
   3  -4   4        209.38        235.64         3.78 o                         
   4  -4   4        212.65        244.42         3.52 o                         
   5  -4   4         25.42         33.00         1.37 o                         
   6  -4   4       1443.13       1578.11        18.38 o                         
   7  -4   4        129.59        147.02         3.15 o                         
   8  -4   4         83.84         86.91         2.30 o                         
   9  -4   4         18.85         15.65         1.21 o                         
  10  -4   4         94.46         94.11         3.07 o                         
  11  -4   4        284.33        287.95         6.54 o                         
  12  -4   4         69.01         65.72         2.27 o                         
  13  -4   4         69.67         71.86         2.24 o                         
  14  -4   4         13.51         12.02         1.09 o                         
  15  -4   4         46.37         41.16         2.37 o                         
  16  -4   4         34.00         27.19         3.68 o                         
 -18  -3   4        246.03        227.09         4.92 o                         
 -17  -3   4        306.49        284.96         7.40 o                         
 -16  -3   4        235.83        232.15         5.35 o                         
 -15  -3   4        323.10        316.42         6.26 o                         
 -14  -3   4        285.78        261.76         5.24 o                         
 -13  -3   4        171.67        168.50         3.59 o                         
 -12  -3   4         56.15         51.60         2.20 o                         
 -11  -3   4       1009.47       1005.26        13.20 o                         
 -10  -3   4        218.65        230.62         4.29 o                         
  -9  -3   4         56.66         65.62         2.23 o                         
  -8  -3   4        842.57        926.66        15.22 o                         
  -7  -3   4         79.58         83.00         4.33 o                         
  -6  -3   4        610.30        617.37        16.59 o                         
  -5  -3   4         46.17         45.53         3.19 o                         
  -4  -3   4          2.08          4.40         2.01 o                         
  -3  -3   4        179.44        168.50         7.69 o                         
  -2  -3   4         30.81         38.58         3.34 o                         
  -1  -3   4         86.03         87.12         5.66 o                         
   0  -3   4         13.37         15.02         2.15 o                         
   1  -3   4        775.54        799.36        20.13 o                         
   2  -3   4        387.52        403.62        12.12 o                         
   3  -3   4         97.77        108.84         6.08 o                         
   4  -3   4         86.99        113.24         7.28 o                         
   5  -3   4         26.57         27.56         5.43 o                         
   6  -3   4         87.38         79.28         2.71 o                         
   7  -3   4         24.19         25.30         1.70 o                         
   8  -3   4         62.35         73.54         2.53 o                         
   9  -3   4        544.53        572.09         7.74 o                         
  10  -3   4        560.39        573.12         7.62 o                         
  11  -3   4        255.38        268.04         4.60 o                         
  12  -3   4         71.99         74.86         2.63 o                         
  13  -3   4        272.93        277.35         5.42 o                         
  14  -3   4         34.66         35.92         1.76 o                         
  15  -3   4        401.97        386.75         8.40 o                         
  16  -3   4         56.21         57.18         3.86 o                         
  17  -3   4        108.40        102.62         4.53 o                         
 -20  -2   4         48.27         53.53         3.24 o                         
 -19  -2   4        117.58        107.15         3.95 o                         
 -18  -2   4         83.58         76.99         5.04 o                         
 -17  -2   4        244.97        258.86         6.32 o                         
 -16  -2   4        186.00        165.63         4.31 o                         
 -15  -2   4        890.81        889.73        14.19 o                         
 -14  -2   4        113.84        114.70         3.52 o                         
 -13  -2   4        453.01        471.29         8.45 o                         
 -12  -2   4        583.79        623.82         9.24 o                         
 -11  -2   4         13.14         11.25         1.49 o                         
 -10  -2   4         88.63        100.54         3.69 o                         
  -9  -2   4         36.70         37.07         2.43 o                         
  -8  -2   4        424.96        461.53         9.92 o                         
  -7  -2   4         23.60         27.53         2.11 o                         
  -6  -2   4        846.25        539.32        19.47 o                         
  -5  -2   4         55.62         63.93         5.31 o                         
  -4  -2   4         35.78         38.41         3.25 o                         
  -3  -2   4          5.02          2.90         2.43 o                         
  -2  -2   4         11.20         12.12         3.51 o                         
  -1  -2   4        610.91        612.70        14.71 o                         
   0  -2   4         17.23         21.11         4.50 o                         
   1  -2   4         34.73         48.51         2.49 o                         
   2  -2   4         62.19         68.74         4.24 o                         
   3  -2   4        286.14        285.52         8.02 o                         
   4  -2   4         34.43         29.28         2.39 o                         
   5  -2   4        255.00        281.88         9.18 o                         
   6  -2   4       1255.92       1313.95        20.75 o                         
   7  -2   4          5.80          5.84         2.07 o                         
   8  -2   4       2990.37       3300.78        38.21 o                         
   9  -2   4        180.52        188.58         3.70 o                         
  10  -2   4       1066.07       1154.07        13.90 o                         
  11  -2   4        381.90        385.36         6.85 o                         
  12  -2   4        151.21        146.16         5.91 o                         
  13  -2   4        791.54        813.63        13.61 o                         
  14  -2   4         80.23         82.00         2.86 o                         
  15  -2   4        883.35        952.13        18.66 o                         
  16  -2   4        152.76        156.40         4.12 o                         
  17  -2   4        197.09        206.10         6.32 o                         
  18  -2   4         98.77        102.57        11.03 o                         
 -21  -1   4        281.68        257.24         9.31 o                         
 -20  -1   4         23.83         20.34         2.43 o                         
 -19  -1   4         19.83         23.19         2.16 o                         
 -18  -1   4         55.92         51.14         3.62 o                         
 -17  -1   4        530.59        555.44        11.59 o                         
 -16  -1   4         23.28         20.13         2.05 o                         
 -15  -1   4        232.90        261.20         5.31 o                         
 -14  -1   4         50.70         55.36         2.30 o                         
 -13  -1   4        183.35        181.29         6.24 o                         
 -12  -1   4         25.99         24.94         1.51 o                         
 -11  -1   4        141.13        137.35         4.07 o                         
 -10  -1   4        177.72        176.28         4.37 o                         
  -9  -1   4         95.95        103.37         3.22 o                         
  -8  -1   4        438.73        454.12         8.43 o                         
  -7  -1   4         33.87         32.25         2.37 o                         
  -6  -1   4        273.47        281.52         6.43 o                         
  -5  -1   4        194.93        181.05         5.14 o                         
  -4  -1   4        921.84        870.10        15.80 o                         
  -3  -1   4       3135.00       2885.61        44.25 o                         
  -2  -1   4       1083.74       1078.78        22.74 o                         
  -1  -1   4       1346.44       1341.34        25.41 o                         
   0  -1   4        148.85        155.80         5.59 o                         
   1  -1   4       2715.11       2492.53        52.64 o                         
   2  -1   4        236.28        230.96        10.76 o                         
   3  -1   4         68.25         71.17         7.36 o                         
   4  -1   4        592.82        642.19        15.34 o                         
   5  -1   4         87.93         89.53         3.95 o                         
   6  -1   4       2965.81       3287.86        61.37 o                         
   7  -1   4        234.55        229.24         5.26 o                         
   8  -1   4        311.27        327.64         9.42 o                         
   9  -1   4         85.49         88.52         2.52 o                         
  10  -1   4        127.38        145.77         2.90 o                         
  11  -1   4         13.18         16.08         1.41 o                         
  12  -1   4        328.00        331.70         5.48 o                         
  13  -1   4         87.50         93.62         3.44 o                         
  14  -1   4         66.73         63.54         2.63 o                         
  15  -1   4        139.83        143.25         5.30 o                         
  16  -1   4         52.32         46.65         3.00 o                         
  17  -1   4        309.55        295.02         7.77 o                         
  18  -1   4        321.80        302.52        10.10 o                         
 -21   0   4          0.00          2.09         2.39 o                         
 -20   0   4          9.97          4.94         3.87 o                         
 -19   0   4        378.08        392.07         9.08 o                         
 -18   0   4        421.57        423.81         8.92 o                         
 -17   0   4         36.82         44.09         2.39 o                         
 -16   0   4          1.12          2.58         1.23 o                         
 -15   0   4        180.27        179.49         5.20 o                         
 -14   0   4        137.05        148.89         3.44 o                         
 -13   0   4       1447.12       1503.72        18.31 o                         
 -12   0   4        110.86        123.98         5.38 o                         
 -11   0   4       2029.34       2154.67        28.28 o                         
 -10   0   4        451.40        498.21         8.22 o                         
  -9   0   4         92.01        102.10         3.51 o                         
  -8   0   4        239.36        211.22         4.67 o                         
  -7   0   4         18.16         17.49         1.80 o                         
  -6   0   4         34.28         21.78         2.29 o                         
  -5   0   4        144.21        134.80         4.75 o                         
  -4   0   4        286.80        265.21         6.59 o                         
  -3   0   4       4351.80       4168.13        66.19 o                         
  -2   0   4        103.90        101.65         3.85 o                         
  -1   0   4        233.67        229.24         5.37 o                         
   0   0   4         34.94         34.62         2.71 o                         
   1   0   4          0.15          0.46         1.43 o                         
   2   0   4       1206.52       1090.09        21.89 o                         
   3   0   4        116.85        121.16         5.52 o                         
   4   0   4       1508.33       1501.17        29.78 o                         
   5   0   4        194.02        184.79         6.79 o                         
   6   0   4        221.55        210.34         7.85 o                         
   7   0   4        179.04        185.55         4.55 o                         
   8   0   4          4.52          3.89         1.18 o                         
   9   0   4        482.79        486.68         9.35 o                         
  10   0   4        213.65        214.20         3.92 o                         
  11   0   4        423.47        424.31         6.54 o                         
  12   0   4        285.42        292.69         5.03 o                         
  13   0   4        801.64        793.45        11.72 o                         
  14   0   4        172.74        172.21         4.24 o                         
  15   0   4        391.75        395.47         7.42 o                         
  16   0   4          0.10         -1.25         2.46 o                         
  17   0   4         93.82        103.34         6.79 o                         
  18   0   4         88.87         81.96         3.66 o                         
 -21   1   4        281.69        280.44        13.96 o                         
 -20   1   4         24.17         24.59         2.70 o                         
 -19   1   4         19.78         21.94         2.06 o                         
 -18   1   4         54.85         53.19         2.24 o                         
 -17   1   4        530.25        555.02         9.04 o                         
 -16   1   4         23.67         21.61         1.65 o                         
 -15   1   4        233.40        257.36         5.58 o                         
 -14   1   4         50.49         50.82         1.85 o                         
 -13   1   4        183.86        186.48         4.44 o                         
 -12   1   4         25.57         26.06         1.61 o                         
 -11   1   4        140.30        138.42         3.26 o                         
 -10   1   4        178.33        175.37         3.48 o                         
  -9   1   4         96.02        104.22         2.60 o                         
  -8   1   4        437.90        447.01         8.58 o                         
  -7   1   4         33.87         26.96         2.01 o                         
  -6   1   4        272.78        270.93         5.68 o                         
  -5   1   4        192.80        178.56         5.84 o                         
  -4   1   4        915.09        835.51        17.34 o                         
  -3   1   4       3136.68       3030.45        57.42 o                         
  -2   1   4       1086.46       1014.01        19.63 o                         
  -1   1   4       1354.39       1268.81        25.61 o                         
   0   1   4        148.96        143.51         5.12 o                         
   1   1   4       2704.45       2449.80        43.28 o                         
   2   1   4        235.55        216.15         7.00 o                         
   3   1   4         68.06         74.30         5.19 o                         
   4   1   4        590.74        610.83        16.89 o                         
   5   1   4         88.71         83.13         3.16 o                         
   6   1   4       2967.64       3145.04        51.71 o                         
   7   1   4        234.87        233.33         4.59 o                         
   8   1   4        311.72        310.67         5.84 o                         
   9   1   4         85.11         90.44         2.59 o                         
  10   1   4        127.22        143.19         3.44 o                         
  11   1   4         12.92         15.04         1.29 o                         
  12   1   4        328.35        331.77         5.90 o                         
  13   1   4         86.84         92.63         3.94 o                         
  14   1   4         66.66         72.05         2.96 o                         
  15   1   4        137.80        140.52         3.77 o                         
  16   1   4         52.96         46.99         2.25 o                         
  17   1   4        311.44        315.29         7.14 o                         
  18   1   4        322.97        334.80        17.82 o                         
 -20   2   4         47.43         54.53         2.49 o                         
 -19   2   4        117.57        114.32         3.32 o                         
 -18   2   4         84.37         75.98         2.60 o                         
 -17   2   4        242.15        255.34         4.74 o                         
 -16   2   4        186.54        172.83         4.71 o                         
 -15   2   4        896.71        896.83        11.49 o                         
 -14   2   4        113.37        109.94         2.75 o                         
 -13   2   4        454.95        452.35         6.32 o                         
 -12   2   4        582.37        595.49         7.72 o                         
 -11   2   4         13.49         11.07         1.05 o                         
 -10   2   4         89.49         86.57         4.31 o                         
  -9   2   4         37.22         36.64         1.60 o                         
  -8   2   4        424.42        407.49         6.76 o                         
  -7   2   4         23.66         23.60         1.68 o                         
  -6   2   4        845.84        794.56        13.35 o                         
  -5   2   4         55.07         55.81         2.68 o                         
  -4   2   4         35.57         34.74         1.94 o                         
  -3   2   4          4.82          3.07         1.40 o                         
  -2   2   4         11.34          8.63         1.58 o                         
  -1   2   4        613.09        539.76        11.41 o                         
   0   2   4         16.96         16.16         1.67 o                         
   1   2   4         35.96         44.83         2.61 o                         
   2   2   4         61.86         60.92         2.92 o                         
   3   2   4        283.55        256.87        10.31 o                         
   4   2   4         34.48         28.57         2.14 o                         
   5   2   4        254.94        251.27         5.99 o                         
   6   2   4       1250.45       1275.16        22.99 o                         
   7   2   4          5.80          9.13         1.21 o                         
   8   2   4       3001.99       3069.00        37.85 o                         
   9   2   4        178.68        169.78         3.58 o                         
  10   2   4       1072.09       1106.57        14.40 o                         
  11   2   4        379.87        357.80         5.92 o                         
  12   2   4        151.04        138.78         3.07 o                         
  13   2   4        790.70        778.03        11.97 o                         
  14   2   4         79.94         82.26         2.82 o                         
  15   2   4        881.84        928.85        14.80 o                         
  16   2   4        152.80        156.39         3.83 o                         
  17   2   4        197.61        205.26         5.36 o                         
  18   2   4         98.01        110.86         4.73 o                         
 -19   3   4        181.55        157.41         5.32 o                         
 -18   3   4        246.49        240.01         6.98 o                         
 -17   3   4        305.10        294.37         5.68 o                         
 -16   3   4        235.66        228.58         4.27 o                         
 -15   3   4        323.37        327.04         5.62 o                         
 -14   3   4        285.22        268.41         4.80 o                         
 -13   3   4        170.51        163.99         3.43 o                         
 -12   3   4         56.48         53.80         2.07 o                         
 -11   3   4       1009.31        919.23        12.07 o                         
 -10   3   4        218.12        211.60         6.51 o                         
  -9   3   4         55.64         56.59         2.12 o                         
  -8   3   4        845.83        818.76        12.71 o                         
  -7   3   4         79.75         63.70         2.15 o                         
  -6   3   4        609.53        539.74        11.97 o                         
  -5   3   4         46.51         35.89         2.22 o                         
  -4   3   4          2.05          4.89         1.55 o                         
  -3   3   4        178.89        155.09         6.29 o                         
  -2   3   4         30.51         26.84         2.47 o                         
  -1   3   4         84.21         70.80         3.35 o                         
   0   3   4         13.26         11.34         1.88 o                         
   1   3   4        772.78        688.94        15.47 o                         
   2   3   4        385.91        341.16         8.17 o                         
   3   3   4         96.75         94.46         4.44 o                         
   4   3   4         86.97         98.49         6.97 o                         
   5   3   4         26.48         19.84         1.97 o                         
   6   3   4         88.91         67.92         2.67 o                         
   7   3   4         24.00         22.88         1.88 o                         
   8   3   4         61.55         61.08         3.06 o                         
   9   3   4        544.80        526.66         9.74 o                         
  10   3   4        559.66        551.59        12.90 o                         
  11   3   4        255.96        246.21         6.79 o                         
  12   3   4         71.89         71.14         2.07 o                         
  13   3   4        272.06        263.78         5.28 o                         
  14   3   4         34.74         32.05         1.54 o                         
  15   3   4        403.78        399.74         9.27 o                         
  16   3   4         56.69         57.82         3.92 o                         
  17   3   4        108.88        107.37         5.89 o                         
 -18   4   4         63.12         58.65         2.90 o                         
 -17   4   4        179.73        165.68         4.17 o                         
 -16   4   4        144.62        132.47         3.04 o                         
 -15   4   4        429.32        417.11         6.69 o                         
 -14   4   4        146.69        137.23         3.09 o                         
 -13   4   4        196.70        201.95         3.93 o                         
 -12   4   4         45.58         40.71         2.50 o                         
 -11   4   4         80.45         69.36         2.47 o                         
 -10   4   4        362.36        334.15         7.58 o                         
  -9   4   4         49.07         48.62         2.19 o                         
  -8   4   4         13.55         10.25         1.23 o                         
  -7   4   4         13.63         12.18         1.47 o                         
  -6   4   4        111.63         92.39         3.63 o                         
  -5   4   4         33.72         30.87         2.12 o                         
  -4   4   4          9.50          8.74         1.73 o                         
  -3   4   4         17.86         19.89         2.63 o                         
  -2   4   4         20.21         14.78         1.60 o                         
  -1   4   4        150.81        142.21         5.25 o                         
   0   4   4          1.19          1.44         3.42 o                         
   1   4   4         16.40         16.20         2.70 o                         
   2   4   4         81.22         73.33         9.58 o                         
   3   4   4        207.73        175.40        12.32 o                         
   4   4   4        213.26        196.04         8.00 o                         
   5   4   4         25.07         27.12         2.60 o                         
   6   4   4       1446.45       1336.98        20.11 o                         
   7   4   4        129.70        127.54         4.03 o                         
   8   4   4         84.11         76.46         2.39 o                         
   9   4   4         19.09         18.16         1.31 o                         
  10   4   4         93.77         85.43         2.63 o                         
  11   4   4        286.11        270.12         5.78 o                         
  12   4   4         68.54         61.93         2.05 o                         
  13   4   4         69.23         64.68         2.10 o                         
  14   4   4         13.38         14.79         1.52 o                         
  15   4   4         45.66         46.86         2.23 o                         
 -16   5   4         62.51         61.05         2.99 o                         
 -15   5   4         20.47         21.59         1.25 o                         
 -14   5   4         10.47         14.34         1.42 o                         
 -13   5   4          7.38          8.94         0.96 o                         
 -12   5   4         29.72         21.33         1.30 o                         
 -11   5   4        142.02        129.65         3.00 o                         
 -10   5   4          4.78          2.66         1.25 o                         
  -9   5   4        152.72        155.92         3.92 o                         
  -8   5   4         10.41         10.81         1.22 o                         
  -7   5   4         14.29         10.95         2.03 o                         
  -6   5   4         67.96         59.72         5.36 o                         
  -5   5   4         70.70         71.37         3.60 o                         
  -4   5   4        472.42        427.01         9.91 o                         
  -3   5   4        294.96        261.29        17.69 o                         
  -2   5   4        168.74        152.73         6.18 o                         
  -1   5   4         39.12         36.86         3.25 o                         
   0   5   4         35.48         32.53         4.03 o                         
   1   5   4        218.11        202.65         7.95 o                         
   2   5   4          3.74          4.65         2.06 o                         
   3   5   4         38.03         36.48         4.06 o                         
   4   5   4        337.46        316.86         8.18 o                         
   5   5   4         62.82         59.36         2.83 o                         
   6   5   4          0.30          2.10         1.30 o                         
   7   5   4         57.00         61.35         2.44 o                         
   8   5   4        384.56        348.06         6.81 o                         
   9   5   4         29.20         25.47         1.71 o                         
  10   5   4        246.96        252.50         5.18 o                         
  11   5   4        318.15        319.97         7.26 o                         
  12   5   4          3.19          4.83         1.66 o                         
  13   5   4         93.49         92.42         4.46 o                         
 -13   6   4         91.58         86.66         4.64 o                         
 -12   6   4         11.45         13.27         1.63 o                         
 -11   6   4        182.63        164.87         6.07 o                         
 -10   6   4         35.61         37.68         1.71 o                         
  -9   6   4        229.34        214.85         5.08 o                         
  -8   6   4        130.82        114.65         4.66 o                         
  -7   6   4         38.13         38.94         2.75 o                         
  -6   6   4        146.65        126.64         3.99 o                         
  -5   6   4         87.88         77.01         3.20 o                         
  -4   6   4        187.26        153.11         5.52 o                         
  -3   6   4        222.16        182.24         5.97 o                         
  -2   6   4         11.93         13.98         2.77 o                         
  -1   6   4        105.43         87.04         4.47 o                         
   0   6   4         51.44         46.67         2.82 o                         
   1   6   4         10.22          8.36         1.64 o                         
   2   6   4         40.87         34.78         2.81 o                         
   3   6   4         25.42         23.82         1.81 o                         
   4   6   4        115.05        108.39         3.69 o                         
   5   6   4          3.68          2.80         1.10 o                         
   6   6   4        139.41        127.96         4.60 o                         
   7   6   4         53.72         54.69         2.05 o                         
   8   6   4         51.98         59.16         2.26 o                         
   9   6   4         36.39         33.40         3.43 o                         
  10   6   4         48.19         44.93         5.35 o                         
   0   7   4         90.61         79.85        10.28 o                         
   1   7   4         10.73          8.35         2.10 o                         
   2   7   4          3.14         -1.65         1.65 o                         
   3   7   4         68.24         62.69         3.87 o                         
   4   7   4         33.26         34.30         2.80 o                         
  -8  -7   5         41.35         44.97         1.15 o                         
  -7  -7   5         25.54         22.71         0.84 o                         
  -6  -7   5         27.59         31.64         1.31 o                         
  -5  -7   5         13.00         12.91         0.73 o                         
  -4  -7   5         61.07         57.61         1.29 o                         
  -3  -7   5          4.46          3.78         0.55 o                         
  -2  -7   5         13.55         14.43         0.82 o                         
  -1  -7   5         28.07         29.56         1.02 o                         
   0  -7   5         49.58         54.83         1.40 o                         
   1  -7   5         78.88         84.95         2.13 o                         
   2  -7   5        100.75        110.72         2.89 o                         
   3  -7   5         50.14         53.10         3.09 o                         
   4  -7   5         42.48         51.47         2.21 o                         
   5  -7   5         14.48         17.35         2.24 o                         
 -13  -6   5         35.00         41.84         1.46 o                         
 -12  -6   5         95.95         90.37         2.03 o                         
 -11  -6   5         54.75         49.47         1.33 o                         
 -10  -6   5        215.20        224.38         3.30 o                         
  -9  -6   5         97.24        121.08         2.45 o                         
  -8  -6   5         59.40         63.52         1.56 o                         
  -7  -6   5         35.30         33.28         1.15 o                         
  -6  -6   5         95.13        111.41         2.13 o                         
  -5  -6   5          4.02          4.49         0.75 o                         
  -4  -6   5        129.13        147.77         2.45 o                         
  -3  -6   5         88.99        100.40         2.05 o                         
  -2  -6   5         67.54         72.89         1.71 o                         
  -1  -6   5         53.94         56.26         1.48 o                         
   0  -6   5         36.39         39.92         1.15 o                         
   1  -6   5         15.61         17.23         0.84 o                         
   2  -6   5         24.67         28.83         0.96 o                         
   3  -6   5         27.03         31.22         1.09 o                         
   4  -6   5         20.82         22.37         0.95 o                         
   5  -6   5          8.36          9.10         0.80 o                         
   6  -6   5        253.11        291.33         4.30 o                         
   7  -6   5        206.58        220.15         3.40 o                         
   8  -6   5        126.69        141.40         3.63 o                         
   9  -6   5          0.05          0.29         0.91 o                         
  10  -6   5         60.96         67.64         2.80 o                         
 -16  -5   5         59.08         56.48         2.66 o                         
 -15  -5   5         33.55         31.64         2.11 o                         
 -14  -5   5          1.70          0.36         0.69 o                         
 -13  -5   5          6.29          4.01         0.75 o                         
 -12  -5   5          4.58          2.34         0.73 o                         
 -11  -5   5         24.17         26.82         1.19 o                         
 -10  -5   5        135.01        149.45         2.71 o                         
  -9  -5   5         84.09         97.33         2.64 o                         
  -8  -5   5         81.49         83.02         2.06 o                         
  -7  -5   5         39.06         37.42         1.42 o                         
  -6  -5   5        433.73        475.82         6.17 o                         
  -5  -5   5         61.29         73.25         1.95 o                         
  -4  -5   5        446.79        496.93         6.01 o                         
  -3  -5   5        463.03        518.18         5.91 o                         
  -2  -5   5        169.94        191.15         2.94 o                         
  -1  -5   5        377.10        433.78         5.12 o                         
   0  -5   5        469.55        549.66         6.07 o                         
   1  -5   5        151.34        172.75         2.64 o                         
   2  -5   5        449.87        512.30         5.65 o                         
   3  -5   5        124.58        147.43         2.39 o                         
   4  -5   5        360.80        399.05         4.61 o                         
   5  -5   5         60.37         71.07         1.94 o                         
   6  -5   5         25.30         27.99         1.45 o                         
   7  -5   5        200.36        209.49         3.30 o                         
   8  -5   5         27.93         26.39         1.21 o                         
   9  -5   5        153.31        171.08         3.31 o                         
  10  -5   5         37.90         42.55         1.91 o                         
  11  -5   5         46.33         49.27         1.66 o                         
  12  -5   5          1.40          1.32         0.79 o                         
  13  -5   5        148.44        141.64         6.08 o                         
 -18  -4   5         11.10         14.16         1.38 o                         
 -17  -4   5         35.50         32.46         1.90 o                         
 -16  -4   5         73.04         69.17         2.78 o                         
 -15  -4   5        122.36        120.37         3.18 o                         
 -14  -4   5         30.88         28.54         1.35 o                         
 -13  -4   5         21.41         20.03         1.19 o                         
 -12  -4   5         83.31         81.90         2.10 o                         
 -11  -4   5        158.36        164.73         2.96 o                         
 -10  -4   5        236.20        264.01         3.79 o                         
  -9  -4   5        304.19        340.19         4.86 o                         
  -8  -4   5         92.27         91.35         2.27 o                         
  -7  -4   5        124.33        133.51         2.86 o                         
  -6  -4   5         37.71         43.23         1.46 o                         
  -5  -4   5         48.17         55.53         1.93 o                         
  -4  -4   5         54.94         63.46         1.97 o                         
  -3  -4   5         65.12         62.63         2.04 o                         
  -2  -4   5        265.58        286.78         5.07 o                         
  -1  -4   5        409.63        421.59         5.86 o                         
   0  -4   5        112.96        121.34         2.74 o                         
   1  -4   5        221.92        241.48         3.69 o                         
   2  -4   5        285.39        321.37         4.45 o                         
   3  -4   5         62.19         64.91         1.82 o                         
   4  -4   5        506.43        541.11         6.45 o                         
   5  -4   5        406.83        426.10         5.47 o                         
   6  -4   5       1184.59       1271.52        17.06 o                         
   7  -4   5         29.41         29.95         1.47 o                         
   8  -4   5        339.52        351.47         5.65 o                         
   9  -4   5         47.25         45.75         2.58 o                         
  10  -4   5         90.15         89.96         2.64 o                         
  11  -4   5        192.58        196.17         4.08 o                         
  12  -4   5        103.77        110.40         3.03 o                         
  13  -4   5        302.31        299.01         7.25 o                         
  14  -4   5         64.73         63.95         2.29 o                         
  15  -4   5         25.39         14.77         2.61 o                         
 -20  -3   5          0.18         -1.15         1.37 o                         
 -19  -3   5        254.90        233.71         8.67 o                         
 -18  -3   5         36.34         37.64         2.32 o                         
 -17  -3   5         24.91         21.78         1.65 o                         
 -16  -3   5         62.18         61.21         2.80 o                         
 -15  -3   5        157.74        152.64         3.98 o                         
 -14  -3   5         77.41         73.13         2.57 o                         
 -13  -3   5        411.46        418.94         6.99 o                         
 -12  -3   5        506.16        501.03        10.16 o                         
 -11  -3   5        314.84        344.13         6.66 o                         
 -10  -3   5         30.98         35.51         1.70 o                         
  -9  -3   5        109.42        112.75         2.91 o                         
  -8  -3   5        251.01        264.71         5.21 o                         
  -7  -3   5        405.96        442.42        11.97 o                         
  -6  -3   5        302.42        348.22        10.16 o                         
  -5  -3   5         74.73         94.77         4.46 o                         
  -4  -3   5        307.00        340.48        18.99 o                         
  -3  -3   5         92.77        106.73         5.02 o                         
  -2  -3   5         16.54         18.72         2.81 o                         
  -1  -3   5         48.61         55.03         3.98 o                         
   0  -3   5       1271.10       1339.60        27.55 o                         
   1  -3   5        240.78        264.82         8.46 o                         
   2  -3   5        108.14        110.79         6.24 o                         
   3  -3   5         21.60         19.92         3.04 o                         
   4  -3   5        204.33        189.73         7.71 o                         
   5  -3   5        196.29        212.47         5.54 o                         
   6  -3   5        290.33        296.87         4.75 o                         
   7  -3   5         63.54         68.40         2.09 o                         
   8  -3   5        409.62        418.35         6.86 o                         
   9  -3   5       1803.69       1880.92        22.76 o                         
  10  -3   5        291.01        292.74         4.63 o                         
  11  -3   5        126.58        129.64         2.96 o                         
  12  -3   5        278.16        282.13         5.29 o                         
  13  -3   5       1661.50       1676.29        25.42 o                         
  14  -3   5         51.62         46.59         2.73 o                         
  15  -3   5        246.12        197.57         7.62 o                         
  16  -3   5        160.31        169.66         6.88 o                         
 -21  -2   5         51.41         47.07         2.96 o                         
 -20  -2   5         34.01         35.67         5.59 o                         
 -19  -2   5        137.90        141.27         5.67 o                         
 -18  -2   5        115.57        123.79         5.36 o                         
 -17  -2   5        188.29        203.04         5.99 o                         
 -16  -2   5        235.28        224.59         5.46 o                         
 -15  -2   5        174.77        178.59         5.75 o                         
 -14  -2   5        288.71        306.49         6.31 o                         
 -13  -2   5        103.26         99.81         2.84 o                         
 -12  -2   5        447.76        441.39         7.03 o                         
 -11  -2   5        160.24        168.08         3.58 o                         
 -10  -2   5         28.11         30.65         1.97 o                         
  -9  -2   5         45.51         41.21         3.52 o                         
  -8  -2   5        122.88        129.63         4.00 o                         
  -7  -2   5        476.66        488.40         9.36 o                         
  -6  -2   5          8.83         11.90         1.38 o                         
  -5  -2   5        248.89        298.28        10.67 o                         
  -4  -2   5        204.41        220.83         6.61 o                         
  -3  -2   5        289.17        286.72         8.53 o                         
  -2  -2   5        638.48        682.17        22.66 o                         
  -1  -2   5        285.51        200.75        33.81 o                         
   0  -2   5        213.33        216.40        11.03 o                         
   1  -2   5         20.35         24.57         2.64 o                         
   2  -2   5        675.35        697.03        26.41 o                         
   3  -2   5         20.91         21.42         2.45 o                         
   4  -2   5         55.43         65.52         3.64 o                         
   5  -2   5         15.12         15.99         2.38 o                         
   6  -2   5         10.60         14.11         2.03 o                         
   7  -2   5       1326.91       1353.05        17.81 o                         
   8  -2   5        597.84        643.66         9.59 o                         
   9  -2   5        156.25        182.91         3.93 o                         
  10  -2   5        697.42        734.77        13.51 o                         
  11  -2   5       1504.96       1576.21        21.39 o                         
  12  -2   5         13.90         14.43         1.69 o                         
  13  -2   5        474.09        506.94         8.98 o                         
  14  -2   5         43.17         41.11         2.32 o                         
  15  -2   5       1031.62       1034.08        16.19 o                         
  16  -2   5          4.46          5.83         1.50 o                         
  17  -2   5         44.54         43.01         3.35 o                         
 -21  -1   5        276.36        258.39         9.44 o                         
 -20  -1   5        111.60        117.68         5.00 o                         
 -19  -1   5         23.06         23.12         2.17 o                         
 -18  -1   5         96.07        103.79         4.09 o                         
 -17  -1   5        172.70        175.64         5.42 o                         
 -16  -1   5        235.64        260.58         8.08 o                         
 -15  -1   5          2.29          4.20         1.65 o                         
 -14  -1   5         11.88         12.40         1.44 o                         
 -13  -1   5        109.38        109.05         2.96 o                         
 -12  -1   5        176.91        188.26         4.02 o                         
 -11  -1   5        105.46        115.10         4.33 o                         
 -10  -1   5        333.30        389.61         7.28 o                         
  -9  -1   5        345.54        389.23         7.98 o                         
  -8  -1   5        566.55        577.50        11.09 o                         
  -7  -1   5        823.87        858.47        15.66 o                         
  -6  -1   5        295.68        291.09         7.48 o                         
  -5  -1   5       1013.53       1009.32        16.26 o                         
  -4  -1   5       1044.04        948.84        16.97 o                         
  -3  -1   5       2158.11       2057.98        34.82 o                         
  -2  -1   5       1770.08       1667.92        28.68 o                         
  -1  -1   5       1414.16       1418.46        27.32 o                         
   0  -1   5       3840.19       3817.18        66.50 o                         
   1  -1   5         14.34         10.64         2.86 o                         
   2  -1   5        320.92        299.90        13.10 o                         
   3  -1   5         20.58         22.49         2.67 o                         
   4  -1   5        321.30        333.63         8.57 o                         
   5  -1   5        191.41        202.55         8.45 o                         
   6  -1   5        307.02        306.81         6.70 o                         
   7  -1   5        430.91        433.16         9.02 o                         
   8  -1   5          4.45          5.88         1.40 o                         
   9  -1   5        310.37        322.65         5.16 o                         
  10  -1   5         81.16         90.30         2.49 o                         
  11  -1   5        382.15        392.71         7.54 o                         
  12  -1   5        496.81        509.35         7.76 o                         
  13  -1   5        274.18        277.09         5.22 o                         
  14  -1   5        176.56        191.24         5.29 o                         
  15  -1   5          7.88          5.16         2.60 o                         
  16  -1   5         37.40         39.98         3.54 o                         
  17  -1   5        562.89        587.24        12.63 o                         
  18  -1   5         86.27         69.82         4.67 o                         
 -21   0   5         66.05         63.85         4.00 o                         
 -20   0   5         29.61         30.85         2.38 o                         
 -19   0   5         54.33         57.54         3.28 o                         
 -18   0   5          1.45          1.40         1.32 o                         
 -17   0   5        147.63        169.54         4.13 o                         
 -16   0   5         42.75         35.30         1.93 o                         
 -15   0   5         16.31         18.36         2.33 o                         
 -14   0   5        102.98        111.87         4.65 o                         
 -13   0   5        427.75        459.42         6.59 o                         
 -12   0   5       2156.18       2200.61        27.51 o                         
 -11   0   5        580.68        629.46         8.98 o                         
 -10   0   5        126.08        141.10         3.63 o                         
  -9   0   5          9.39         11.17         1.28 o                         
  -8   0   5       1327.80       1410.65        20.43 o                         
  -7   0   5       1146.56       1194.68        19.37 o                         
  -6   0   5        218.78        214.73         7.62 o                         
  -5   0   5        162.03        149.11         5.05 o                         
  -4   0   5       1132.27       1110.68        20.18 o                         
  -3   0   5        224.69        201.48         6.25 o                         
  -2   0   5        566.93        528.11        13.20 o                         
  -1   0   5          7.19          4.46         1.59 o                         
   0   0   5        681.28        657.02        15.50 o                         
   1   0   5       1686.71       1545.58        25.05 o                         
   2   0   5         29.44         29.98         2.54 o                         
   3   0   5         62.02         62.82         3.29 o                         
   4   0   5       1820.26       1859.98        36.88 o                         
   5   0   5       1879.64       1866.94        34.56 o                         
   6   0   5        412.80        407.04         8.96 o                         
   7   0   5        113.88        112.77         4.43 o                         
   8   0   5         76.78         78.04         2.96 o                         
   9   0   5        252.18        268.47         6.00 o                         
  10   0   5        603.01        625.83         8.83 o                         
  11   0   5        103.91        100.77         2.73 o                         
  12   0   5        207.94        201.56         4.22 o                         
  13   0   5        427.62        443.90         7.42 o                         
  14   0   5         17.98         14.58         1.88 o                         
  15   0   5        326.07        324.11         6.69 o                         
  16   0   5         21.04         23.52         2.27 o                         
  17   0   5         82.90         79.16         6.59 o                         
  18   0   5         60.09         62.44         4.79 o                         
 -21   1   5        277.19        264.59        13.44 o                         
 -20   1   5        112.10        130.15         7.27 o                         
 -19   1   5         23.99         24.92         1.80 o                         
 -18   1   5         95.85        100.54         3.12 o                         
 -17   1   5        171.06        170.41         3.89 o                         
 -16   1   5        235.47        257.74         4.60 o                         
 -15   1   5          2.24          3.62         1.44 o                         
 -14   1   5         11.90         10.46         1.21 o                         
 -13   1   5        108.77        110.01         2.47 o                         
 -12   1   5        175.34        189.96         4.44 o                         
 -11   1   5        105.48        119.14         2.98 o                         
 -10   1   5        335.57        368.03         6.07 o                         
  -9   1   5        346.19        372.95         5.98 o                         
  -8   1   5        570.15        541.01         9.80 o                         
  -7   1   5        825.35        811.89        14.42 o                         
  -6   1   5        296.67        261.21         7.72 o                         
  -5   1   5       1009.46        973.76        16.05 o                         
  -4   1   5       1044.34        982.44        20.08 o                         
  -3   1   5       2164.72       1984.40        36.18 o                         
  -2   1   5       1772.40       1706.72        31.33 o                         
  -1   1   5       1413.05       1329.46        24.96 o                         
   0   1   5       3838.02       3645.99        62.89 o                         
   1   1   5         14.40         13.47         2.23 o                         
   2   1   5        321.56        276.33         9.71 o                         
   3   1   5         20.38         20.13         2.72 o                         
   4   1   5        321.12        317.15         8.18 o                         
   5   1   5        192.20        197.02         8.60 o                         
   6   1   5        308.23        309.24         7.07 o                         
   7   1   5        434.35        419.46         7.05 o                         
   8   1   5          4.47          4.81         1.18 o                         
   9   1   5        309.69        313.93         5.80 o                         
  10   1   5         81.15         93.46         2.69 o                         
  11   1   5        385.32        388.34         7.07 o                         
  12   1   5        498.26        503.14         7.96 o                         
  13   1   5        272.93        288.16         5.70 o                         
  14   1   5        177.95        188.09         4.17 o                         
  15   1   5          7.91          8.78         1.39 o                         
  16   1   5         37.30         39.19         2.59 o                         
  17   1   5        561.67        585.38        16.01 o                         
  18   1   5         86.43         82.55         5.79 o                         
 -21   2   5         51.03         57.80         4.56 o                         
 -20   2   5         33.81         29.07         3.17 o                         
 -19   2   5        138.07        139.54         4.23 o                         
 -18   2   5        115.19        122.65         3.37 o                         
 -17   2   5        189.08        205.21         4.61 o                         
 -16   2   5        234.03        237.16         4.91 o                         
 -15   2   5        172.14        170.09         3.83 o                         
 -14   2   5        291.67        311.75         5.28 o                         
 -13   2   5        102.90        100.39         2.91 o                         
 -12   2   5        450.36        413.32         6.15 o                         
 -11   2   5        160.83        157.70         4.33 o                         
 -10   2   5         28.80         29.31         1.53 o                         
  -9   2   5         45.96         33.35         1.56 o                         
  -8   2   5        123.57        114.89         2.75 o                         
  -7   2   5        478.04        456.88         8.72 o                         
  -6   2   5          8.56          8.93         1.19 o                         
  -5   2   5        248.30        239.70         5.52 o                         
  -4   2   5        204.40        207.30         5.86 o                         
  -3   2   5        290.40        267.51         6.69 o                         
  -2   2   5        633.53        575.76        11.90 o                         
  -1   2   5        283.61        252.99         6.47 o                         
   0   2   5        215.97        185.35         5.38 o                         
   1   2   5         20.39         20.76         2.85 o                         
   2   2   5        674.32        628.05        15.55 o                         
   3   2   5         21.12         17.52         1.57 o                         
   4   2   5         54.11         59.12         3.18 o                         
   5   2   5         15.40         15.08         1.71 o                         
   6   2   5         10.89          9.37         1.36 o                         
   7   2   5       1330.75       1289.81        19.23 o                         
   8   2   5        597.29        602.06         9.29 o                         
   9   2   5        158.12        163.80         3.19 o                         
  10   2   5        698.52        679.01        10.44 o                         
  11   2   5       1504.83       1524.38        19.86 o                         
  12   2   5         14.28         13.61         1.32 o                         
  13   2   5        474.46        482.54         8.34 o                         
  14   2   5         44.05         46.77         2.24 o                         
  15   2   5       1032.70       1030.04        16.30 o                         
  16   2   5          4.26          4.01         1.22 o                         
  17   2   5         44.15         48.03         3.07 o                         
 -19   3   5        253.81        220.62         5.20 o                         
 -18   3   5         36.27         30.22         1.74 o                         
 -17   3   5         24.63         21.40         1.37 o                         
 -16   3   5         61.96         60.57         2.42 o                         
 -15   3   5        157.37        150.57         3.32 o                         
 -14   3   5         78.84         79.07         3.77 o                         
 -13   3   5        412.36        406.45         9.25 o                         
 -12   3   5        506.48        470.35         9.17 o                         
 -11   3   5        315.02        306.98         5.09 o                         
 -10   3   5         30.14         31.70         2.07 o                         
  -9   3   5        110.56        100.01         2.95 o                         
  -8   3   5        249.27        212.45         4.56 o                         
  -7   3   5        411.30        365.27         7.30 o                         
  -6   3   5        303.12        298.02         9.65 o                         
  -5   3   5         74.46         73.51         4.03 o                         
  -4   3   5        307.11        276.91         8.39 o                         
  -3   3   5         92.64         81.30         4.33 o                         
  -2   3   5         16.67         17.28         4.14 o                         
  -1   3   5         49.30         46.81         2.99 o                         
   0   3   5       1273.87       1211.82        17.72 o                         
   1   3   5        240.88        230.31         6.61 o                         
   2   3   5        108.28        108.05         4.78 o                         
   3   3   5         21.54         14.15         1.68 o                         
   4   3   5        205.74        185.31         5.58 o                         
   5   3   5        198.82        186.31         4.46 o                         
   6   3   5        293.31        249.68         6.44 o                         
   7   3   5         62.39         59.22         2.52 o                         
   8   3   5        408.73        391.88        11.55 o                         
   9   3   5       1801.95       1758.50        23.70 o                         
  10   3   5        291.07        283.18         4.81 o                         
  11   3   5        126.90        126.47         2.86 o                         
  12   3   5        278.85        273.54         4.74 o                         
  13   3   5       1662.69       1622.83        23.73 o                         
  14   3   5         49.98         54.48         2.27 o                         
  15   3   5        245.37        217.72         5.47 o                         
  16   3   5        160.66        174.90         5.33 o                         
 -18   4   5         11.13         11.98         1.47 o                         
 -17   4   5         35.70         33.26         2.35 o                         
 -16   4   5         73.85         69.74         2.03 o                         
 -15   4   5        124.22        118.33         3.58 o                         
 -14   4   5         31.59         28.13         1.46 o                         
 -13   4   5         21.47         18.81         1.27 o                         
 -12   4   5         82.00         81.67         2.71 o                         
 -11   4   5        157.69        150.50         3.96 o                         
 -10   4   5        233.93        228.66         7.03 o                         
  -9   4   5        304.60        288.04         5.66 o                         
  -8   4   5         91.49         75.87         3.16 o                         
  -7   4   5        127.06        118.34         3.55 o                         
  -6   4   5         37.90         33.08         2.95 o                         
  -5   4   5         47.31         41.91         3.04 o                         
  -4   4   5         54.34         49.57         4.26 o                         
  -3   4   5         66.06         49.36         2.39 o                         
  -2   4   5        264.57        224.71         7.86 o                         
  -1   4   5        408.06        335.76         9.47 o                         
   0   4   5        110.82        102.20         4.84 o                         
   1   4   5        221.68        182.28        11.82 o                         
   2   4   5        285.75        237.89        14.70 o                         
   3   4   5         62.22         48.24         2.65 o                         
   4   4   5        510.31        451.00        10.18 o                         
   5   4   5        406.65        369.52         7.74 o                         
   6   4   5       1182.84       1101.21        17.07 o                         
   7   4   5         28.23         25.51         1.61 o                         
   8   4   5        339.36        321.17         9.32 o                         
   9   4   5         48.02         40.78         2.69 o                         
  10   4   5         89.24         78.70         2.37 o                         
  11   4   5        192.37        177.83         3.68 o                         
  12   4   5        104.09         98.98         2.79 o                         
  13   4   5        299.90        299.13         6.00 o                         
  14   4   5         64.06         68.60         2.71 o                         
  15   4   5         25.19         15.06         1.77 o                         
 -16   5   5         59.57         59.01         2.32 o                         
 -15   5   5         33.40         30.99         1.43 o                         
 -14   5   5          1.86          0.97         0.78 o                         
 -13   5   5          6.24          5.44         0.92 o                         
 -12   5   5          4.36          2.72         1.57 o                         
 -11   5   5         24.53         21.11         1.32 o                         
 -10   5   5        134.58        126.39         3.06 o                         
  -9   5   5         83.67         79.14         2.35 o                         
  -8   5   5         80.86         76.53         2.81 o                         
  -7   5   5         38.69         30.74         2.00 o                         
  -6   5   5        433.05        401.93         8.39 o                         
  -5   5   5         62.98         63.99         2.80 o                         
  -4   5   5        447.01        395.24        19.02 o                         
  -3   5   5        463.83        430.29        11.06 o                         
  -2   5   5        169.15        163.36         5.49 o                         
  -1   5   5        375.75        347.76        12.17 o                         
   0   5   5        470.37        435.88        13.41 o                         
   1   5   5        150.87        145.94         4.94 o                         
   2   5   5        447.61        435.68        10.73 o                         
   3   5   5        125.60        127.41         4.38 o                         
   4   5   5        361.63        359.38        17.13 o                         
   5   5   5         60.64         63.26         2.76 o                         
   6   5   5         25.14         21.74         1.74 o                         
   7   5   5        199.20        185.39         7.01 o                         
   8   5   5         28.17         24.38         1.46 o                         
   9   5   5        155.16        151.54         5.42 o                         
  10   5   5         37.70         39.75         2.48 o                         
  11   5   5         45.17         45.55         1.88 o                         
  12   5   5          1.55          3.02         1.42 o                         
  13   5   5        147.41        144.02         7.65 o                         
 -13   6   5         34.95         33.37         2.57 o                         
 -12   6   5         94.64         88.51         3.39 o                         
 -11   6   5         54.11         42.09         2.51 o                         
 -10   6   5        212.97        197.00         4.61 o                         
  -9   6   5         97.06         99.75         3.07 o                         
  -8   6   5         59.15         53.70         2.77 o                         
  -7   6   5         35.06         30.84         2.41 o                         
  -6   6   5         94.36         87.84         3.20 o                         
  -5   6   5          4.26          4.52         1.75 o                         
  -4   6   5        130.53        112.11         4.65 o                         
  -3   6   5         88.97         76.24         3.67 o                         
  -2   6   5         67.57         62.21         3.56 o                         
  -1   6   5         54.14         49.49         2.87 o                         
   0   6   5         36.13         36.58         2.46 o                         
   1   6   5         15.63         13.63         2.65 o                         
   2   6   5         24.12         22.70         2.36 o                         
   3   6   5         27.55         28.37         2.29 o                         
   4   6   5         20.12         19.60         1.58 o                         
   5   6   5          7.98          8.68         1.38 o                         
   6   6   5        254.20        259.23         6.04 o                         
   7   6   5        207.11        215.71         4.83 o                         
   8   6   5        127.34        136.25         3.87 o                         
   9   6   5          0.03          0.96         1.16 o                         
  10   6   5         60.68         73.22         3.98 o                         
  -1   7   5         28.06         18.01         2.70 o                         
   0   7   5         49.54         46.29         3.23 o                         
   1   7   5         78.94         66.59         4.59 o                         
   2   7   5         99.99         93.46         5.11 o                         
   3   7   5         50.25         47.50         3.14 o                         
  -8  -7   6         62.08         67.64         1.61 o                         
  -7  -7   6        112.52        114.26         1.92 o                         
  -6  -7   6         20.44         22.24         0.80 o                         
  -5  -7   6          8.20          9.63         0.75 o                         
  -4  -7   6         47.11         52.23         1.31 o                         
  -3  -7   6         51.87         59.25         1.48 o                         
  -2  -7   6         39.07         41.29         1.36 o                         
  -1  -7   6         96.06         94.33         1.95 o                         
   0  -7   6         23.50         23.84         0.98 o                         
   1  -7   6        106.48        122.73         8.23 o                         
   2  -7   6         69.30         69.43         3.78 o                         
   3  -7   6        167.53        168.30         6.03 o                         
   4  -7   6         92.73        108.57         6.56 o                         
 -13  -6   6         38.76         39.51         1.72 o                         
 -12  -6   6         58.31         56.65         2.72 o                         
 -11  -6   6         12.86         12.19         0.89 o                         
 -10  -6   6         60.84         69.76         1.53 o                         
  -9  -6   6         59.05         64.73         1.88 o                         
  -8  -6   6        213.02        228.69         3.63 o                         
  -7  -6   6         82.06         93.22         1.85 o                         
  -6  -6   6        571.68        621.60         7.35 o                         
  -5  -6   6         64.81         67.69         1.67 o                         
  -4  -6   6         99.69        110.45         2.16 o                         
  -3  -6   6         70.81         81.63         1.87 o                         
  -2  -6   6         76.67         92.11         1.85 o                         
  -1  -6   6         57.44         62.49         1.51 o                         
   0  -6   6         63.72         70.01         1.48 o                         
   1  -6   6        100.97        113.17         1.83 o                         
   2  -6   6         59.41         64.97         1.46 o                         
   3  -6   6         48.45         51.58         1.31 o                         
   4  -6   6        298.53        327.90         4.48 o                         
   5  -6   6         30.35         34.73         1.41 o                         
   6  -6   6        447.05        485.98         6.48 o                         
   7  -6   6         80.00         86.96         2.61 o                         
   8  -6   6        104.13        111.74         3.22 o                         
   9  -6   6         36.57         32.94         1.91 o                         
 -16  -5   6         11.61         10.62         1.21 o                         
 -15  -5   6         40.32         45.09         1.63 o                         
 -14  -5   6        159.47        163.46         4.15 o                         
 -13  -5   6         49.43         50.77         2.40 o                         
 -12  -5   6          1.41          2.41         0.73 o                         
 -11  -5   6         53.86         61.96         1.73 o                         
 -10  -5   6          1.28          0.93         0.76 o                         
  -9  -5   6         68.33         74.49         2.46 o                         
  -8  -5   6        147.43        165.98         2.92 o                         
  -7  -5   6        119.54        127.70         2.49 o                         
  -6  -5   6        549.94        608.75         7.49 o                         
  -5  -5   6         68.29         74.79         2.40 o                         
  -4  -5   6         39.86         40.67         1.40 o                         
  -3  -5   6        511.20        582.76         6.51 o                         
  -2  -5   6        376.67        427.31         4.93 o                         
  -1  -5   6        178.64        191.31         2.82 o                         
   0  -5   6         65.88         72.18         1.67 o                         
   1  -5   6        792.24        904.96         9.17 o                         
   2  -5   6        769.06        834.74         8.57 o                         
   3  -5   6          9.83          9.22         0.87 o                         
   4  -5   6         35.64         36.41         1.26 o                         
   5  -5   6         65.20         67.09         2.03 o                         
   6  -5   6        149.18        158.78         2.88 o                         
   7  -5   6          5.66          5.12         0.86 o                         
   8  -5   6         88.85         93.91         2.34 o                         
   9  -5   6         46.93         46.35         1.71 o                         
  10  -5   6          0.24          0.15         0.80 o                         
  11  -5   6        160.25        162.75         3.59 o                         
  12  -5   6          3.78          2.94         0.89 o                         
 -18  -4   6         12.31         11.09         1.69 o                         
 -17  -4   6         47.60         47.37         2.30 o                         
 -16  -4   6         14.94         13.23         1.21 o                         
 -15  -4   6         12.56         13.29         1.74 o                         
 -14  -4   6         23.68         19.39         1.24 o                         
 -13  -4   6         19.23         17.33         1.07 o                         
 -12  -4   6        144.52        145.58         2.72 o                         
 -11  -4   6        198.45        193.36         3.26 o                         
 -10  -4   6        350.76        382.11         5.12 o                         
  -9  -4   6         42.62         44.65         1.76 o                         
  -8  -4   6         21.46         21.61         1.42 o                         
  -7  -4   6        329.63        335.95         4.91 o                         
  -6  -4   6         93.74        107.84         2.21 o                         
  -5  -4   6        199.85        225.52         3.70 o                         
  -4  -4   6        396.98        433.83         5.33 o                         
  -3  -4   6         60.99         70.06         1.78 o                         
  -2  -4   6        107.01        110.52         2.63 o                         
  -1  -4   6        957.51       1028.61        10.36 o                         
   0  -4   6        201.68        214.84         3.16 o                         
   1  -4   6        136.68        139.82         2.55 o                         
   2  -4   6         36.17         39.57         1.40 o                         
   3  -4   6        147.95        150.42         2.62 o                         
   4  -4   6        447.77        494.95         6.37 o                         
   5  -4   6         81.41         87.90         2.42 o                         
   6  -4   6        800.20        854.36        10.35 o                         
   7  -4   6        125.63        132.60         3.22 o                         
   8  -4   6        297.16        316.67         5.33 o                         
   9  -4   6         18.50         17.01         1.35 o                         
  10  -4   6        184.22        197.84         4.10 o                         
  11  -4   6        132.63        143.12         3.45 o                         
  12  -4   6         31.45         28.20         1.70 o                         
  13  -4   6         10.55          8.80         0.98 o                         
  14  -4   6         62.28         61.60         2.84 o                         
 -20  -3   6         33.33         22.65         3.16 o                         
 -19  -3   6         43.70         39.76         2.22 o                         
 -18  -3   6         93.42        100.93         3.14 o                         
 -17  -3   6         37.93         35.19         2.27 o                         
 -16  -3   6        120.41        120.37         3.85 o                         
 -15  -3   6         73.86         75.52         3.04 o                         
 -14  -3   6        310.71        318.29         5.98 o                         
 -13  -3   6         78.53         76.99         2.55 o                         
 -12  -3   6        239.18        238.67         4.18 o                         
 -11  -3   6        117.69        124.58         2.84 o                         
 -10  -3   6        316.94        331.47         6.56 o                         
  -9  -3   6        119.97        148.50         2.97 o                         
  -8  -3   6        724.97        812.64        10.45 o                         
  -7  -3   6         63.53         64.59         4.05 o                         
  -6  -3   6         17.01         19.73         2.16 o                         
  -5  -3   6        106.83        119.15         5.66 o                         
  -4  -3   6         59.44         67.07         4.29 o                         
  -3  -3   6         73.54         89.38         4.19 o                         
  -2  -3   6          4.30          9.43         1.89 o                         
  -1  -3   6        146.62        152.34         6.37 o                         
   0  -3   6        156.87        179.90         7.87 o                         
   1  -3   6         85.75         94.99         5.23 o                         
   2  -3   6        194.74        213.95         7.80 o                         
   3  -3   6        185.11        200.43         9.87 o                         
   4  -3   6       1091.77       1192.62        14.51 o                         
   5  -3   6        235.81        251.70         4.87 o                         
   6  -3   6        472.15        511.26         8.01 o                         
   7  -3   6         74.58         78.36         2.29 o                         
   8  -3   6       1006.91       1074.66        14.69 o                         
   9  -3   6         59.46         60.52         2.13 o                         
  10  -3   6        386.93        404.17         6.53 o                         
  11  -3   6        289.89        283.12         5.75 o                         
  12  -3   6        171.67        173.07         4.06 o                         
  13  -3   6         60.62         49.79         2.64 o                         
  14  -3   6         92.82         87.65         4.23 o                         
  15  -3   6        176.24        143.48         7.56 o                         
  16  -3   6         61.12         47.53         3.95 o                         
 -21  -2   6         14.12         10.17         2.57 o                         
 -20  -2   6        106.62        111.08         4.54 o                         
 -19  -2   6        129.42        128.68         6.60 o                         
 -18  -2   6         76.02         76.62         3.77 o                         
 -17  -2   6        167.81        189.74         6.71 o                         
 -16  -2   6         48.12         46.48         2.61 o                         
 -15  -2   6        452.68        464.99         8.32 o                         
 -14  -2   6        233.51        241.69         5.29 o                         
 -13  -2   6        239.04        234.47         6.88 o                         
 -12  -2   6        241.84        240.99         4.90 o                         
 -11  -2   6        602.55        646.55         9.84 o                         
 -10  -2   6        234.42        257.00         5.27 o                         
  -9  -2   6         43.33         36.69         2.32 o                         
  -8  -2   6         78.48         89.62         3.38 o                         
  -7  -2   6        261.58        260.17         5.97 o                         
  -6  -2   6         23.93         23.88         2.21 o                         
  -5  -2   6        572.10        619.16        12.71 o                         
  -4  -2   6        360.89        393.60        11.53 o                         
  -3  -2   6        265.21        283.46         9.04 o                         
  -2  -2   6       1223.37       1231.63        23.42 o                         
  -1  -2   6        374.13        388.65        10.42 o                         
   0  -2   6        385.11        385.90        11.60 o                         
   1  -2   6        851.04        886.90        19.39 o                         
   2  -2   6        352.02        387.93         9.01 o                         
   3  -2   6        378.16        416.29         9.42 o                         
   4  -2   6        616.23        672.12        14.90 o                         
   5  -2   6         15.45         16.89         2.11 o                         
   6  -2   6         62.57         66.88         4.63 o                         
   7  -2   6        147.57        138.62         3.12 o                         
   8  -2   6         25.24         24.11         1.97 o                         
   9  -2   6         68.61         74.02         2.79 o                         
  10  -2   6        486.19        501.24        12.31 o                         
  11  -2   6        179.60        184.68         5.59 o                         
  12  -2   6        105.49        121.32         3.85 o                         
  13  -2   6        418.99        440.90         7.26 o                         
  14  -2   6        136.50        140.38         3.87 o                         
  15  -2   6         79.37         83.91         4.29 o                         
  16  -2   6         35.46         30.19         3.95 o                         
  17  -2   6          5.82          4.08         1.82 o                         
 -21  -1   6          0.44         -1.33         1.89 o                         
 -20  -1   6         50.36         57.70         5.15 o                         
 -19  -1   6         66.10         68.12         3.68 o                         
 -18  -1   6         14.94         13.67         2.03 o                         
 -17  -1   6         15.55         21.03         2.29 o                         
 -16  -1   6          3.50          5.69         2.06 o                         
 -15  -1   6         88.62         88.74         3.30 o                         
 -14  -1   6         65.17         70.17         2.97 o                         
 -13  -1   6        134.98        137.40         4.73 o                         
 -12  -1   6         31.52         37.70         2.04 o                         
 -11  -1   6        723.55        752.87        13.10 o                         
 -10  -1   6        203.16        234.76         5.52 o                         
  -9  -1   6        372.32        403.69         7.45 o                         
  -8  -1   6         12.99         16.59         1.71 o                         
  -7  -1   6        115.51        117.86         4.25 o                         
  -6  -1   6        404.63        451.04         9.41 o                         
  -5  -1   6         11.23         13.11         1.69 o                         
  -4  -1   6       1199.26       1164.11        18.38 o                         
  -3  -1   6        196.75        201.96         5.31 o                         
  -2  -1   6        366.15        367.94         8.74 o                         
  -1  -1   6        484.39        477.59        11.38 o                         
   0  -1   6        304.81        293.51         8.39 o                         
   1  -1   6        283.80        254.08        11.41 o                         
   2  -1   6        437.58        458.18        10.60 o                         
   3  -1   6        215.08        205.89         7.48 o                         
   4  -1   6       1426.77       1560.33        31.71 o                         
   5  -1   6        743.26        763.56        13.84 o                         
   6  -1   6        194.66        206.86         4.86 o                         
   7  -1   6         86.75         93.55         4.14 o                         
   8  -1   6         94.51        106.02         3.51 o                         
   9  -1   6          5.91          6.07         1.19 o                         
  10  -1   6        423.73        435.80         6.04 o                         
  11  -1   6        155.05        156.72         3.81 o                         
  12  -1   6        530.78        517.68         8.86 o                         
  13  -1   6        363.91        374.52         8.55 o                         
  14  -1   6         10.71          9.04         2.00 o                         
  15  -1   6         29.54         27.40         2.96 o                         
  16  -1   6         57.38         57.63         3.21 o                         
  17  -1   6        374.94        379.29        17.16 o                         
 -21   0   6          0.63          1.72         1.96 o                         
 -20   0   6          1.87         -0.74         1.61 o                         
 -19   0   6          0.77          1.71         1.65 o                         
 -18   0   6         99.40        113.13         3.65 o                         
 -17   0   6          0.41          1.24         1.53 o                         
 -16   0   6         56.86         50.38         2.94 o                         
 -15   0   6        276.17        288.61         5.29 o                         
 -14   0   6         22.21         24.01         1.59 o                         
 -13   0   6         73.35         64.11         2.37 o                         
 -12   0   6         87.31         99.01         2.32 o                         
 -11   0   6       1197.64       1326.24        17.70 o                         
 -10   0   6        733.94        760.52        10.39 o                         
  -9   0   6        625.44        675.20        10.75 o                         
  -8   0   6       3642.47       3979.30        52.94 o                         
  -7   0   6       1301.31       1364.53        19.74 o                         
  -6   0   6         60.62         65.06         2.99 o                         
  -5   0   6         92.42         92.00         4.10 o                         
  -4   0   6       1549.76       1441.38        25.69 o                         
  -3   0   6        143.14        128.33         4.57 o                         
  -2   0   6          8.09          6.68         1.76 o                         
  -1   0   6         31.08         22.37         2.23 o                         
   0   0   6        178.17        193.56         5.91 o                         
   1   0   6        424.94        421.33         8.03 o                         
   2   0   6         29.51         25.54         2.06 o                         
   3   0   6       1086.94       1061.37        20.50 o                         
   4   0   6        110.38        125.00         4.15 o                         
   5   0   6        249.89        265.42         9.59 o                         
   6   0   6        188.29        193.10         5.66 o                         
   7   0   6         71.68         70.68         3.81 o                         
   8   0   6       1199.12       1184.17        15.43 o                         
   9   0   6        218.89        235.27         4.61 o                         
  10   0   6          8.43          7.11         1.28 o                         
  11   0   6         28.54         30.54         2.83 o                         
  12   0   6        212.72        224.70         5.57 o                         
  13   0   6        289.82        316.48         5.88 o                         
  14   0   6         45.46         51.71         2.49 o                         
  15   0   6        435.04        448.77        12.00 o                         
  16   0   6         20.21         17.91         2.71 o                         
  17   0   6        133.24        126.30         9.08 o                         
 -21   1   6          0.41          0.16         2.22 o                         
 -20   1   6         50.55         57.83         3.43 o                         
 -19   1   6         66.13         73.71         2.87 o                         
 -18   1   6         15.69         14.21         1.44 o                         
 -17   1   6         15.44         14.67         1.46 o                         
 -16   1   6          3.66          5.03         1.20 o                         
 -15   1   6         88.04         84.12         2.49 o                         
 -14   1   6         64.41         67.41         1.98 o                         
 -13   1   6        134.20        136.81         3.55 o                         
 -12   1   6         32.03         39.94         2.44 o                         
 -11   1   6        729.25        730.13        10.33 o                         
 -10   1   6        204.36        230.41         4.40 o                         
  -9   1   6        371.56        383.39         7.49 o                         
  -8   1   6         12.59         15.39         1.25 o                         
  -7   1   6        116.06        115.83         3.89 o                         
  -6   1   6        409.20        425.75        10.55 o                         
  -5   1   6         10.83         11.67         1.49 o                         
  -4   1   6       1198.64       1080.79        19.35 o                         
  -3   1   6        197.44        189.35         5.64 o                         
  -2   1   6        368.02        335.38         9.00 o                         
  -1   1   6        484.48        458.48        11.97 o                         
   0   1   6        303.32        280.88         8.31 o                         
   1   1   6        280.81        251.94         7.98 o                         
   2   1   6        438.73        458.80         9.35 o                         
   3   1   6        214.71        180.21         4.79 o                         
   4   1   6       1424.28       1455.67        27.96 o                         
   5   1   6        741.52        757.14        14.86 o                         
   6   1   6        193.49        201.41         5.47 o                         
   7   1   6         86.15         91.04         2.93 o                         
   8   1   6         96.16         93.46         2.65 o                         
   9   1   6          5.80          5.97         1.13 o                         
  10   1   6        416.67        418.31         7.74 o                         
  11   1   6        153.86        158.00         4.26 o                         
  12   1   6        532.27        520.39         9.56 o                         
  13   1   6        365.31        380.92         7.15 o                         
  14   1   6         10.92         10.80         1.60 o                         
  15   1   6         29.02         29.78         1.96 o                         
  16   1   6         57.09         59.41         2.76 o                         
  17   1   6        373.53        373.28        13.15 o                         
 -20   2   6        105.84        117.67         4.45 o                         
 -19   2   6        128.37        130.32         3.94 o                         
 -18   2   6         77.71         78.88         3.53 o                         
 -17   2   6        167.49        178.74         3.98 o                         
 -16   2   6         47.86         49.85         1.85 o                         
 -15   2   6        453.01        454.62         7.25 o                         
 -14   2   6        231.47        239.52         5.70 o                         
 -13   2   6        237.83        239.18         5.08 o                         
 -12   2   6        241.45        235.47         3.89 o                         
 -11   2   6        603.90        570.29         8.79 o                         
 -10   2   6        235.71        241.73         4.96 o                         
  -9   2   6         43.57         36.91         2.29 o                         
  -8   2   6         78.62         87.74         2.97 o                         
  -7   2   6        263.29        229.78         6.62 o                         
  -6   2   6         24.63         27.43         2.30 o                         
  -5   2   6        573.32        583.07        11.65 o                         
  -4   2   6        363.66        356.45         7.83 o                         
  -3   2   6        265.12        238.63         5.59 o                         
  -2   2   6       1225.84       1099.43        25.92 o                         
  -1   2   6        372.93        376.68        10.43 o                         
   0   2   6        387.93        376.61        12.25 o                         
   1   2   6        845.56        776.07        17.76 o                         
   2   2   6        353.97        366.11         8.33 o                         
   3   2   6        376.96        402.09         8.31 o                         
   4   2   6        615.53        649.26        12.22 o                         
   5   2   6         15.15         11.18         1.48 o                         
   6   2   6         62.28         64.21         2.59 o                         
   7   2   6        147.92        137.43         4.08 o                         
   8   2   6         25.78         22.04         1.36 o                         
   9   2   6         68.62         65.44         1.99 o                         
  10   2   6        487.37        469.31         7.11 o                         
  11   2   6        180.34        180.32         3.95 o                         
  12   2   6        107.16        115.07         3.51 o                         
  13   2   6        423.22        444.96         7.81 o                         
  14   2   6        136.83        144.80         3.68 o                         
  15   2   6         80.10         86.11         2.90 o                         
  16   2   6         35.54         39.09         2.60 o                         
 -20   3   6         33.90         32.41         3.25 o                         
 -19   3   6         43.56         38.32         1.80 o                         
 -18   3   6         92.50         95.27         3.31 o                         
 -17   3   6         38.22         36.06         1.74 o                         
 -16   3   6        120.71        122.66         2.95 o                         
 -15   3   6         73.02         79.11         2.38 o                         
 -14   3   6        310.31        305.87         5.41 o                         
 -13   3   6         78.75         76.28         2.66 o                         
 -12   3   6        238.29        214.86         7.33 o                         
 -11   3   6        116.20        105.99         3.20 o                         
 -10   3   6        317.48        291.71         7.20 o                         
  -9   3   6        121.41        119.16         2.90 o                         
  -8   3   6        725.95        665.72        11.00 o                         
  -7   3   6         63.47         52.24         2.02 o                         
  -6   3   6         17.16         17.58         1.52 o                         
  -5   3   6        107.23        103.30         5.91 o                         
  -4   3   6         60.06         53.33         2.48 o                         
  -3   3   6         73.86         72.53         4.64 o                         
  -2   3   6          4.36          8.48         1.65 o                         
  -1   3   6        145.98        144.10         4.92 o                         
   0   3   6        157.04        163.67         4.93 o                         
   1   3   6         84.96         85.65         3.46 o                         
   2   3   6        194.12        183.69         7.15 o                         
   3   3   6        185.23        187.15         5.11 o                         
   4   3   6       1091.09       1029.24        16.40 o                         
   5   3   6        236.50        211.67         4.94 o                         
   6   3   6        467.66        446.38         8.11 o                         
   7   3   6         73.42         70.04         2.97 o                         
   8   3   6       1009.91        966.52        16.88 o                         
   9   3   6         59.28         57.12         1.97 o                         
  10   3   6        386.93        386.13         5.89 o                         
  11   3   6        289.57        278.18         5.05 o                         
  12   3   6        171.08        167.77         3.71 o                         
  13   3   6         61.27         53.45         2.15 o                         
  14   3   6         92.68         85.55         4.33 o                         
  15   3   6        174.42        153.03         4.75 o                         
  16   3   6         60.76         51.27         3.64 o                         
 -18   4   6         11.90          9.93         1.40 o                         
 -17   4   6         47.29         48.73         1.93 o                         
 -16   4   6         15.38         14.08         1.15 o                         
 -15   4   6         12.64         13.82         1.09 o                         
 -14   4   6         23.46         22.00         1.32 o                         
 -13   4   6         19.00         17.02         1.24 o                         
 -12   4   6        144.94        138.26         3.63 o                         
 -11   4   6        198.46        172.37         3.98 o                         
 -10   4   6        351.83        337.66         5.66 o                         
  -9   4   6         42.65         37.84         2.26 o                         
  -8   4   6         21.94         22.38         1.91 o                         
  -7   4   6        328.42        297.09         6.22 o                         
  -6   4   6         91.45         89.44         3.27 o                         
  -5   4   6        199.16        169.53         7.65 o                         
  -4   4   6        394.19        350.08         9.04 o                         
  -3   4   6         61.04         54.53         3.34 o                         
  -2   4   6        107.26         85.45         6.50 o                         
  -1   4   6        955.55        853.60        24.22 o                         
   0   4   6        203.36        165.96        12.57 o                         
   1   4   6        136.54        120.72         5.63 o                         
   2   4   6         35.92         30.32         2.26 o                         
   3   4   6        145.96        129.62         4.19 o                         
   4   4   6        447.72        424.39         8.91 o                         
   5   4   6         81.79         79.65         3.44 o                         
   6   4   6        802.57        762.72        12.73 o                         
   7   4   6        124.62        115.76         3.49 o                         
   8   4   6        297.80        282.95         5.23 o                         
   9   4   6         18.75         18.74         1.63 o                         
  10   4   6        184.53        184.04         3.85 o                         
  11   4   6        132.87        131.34         2.93 o                         
  12   4   6         32.55         34.25         1.93 o                         
  13   4   6         10.09         10.30         1.70 o                         
  14   4   6         63.01         62.86         3.24 o                         
 -16   5   6         11.81         10.08         1.84 o                         
 -15   5   6         39.91         43.19         1.75 o                         
 -14   5   6        158.35        157.55         3.44 o                         
 -13   5   6         49.56         44.94         1.77 o                         
 -12   5   6          1.38          2.63         0.97 o                         
 -11   5   6         53.91         52.66         1.94 o                         
 -10   5   6          1.26          0.90         0.95 o                         
  -9   5   6         68.53         69.93         2.54 o                         
  -8   5   6        147.41        144.54         4.65 o                         
  -7   5   6        118.77        111.88         4.14 o                         
  -6   5   6        547.65        521.53        12.07 o                         
  -5   5   6         67.86         72.26         2.80 o                         
  -4   5   6         41.32         37.15         2.27 o                         
  -3   5   6        510.19        485.67        20.31 o                         
  -2   5   6        378.24        377.00        13.27 o                         
  -1   5   6        180.16        154.79         7.54 o                         
   0   5   6         66.09         65.22         3.14 o                         
   1   5   6        794.01        756.42        40.62 o                         
   2   5   6        770.34        726.11        16.62 o                         
   3   5   6          9.53         10.96         3.70 o                         
   4   5   6         35.90         30.44         2.36 o                         
   5   5   6         65.24         60.65         3.06 o                         
   6   5   6        149.57        146.89         4.23 o                         
   7   5   6          5.63          6.04         1.48 o                         
   8   5   6         87.53         87.24         2.60 o                         
   9   5   6         47.07         41.96         1.85 o                         
  10   5   6          0.13          0.67         1.25 o                         
  11   5   6        160.01        157.87         4.99 o                         
  12   5   6          4.00          2.49         1.82 o                         
 -13   6   6         38.01         33.28         2.63 o                         
 -12   6   6         58.83         56.37         2.88 o                         
 -11   6   6         12.63         10.84         2.11 o                         
 -10   6   6         60.68         64.08         2.23 o                         
  -9   6   6         59.05         57.08         2.16 o                         
  -8   6   6        213.31        193.67         4.41 o                         
  -7   6   6         81.40         76.94         3.61 o                         
  -6   6   6        567.17        530.20        11.16 o                         
  -5   6   6         64.13         62.33         3.19 o                         
  -4   6   6         98.72         83.84         4.39 o                         
  -3   6   6         71.09         64.89         4.05 o                         
  -2   6   6         76.10         80.47         3.61 o                         
  -1   6   6         57.87         53.02         2.95 o                         
   0   6   6         64.28         59.62         3.05 o                         
   1   6   6        100.47         95.15         6.44 o                         
   2   6   6         59.60         54.46         5.54 o                         
   3   6   6         48.61         50.27         2.25 o                         
   4   6   6        298.81        282.66         6.74 o                         
   5   6   6         29.79         28.82         1.68 o                         
   6   6   6        447.85        471.70        13.04 o                         
   7   6   6         80.57         85.81         2.81 o                         
   8   6   6        105.30         95.88         4.49 o                         
   9   6   6         37.14         37.46         2.20 o                         
  -2   7   6         39.19         35.13         3.43 o                         
   0   7   6         23.41         21.77         2.24 o                         
   1   7   6        106.93        120.05         6.15 o                         
   2   7   6         70.10         66.79         3.86 o                         
   4   7   6         92.97         95.39         4.80 o                         
  -8  -7   7          4.47          3.58         0.65 o                         
  -7  -7   7         95.03         86.94         2.25 o                         
  -6  -7   7         29.32         26.14         0.96 o                         
  -5  -7   7          2.02          2.79         0.52 o                         
  -4  -7   7         34.98         38.72         1.23 o                         
  -3  -7   7         77.08         87.70         1.84 o                         
  -2  -7   7         14.18         14.40         0.73 o                         
  -1  -7   7         30.03         34.61         1.18 o                         
   0  -7   7         22.74         23.72         1.42 o                         
   1  -7   7         53.99         61.44         2.75 o                         
   2  -7   7         68.55         75.29         3.26 o                         
   3  -7   7         35.06         43.12         4.04 o                         
 -13  -6   7         43.49         45.47         1.99 o                         
 -12  -6   7         31.66         30.74         1.96 o                         
 -11  -6   7         22.56         21.40         1.05 o                         
 -10  -6   7         35.89         43.12         1.26 o                         
  -9  -6   7        111.98        120.74         2.17 o                         
  -8  -6   7        131.72        142.45         2.62 o                         
  -7  -6   7        251.43        287.67         3.88 o                         
  -6  -6   7          2.63          3.18         0.66 o                         
  -5  -6   7        118.44        125.13         2.25 o                         
  -4  -6   7         19.61         20.48         1.03 o                         
  -3  -6   7         80.28         95.88         2.07 o                         
  -2  -6   7         15.08         16.91         0.91 o                         
  -1  -6   7        157.86        174.44         2.58 o                         
   0  -6   7        142.48        156.29         2.31 o                         
   1  -6   7        138.70        151.34         2.19 o                         
   2  -6   7        341.12        383.61         4.54 o                         
   3  -6   7         85.97         96.79         1.80 o                         
   4  -6   7        137.92        143.86         2.45 o                         
   5  -6   7         35.71         41.27         1.26 o                         
   6  -6   7        826.44        896.93        14.54 o                         
   7  -6   7         44.73         46.17         1.81 o                         
   8  -6   7         80.96         71.52         3.37 o                         
   9  -6   7         26.18         26.73         2.47 o                         
 -16  -5   7         32.48         32.59         1.81 o                         
 -15  -5   7          6.83          7.89         0.94 o                         
 -14  -5   7         59.54         52.30         2.06 o                         
 -13  -5   7         68.40         75.05         1.84 o                         
 -12  -5   7         24.62         26.57         1.18 o                         
 -11  -5   7         28.81         29.74         1.26 o                         
 -10  -5   7         31.05         34.52         1.39 o                         
  -9  -5   7        160.70        171.44         2.98 o                         
  -8  -5   7         12.38         11.96         1.03 o                         
  -7  -5   7        162.49        175.72         2.92 o                         
  -6  -5   7        247.11        257.38         3.74 o                         
  -5  -5   7        345.35        370.27         4.61 o                         
  -4  -5   7        358.41        398.50         4.92 o                         
  -3  -5   7       1554.06       1724.89        16.96 o                         
  -2  -5   7        180.22        211.41         3.16 o                         
  -1  -5   7        809.19        908.25         9.07 o                         
   0  -5   7        219.68        247.04         3.50 o                         
   1  -5   7       1030.35       1140.53        11.32 o                         
   2  -5   7       1816.87       1963.92        19.34 o                         
   3  -5   7        238.38        271.86         3.87 o                         
   4  -5   7        400.99        446.16         6.47 o                         
   5  -5   7         18.70         17.26         1.05 o                         
   6  -5   7        149.70        158.93         2.92 o                         
   7  -5   7         12.00         12.92         1.01 o                         
   8  -5   7         96.22        100.98         2.32 o                         
   9  -5   7        111.27        123.15         2.88 o                         
  10  -5   7         32.47         37.30         1.62 o                         
  11  -5   7         97.90         91.72         2.72 o                         
  12  -5   7         25.14         22.02         4.03 o                         
 -18  -4   7         11.78         12.15         1.45 o                         
 -17  -4   7         54.11         60.14         2.58 o                         
 -16  -4   7         16.44         14.16         1.23 o                         
 -15  -4   7         29.50         29.60         1.49 o                         
 -14  -4   7         12.37          8.77         1.08 o                         
 -13  -4   7        102.50         97.27         2.09 o                         
 -12  -4   7         42.82         45.16         1.70 o                         
 -11  -4   7         11.20         10.53         1.01 o                         
 -10  -4   7        179.73        173.90         3.13 o                         
  -9  -4   7         34.78         36.44         1.48 o                         
  -8  -4   7        169.04        164.75         3.73 o                         
  -7  -4   7        224.22        246.79         3.70 o                         
  -6  -4   7         86.59         91.05         2.07 o                         
  -5  -4   7        933.39       1009.15        10.60 o                         
  -4  -4   7        442.60        477.30         5.64 o                         
  -3  -4   7        311.95        345.40         4.22 o                         
  -2  -4   7        177.07        184.56         2.80 o                         
  -1  -4   7       2569.34       2770.76        26.19 o                         
   0  -4   7        616.11        653.02         7.01 o                         
   1  -4   7       2106.32       2271.25        21.77 o                         
   2  -4   7        510.39        544.02         6.76 o                         
   3  -4   7       1132.89       1195.77        13.10 o                         
   4  -4   7        439.42        464.79         7.42 o                         
   5  -4   7        554.19        604.87         7.45 o                         
   6  -4   7        857.71        910.48        11.37 o                         
   7  -4   7        197.51        201.14         3.80 o                         
   8  -4   7         27.60         29.10         1.77 o                         
   9  -4   7         64.27         70.05         2.41 o                         
  10  -4   7        121.92        122.89         3.04 o                         
  11  -4   7         34.33         37.43         1.90 o                         
  12  -4   7         64.37         61.62         2.18 o                         
  13  -4   7         11.68         10.33         1.95 o                         
  14  -4   7          7.95          4.01         1.42 o                         
 -20  -3   7          9.27          8.09         2.34 o                         
 -19  -3   7         48.40         48.45         2.51 o                         
 -18  -3   7         66.45         66.60         2.82 o                         
 -17  -3   7        128.45        130.42         3.99 o                         
 -16  -3   7         42.79         39.45         2.37 o                         
 -15  -3   7         49.61         46.19         2.39 o                         
 -14  -3   7        195.88        186.82         4.00 o                         
 -13  -3   7         68.51         62.60         2.19 o                         
 -12  -3   7        223.49        224.25         4.35 o                         
 -11  -3   7        161.00        165.56         3.42 o                         
 -10  -3   7       1332.95       1457.91        17.81 o                         
  -9  -3   7        558.38        601.63         7.65 o                         
  -8  -3   7        344.58        351.31         5.29 o                         
  -7  -3   7         68.05         77.42         2.77 o                         
  -6  -3   7         38.86         41.20         3.17 o                         
  -5  -3   7        887.54        985.41        26.86 o                         
  -4  -3   7         52.55         57.37         3.73 o                         
  -3  -3   7        234.53        290.01         8.28 o                         
  -2  -3   7        138.05        149.76         5.40 o                         
  -1  -3   7        207.49        218.96         7.69 o                         
   0  -3   7          4.72          4.73         2.41 o                         
   1  -3   7        459.32        463.27        12.96 o                         
   2  -3   7         12.75         13.81         1.46 o                         
   3  -3   7       1175.96       1211.55        19.37 o                         
   4  -3   7       2806.46       3126.17        35.24 o                         
   5  -3   7        549.95        573.93         9.03 o                         
   6  -3   7         96.00        118.45         2.74 o                         
   7  -3   7        532.68        535.64         7.57 o                         
   8  -3   7        700.77        760.40        10.86 o                         
   9  -3   7         72.77         76.61         2.82 o                         
  10  -3   7        101.41        101.16         3.09 o                         
  11  -3   7         95.87        102.55         3.09 o                         
  12  -3   7         90.95         86.33         3.12 o                         
  13  -3   7        201.49        187.00         5.68 o                         
  14  -3   7         45.25         41.21         2.79 o                         
  15  -3   7        131.64        104.71         5.71 o                         
 -21  -2   7          3.09          0.28         1.41 o                         
 -20  -2   7         31.98         32.40         2.93 o                         
 -19  -2   7          2.68          1.39         1.78 o                         
 -18  -2   7         43.23         45.08         3.04 o                         
 -17  -2   7         55.69         59.41         3.67 o                         
 -16  -2   7        145.31        153.70         4.81 o                         
 -15  -2   7          7.11          9.98         2.14 o                         
 -14  -2   7         31.54         34.58         2.04 o                         
 -13  -2   7         12.59         10.76         1.37 o                         
 -12  -2   7        457.39        470.35         9.25 o                         
 -11  -2   7         23.26         24.16         1.64 o                         
 -10  -2   7         17.57         16.61         1.18 o                         
  -9  -2   7         78.45         71.23         3.06 o                         
  -8  -2   7       1075.04       1102.84        18.30 o                         
  -7  -2   7        115.15        124.74         4.75 o                         
  -6  -2   7        514.57        574.02        12.88 o                         
  -5  -2   7       3424.98       3850.55        68.38 o                         
  -4  -2   7        264.34        296.58         8.29 o                         
  -3  -2   7       1614.63       1764.57        29.79 o                         
  -2  -2   7        121.26        148.82         5.39 o                         
  -1  -2   7      10190.60      11274.62       166.69 o                         
   0  -2   7       1012.25       1042.83        19.15 o                         
   1  -2   7       1260.28       1398.88        24.44 o                         
   2  -2   7        819.99        947.51        17.99 o                         
   3  -2   7        108.13        126.00         5.42 o                         
   4  -2   7       1542.29       1652.08        27.18 o                         
   5  -2   7        156.88        153.65         6.76 o                         
   6  -2   7        122.42        124.32         2.97 o                         
   7  -2   7        315.49        320.18         4.64 o                         
   8  -2   7         34.33         27.31         1.51 o                         
   9  -2   7         60.39         55.31         2.23 o                         
  10  -2   7        216.52        215.75         5.17 o                         
  11  -2   7         48.92         47.98         2.60 o                         
  12  -2   7         60.55         61.01         2.64 o                         
  13  -2   7         62.34         54.11         2.10 o                         
  14  -2   7        102.94        100.65         3.17 o                         
  15  -2   7         44.30         41.62         2.18 o                         
  16  -2   7          4.99          5.59         1.85 o                         
 -21  -1   7          4.87          7.88         2.22 o                         
 -20  -1   7         18.32         15.41         1.83 o                         
 -19  -1   7          5.19          4.43         1.75 o                         
 -18  -1   7         15.73         11.71         1.98 o                         
 -17  -1   7        139.88        143.23         4.87 o                         
 -16  -1   7         42.11         42.35         2.55 o                         
 -15  -1   7         92.97        104.16         3.57 o                         
 -14  -1   7          5.30          6.32         1.50 o                         
 -13  -1   7        295.39        285.81         8.43 o                         
 -12  -1   7        142.42        145.84         3.26 o                         
 -11  -1   7         40.49         38.16         2.34 o                         
 -10  -1   7        341.68        388.29         8.99 o                         
  -9  -1   7        127.02        134.45         3.38 o                         
  -8  -1   7       1171.42       1267.15        17.17 o                         
  -7  -1   7       1397.74       1543.01        22.12 o                         
  -6  -1   7        805.53        857.20        14.67 o                         
  -5  -1   7        709.15        768.36        11.83 o                         
  -4  -1   7         27.73         28.92         2.37 o                         
  -3  -1   7       3591.13       3637.44        55.78 o                         
  -2  -1   7         54.11         74.27         3.77 o                         
  -1  -1   7       4265.42       4181.22        78.37 o                         
   0  -1   7         50.18         61.50         3.95 o                         
   1  -1   7       3313.90       3405.78        56.54 o                         
   2  -1   7       1553.59       1627.16        29.36 o                         
   3  -1   7        572.62        632.65        15.52 o                         
   4  -1   7         95.80        105.63         5.82 o                         
   5  -1   7        194.93        190.73         6.07 o                         
   6  -1   7        120.47        142.90         4.58 o                         
   7  -1   7        166.53        174.40         4.62 o                         
   8  -1   7        140.59        139.47         3.91 o                         
   9  -1   7        126.88        125.84         3.32 o                         
  10  -1   7         83.28         83.94         2.70 o                         
  11  -1   7        295.05        274.79         5.97 o                         
  12  -1   7        109.91        110.35         3.60 o                         
  13  -1   7          2.69          2.50         1.62 o                         
  14  -1   7          5.45          2.24         2.06 o                         
  15  -1   7         35.59         32.09         2.73 o                         
  16  -1   7         47.06         45.01         4.43 o                         
  17  -1   7         37.52         34.96         3.71 o                         
 -21   0   7          0.72         12.68         3.50 o                         
 -20   0   7          9.02          8.44         1.96 o                         
 -19   0   7         13.04         12.94         1.89 o                         
 -18   0   7         11.86         11.14         1.86 o                         
 -17   0   7          0.28          1.23         1.94 o                         
 -16   0   7          7.12          6.00         1.80 o                         
 -15   0   7         33.40         40.83         1.91 o                         
 -14   0   7          7.59         11.70         1.24 o                         
 -13   0   7         38.78         35.68         2.11 o                         
 -12   0   7        166.52        163.97         3.22 o                         
 -11   0   7         85.29         77.63         3.46 o                         
 -10   0   7        525.23        618.48         9.26 o                         
  -9   0   7       1033.42       1118.99        14.88 o                         
  -8   0   7       1668.55       1751.20        26.53 o                         
  -7   0   7        483.92        495.19         9.11 o                         
  -6   0   7        766.74        771.24        13.79 o                         
  -5   0   7        439.25        470.36         8.39 o                         
  -4   0   7        526.33        514.87        10.09 o                         
  -3   0   7        254.99        253.82         5.72 o                         
  -2   0   7          3.48          4.40         1.14 o                         
  -1   0   7        247.02        233.92         5.41 o                         
   0   0   7         69.72         71.87         2.99 o                         
   1   0   7        235.63        246.73         6.34 o                         
   2   0   7        463.75        463.68         9.36 o                         
   3   0   7        160.76        185.14         5.14 o                         
   4   0   7         61.08         51.04         2.53 o                         
   5   0   7         72.45         78.47         3.18 o                         
   6   0   7        414.61        419.12         8.54 o                         
   7   0   7        518.40        548.38        10.87 o                         
   8   0   7       1144.68       1198.68        15.87 o                         
   9   0   7          8.46         12.10         1.53 o                         
  10   0   7          6.72          7.17         1.58 o                         
  11   0   7         52.71         45.80         2.46 o                         
  12   0   7          5.94          5.18         1.57 o                         
  13   0   7          1.96         -0.23         1.48 o                         
  14   0   7         63.37         68.23         3.53 o                         
  15   0   7         15.39         14.02         2.31 o                         
  16   0   7          4.06          7.27         2.42 o                         
  17   0   7          0.06         -0.69         1.53 o                         
 -21   1   7          4.80          8.51         2.08 o                         
 -20   1   7         18.44         17.10         2.19 o                         
 -19   1   7          5.02          6.34         1.47 o                         
 -18   1   7         15.50         13.80         1.50 o                         
 -17   1   7        138.88        128.15         3.44 o                         
 -16   1   7         41.78         43.05         2.22 o                         
 -15   1   7         93.02         96.99         3.02 o                         
 -14   1   7          5.22          6.41         1.36 o                         
 -13   1   7        294.26        282.43         4.31 o                         
 -12   1   7        144.12        149.07         2.85 o                         
 -11   1   7         40.91         42.28         1.59 o                         
 -10   1   7        339.51        373.26         6.39 o                         
  -9   1   7        126.52        127.92         3.02 o                         
  -8   1   7       1170.94       1210.91        16.49 o                         
  -7   1   7       1399.34       1476.97        23.75 o                         
  -6   1   7        802.98        779.71        18.10 o                         
  -5   1   7        714.50        748.72        13.20 o                         
  -4   1   7         27.59         32.32         3.08 o                         
  -3   1   7       3581.19       3630.97        58.83 o                         
  -2   1   7         54.08         71.41         4.49 o                         
  -1   1   7       4279.23       4236.10        60.74 o                         
   0   1   7         49.18         49.22         2.39 o                         
   1   1   7       3302.66       3279.77        48.08 o                         
   2   1   7       1546.94       1569.34        23.42 o                         
   3   1   7        569.53        577.55        11.99 o                         
   4   1   7         93.96        109.61         3.40 o                         
   5   1   7        196.06        195.72         4.57 o                         
   6   1   7        121.38        126.25         3.05 o                         
   7   1   7        166.61        162.96         5.80 o                         
   8   1   7        140.45        135.30         3.12 o                         
   9   1   7        126.26        124.31         3.30 o                         
  10   1   7         82.63         85.00         4.08 o                         
  11   1   7        297.20        284.46         7.06 o                         
  12   1   7        110.03        109.69         3.07 o                         
  13   1   7          2.84          1.31         1.33 o                         
  14   1   7          5.24          4.06         1.52 o                         
  15   1   7         35.48         30.56         2.16 o                         
  16   1   7         46.37         50.02         2.91 o                         
  17   1   7         37.63         44.10         4.33 o                         
 -21   2   7          3.23          2.65         2.20 o                         
 -20   2   7         32.49         33.61         2.23 o                         
 -19   2   7          2.67          1.66         1.41 o                         
 -18   2   7         42.45         43.41         2.11 o                         
 -17   2   7         57.25         58.74         2.82 o                         
 -16   2   7        145.51        146.12         3.11 o                         
 -15   2   7          7.38          7.73         1.69 o                         
 -14   2   7         31.73         32.32         2.32 o                         
 -13   2   7         12.83          9.55         1.07 o                         
 -12   2   7        454.16        448.36         6.56 o                         
 -11   2   7         23.43         18.86         1.31 o                         
 -10   2   7         18.18         16.34         1.27 o                         
  -9   2   7         78.07         56.55         2.06 o                         
  -8   2   7       1076.70       1023.09        16.07 o                         
  -7   2   7        115.48        113.53         4.50 o                         
  -6   2   7        513.81        512.81        10.10 o                         
  -5   2   7       3436.46       3536.69        55.30 o                         
  -4   2   7        261.91        274.93         7.40 o                         
  -3   2   7       1625.97       1643.37        26.39 o                         
  -2   2   7        121.36        114.54         4.49 o                         
  -1   2   7      10169.57      10213.69       150.22 o                         
   0   2   7       1007.99        985.23        18.28 o                         
   1   2   7       1256.48       1230.48        19.89 o                         
   2   2   7        815.94        868.36        16.21 o                         
   3   2   7        107.97        120.77         3.84 o                         
   4   2   7       1543.44       1613.41        25.78 o                         
   5   2   7        156.45        147.03         5.14 o                         
   6   2   7        121.12        119.21         5.29 o                         
   7   2   7        316.37        304.52         7.74 o                         
   8   2   7         34.05         27.25         1.78 o                         
   9   2   7         59.55         49.90         2.38 o                         
  10   2   7        217.04        213.39         4.31 o                         
  11   2   7         47.58         48.18         2.77 o                         
  12   2   7         60.16         61.31         2.43 o                         
  13   2   7         62.49         60.55         2.49 o                         
  14   2   7        102.56        107.49         3.14 o                         
  15   2   7         44.43         45.89         2.96 o                         
  16   2   7          5.01          1.49         2.75 o                         
 -20   3   7          9.51          8.44         2.49 o                         
 -19   3   7         47.17         52.44         4.05 o                         
 -18   3   7         67.20         68.54         2.31 o                         
 -17   3   7        128.30        130.16         3.80 o                         
 -16   3   7         42.32         44.63         1.77 o                         
 -15   3   7         49.85         47.39         1.82 o                         
 -14   3   7        195.55        179.35         4.43 o                         
 -13   3   7         68.66         68.14         2.45 o                         
 -12   3   7        222.85        206.92         6.27 o                         
 -11   3   7        159.63        141.87         3.07 o                         
 -10   3   7       1335.53       1274.63        16.56 o                         
  -9   3   7        558.61        515.64        10.86 o                         
  -8   3   7        347.33        302.22         6.56 o                         
  -7   3   7         68.23         63.18         3.99 o                         
  -6   3   7         38.69         36.77         2.22 o                         
  -5   3   7        889.26        839.98        17.18 o                         
  -4   3   7         53.11         56.55         4.20 o                         
  -3   3   7        236.64        244.50         6.38 o                         
  -2   3   7        138.14        125.78         3.79 o                         
  -1   3   7        207.91        174.42         4.71 o                         
   0   3   7          4.84          4.63         1.37 o                         
   1   3   7        458.45        404.84         8.55 o                         
   2   3   7         12.92         11.67         1.72 o                         
   3   3   7       1174.79       1074.09        18.14 o                         
   4   3   7       2794.61       2717.37        39.06 o                         
   5   3   7        551.26        503.35         9.37 o                         
   6   3   7         97.80        107.30         2.95 o                         
   7   3   7        531.12        487.05         9.39 o                         
   8   3   7        703.23        709.80        10.47 o                         
   9   3   7         72.74         70.60         3.01 o                         
  10   3   7        101.96        100.60         2.64 o                         
  11   3   7         95.75         93.10         2.99 o                         
  12   3   7         91.44         87.72         3.26 o                         
  13   3   7        201.87        178.92         4.69 o                         
  14   3   7         45.68         43.49         2.17 o                         
  15   3   7        132.45        122.28         6.75 o                         
 -18   4   7         11.96         10.49         1.43 o                         
 -17   4   7         55.54         57.93         2.84 o                         
 -16   4   7         16.29         13.93         1.38 o                         
 -15   4   7         29.64         30.66         1.39 o                         
 -14   4   7         12.42         10.30         1.08 o                         
 -13   4   7        102.62         97.47         3.45 o                         
 -12   4   7         43.41         45.59         1.88 o                         
 -11   4   7         11.53         11.47         1.73 o                         
 -10   4   7        178.29        167.23         3.48 o                         
  -9   4   7         34.22         31.70         1.89 o                         
  -8   4   7        168.14        141.02         3.26 o                         
  -7   4   7        222.39        202.87         4.79 o                         
  -6   4   7         85.28         72.47         3.61 o                         
  -5   4   7        929.12        828.88        20.77 o                         
  -4   4   7        443.08        368.69        12.04 o                         
  -3   4   7        310.95        272.68         6.82 o                         
  -2   4   7        177.36        153.60         5.09 o                         
  -1   4   7       2571.35       2406.50        43.33 o                         
   0   4   7        614.18        537.38        12.64 o                         
   1   4   7       2108.42       1887.02        34.32 o                         
   2   4   7        508.14        450.84        11.33 o                         
   3   4   7       1129.53       1045.34        18.88 o                         
   4   4   7        437.30        396.03         9.00 o                         
   5   4   7        552.97        540.38        10.45 o                         
   6   4   7        858.62        822.68        18.04 o                         
   7   4   7        199.38        184.87         4.16 o                         
   8   4   7         27.74         29.54         1.68 o                         
   9   4   7         64.21         66.13         2.17 o                         
  10   4   7        122.22        117.94         2.92 o                         
  11   4   7         35.43         36.73         1.53 o                         
  12   4   7         64.30         58.11         2.96 o                         
  13   4   7         11.71          9.56         1.30 o                         
  14   4   7          8.24          8.16         2.86 o                         
 -16   5   7         32.42         29.43         1.72 o                         
 -15   5   7          6.32          6.54         0.99 o                         
 -14   5   7         59.56         54.14         1.83 o                         
 -13   5   7         67.94         69.97         2.28 o                         
 -12   5   7         24.91         23.25         1.65 o                         
 -11   5   7         28.71         26.92         2.67 o                         
 -10   5   7         31.73         34.50         1.91 o                         
  -9   5   7        161.55        142.95         5.64 o                         
  -8   5   7         12.75         12.95         1.35 o                         
  -7   5   7        163.44        150.97         4.30 o                         
  -6   5   7        248.67        225.70         7.54 o                         
  -5   5   7        348.10        322.40        11.71 o                         
  -4   5   7        360.78        344.20         8.75 o                         
  -3   5   7       1555.84       1472.13        29.60 o                         
  -2   5   7        180.28        199.37         7.13 o                         
  -1   5   7        808.90        767.79        18.15 o                         
   0   5   7        217.88        214.88         7.50 o                         
   1   5   7       1031.30        976.77        24.66 o                         
   2   5   7       1813.80       1705.03        38.11 o                         
   3   5   7        236.80        229.02         6.51 o                         
   4   5   7        402.27        410.52        10.62 o                         
   5   5   7         18.62         15.76         1.51 o                         
   6   5   7        150.57        151.42         4.86 o                         
   7   5   7         11.99         11.00         1.10 o                         
   8   5   7         94.94         95.29         2.74 o                         
   9   5   7        110.95        108.26         3.53 o                         
  10   5   7         32.67         33.20         2.66 o                         
  11   5   7         98.44         96.86         5.07 o                         
 -13   6   7         43.76         44.12         3.07 o                         
 -12   6   7         31.93         31.94         4.11 o                         
 -11   6   7         22.39         19.13         1.34 o                         
 -10   6   7         36.30         35.56         1.92 o                         
  -9   6   7        112.02        101.19         2.72 o                         
  -8   6   7        129.57        121.12         3.19 o                         
  -7   6   7        249.53        241.24         5.72 o                         
  -6   6   7          2.55          2.22         1.13 o                         
  -5   6   7        119.29        109.09         4.52 o                         
  -4   6   7         19.76         15.00         1.98 o                         
  -3   6   7         80.56         77.10         3.70 o                         
  -2   6   7         15.15         17.63         2.28 o                         
  -1   6   7        158.07        151.32         5.62 o                         
   0   6   7        142.42        141.87         6.83 o                         
   1   6   7        139.19        134.10         4.18 o                         
   2   6   7        340.36        336.22         7.65 o                         
   3   6   7         86.85         89.12         3.46 o                         
   4   6   7        139.62        124.59         3.47 o                         
   5   6   7         35.51         40.19         2.68 o                         
   6   6   7        825.40        850.93        22.03 o                         
   7   6   7         44.96         46.72         1.94 o                         
   8   6   7         82.04         75.07         4.17 o                         
  -3   7   7         77.17         68.63         4.57 o                         
  -2   7   7         13.94         15.09         2.23 o                         
   0   7   7         22.64         24.34         2.44 o                         
   1   7   7         54.51         57.51         3.74 o                         
   3   7   7         34.89         30.20         2.38 o                         
  -7  -7   8         28.34         32.32         1.65 o                         
  -6  -7   8        131.34        130.67         2.41 o                         
  -5  -7   8         70.54         78.41         2.46 o                         
  -4  -7   8         59.44         59.42         1.43 o                         
  -3  -7   8        194.47        204.97         3.36 o                         
  -2  -7   8          9.76         12.06         0.77 o                         
  -1  -7   8         38.95         36.34         1.85 o                         
   0  -7   8          4.34          2.35         1.53 o                         
   1  -7   8         80.91         83.28         5.03 o                         
   2  -7   8         22.23         25.97         2.94 o                         
 -13  -6   8         58.22         60.79         2.55 o                         
 -12  -6   8         12.75         10.96         0.79 o                         
 -11  -6   8         68.44         72.92         1.86 o                         
 -10  -6   8         98.17        100.00         1.96 o                         
  -9  -6   8        144.19        157.52         2.63 o                         
  -8  -6   8        108.60        115.60         2.81 o                         
  -7  -6   8         48.53         59.23         1.63 o                         
  -6  -6   8        193.54        204.07         3.17 o                         
  -5  -6   8        110.91        120.72         2.30 o                         
  -4  -6   8         30.37         31.03         1.15 o                         
  -3  -6   8        162.06        176.46         2.84 o                         
  -2  -6   8         37.55         43.00         1.29 o                         
  -1  -6   8        207.06        218.92         3.14 o                         
   0  -6   8         17.90         19.23         0.89 o                         
   1  -6   8        206.43        224.50         3.35 o                         
   2  -6   8        272.17        304.83         4.14 o                         
   3  -6   8         17.46         18.28         0.93 o                         
   4  -6   8         14.16         16.57         0.89 o                         
   5  -6   8        159.89        170.89         3.13 o                         
   6  -6   8        273.60        281.03         5.35 o                         
   7  -6   8         29.37         33.18         1.96 o                         
   8  -6   8         23.16         19.32         1.44 o                         
 -16  -5   8         22.15         20.02         1.37 o                         
 -15  -5   8         89.68        101.82         3.16 o                         
 -14  -5   8        139.29        133.94         4.29 o                         
 -13  -5   8         56.08         63.29         2.01 o                         
 -12  -5   8          0.09          0.26         0.71 o                         
 -11  -5   8        101.49        108.86         2.27 o                         
 -10  -5   8          5.89          6.24         0.87 o                         
  -9  -5   8         18.58         16.79         1.09 o                         
  -8  -5   8        175.11        191.34         3.79 o                         
  -7  -5   8        324.81        355.55         4.77 o                         
  -6  -5   8        285.83        312.87         4.17 o                         
  -5  -5   8         72.06         79.74         1.92 o                         
  -4  -5   8         66.48         74.09         1.85 o                         
  -3  -5   8       2244.69       2455.37        24.24 o                         
  -2  -5   8        238.45        260.63         3.54 o                         
  -1  -5   8        109.43        111.46         2.15 o                         
   0  -5   8         46.06         47.23         1.43 o                         
   1  -5   8        660.21        728.53         7.97 o                         
   2  -5   8        506.98        546.30         7.08 o                         
   3  -5   8         22.49         24.81         1.29 o                         
   4  -5   8        113.33        121.95         2.55 o                         
   5  -5   8          4.80          4.32         0.95 o                         
   6  -5   8          8.93          8.94         0.96 o                         
   7  -5   8         48.24         57.50         1.97 o                         
   8  -5   8         36.11         41.03         1.47 o                         
   9  -5   8         58.23         65.47         1.88 o                         
  10  -5   8        251.88        279.27         5.81 o                         
  11  -5   8          6.78          5.93         0.96 o                         
 -18  -4   8         49.54         55.93         2.73 o                         
 -17  -4   8          8.04         10.02         1.10 o                         
 -16  -4   8         31.86         32.84         1.82 o                         
 -15  -4   8         10.47          8.60         1.09 o                         
 -14  -4   8          5.59          4.63         1.01 o                         
 -13  -4   8         30.06         31.67         1.26 o                         
 -12  -4   8        261.95        259.83         4.63 o                         
 -11  -4   8        106.05         99.95         2.36 o                         
 -10  -4   8         17.40         16.57         1.13 o                         
  -9  -4   8        746.34        756.26         8.49 o                         
  -8  -4   8        155.99        169.32         3.01 o                         
  -7  -4   8       1577.58       1699.88        18.69 o                         
  -6  -4   8        140.00        148.98         2.74 o                         
  -5  -4   8        822.59        864.61         9.32 o                         
  -4  -4   8        313.92        327.55         4.44 o                         
  -3  -4   8        273.80        295.08         3.87 o                         
  -2  -4   8        531.38        594.27         7.28 o                         
  -1  -4   8       1857.99       2035.65        19.64 o                         
   0  -4   8       1109.77       1223.10        12.36 o                         
   1  -4   8        459.41        482.96         5.79 o                         
   2  -4   8        699.41        752.57         8.82 o                         
   3  -4   8        419.84        448.78         6.55 o                         
   4  -4   8        636.86        683.46         9.14 o                         
   5  -4   8         37.63         36.45         1.66 o                         
   6  -4   8        266.65        281.04         4.71 o                         
   7  -4   8         52.00         55.01         2.22 o                         
   8  -4   8         20.12         15.08         1.31 o                         
   9  -4   8         13.78         13.96         1.32 o                         
  10  -4   8         35.62         36.86         1.74 o                         
  11  -4   8          7.97          7.12         1.16 o                         
  12  -4   8         31.20         24.37         1.65 o                         
  13  -4   8          7.52          7.52         1.11 o                         
 -20  -3   8         13.00         12.78         2.29 o                         
 -19  -3   8         63.92         68.33         2.91 o                         
 -18  -3   8         55.60         56.54         2.38 o                         
 -17  -3   8          8.01          7.05         1.57 o                         
 -16  -3   8         32.77         27.69         2.20 o                         
 -15  -3   8        177.51        185.46         4.70 o                         
 -14  -3   8         34.11         32.87         1.93 o                         
 -13  -3   8        393.40        393.18         6.13 o                         
 -12  -3   8         34.61         35.01         1.54 o                         
 -11  -3   8        740.94        750.90         9.57 o                         
 -10  -3   8         86.47         91.71         2.45 o                         
  -9  -3   8       1677.79       1734.29        20.17 o                         
  -8  -3   8        134.32        148.27         3.34 o                         
  -7  -3   8        503.49        514.12         7.69 o                         
  -6  -3   8        216.08        259.50         7.32 o                         
  -5  -3   8       1012.30       1019.35        17.82 o                         
  -4  -3   8        318.14        362.14        10.90 o                         
  -3  -3   8         65.17         81.62         4.20 o                         
  -2  -3   8        184.35        189.15         6.89 o                         
  -1  -3   8        137.77        144.37         6.59 o                         
   0  -3   8        142.67        142.05         4.66 o                         
   1  -3   8         38.80         41.12         1.70 o                         
   2  -3   8        278.96        310.73         5.85 o                         
   3  -3   8        134.13        158.34         4.21 o                         
   4  -3   8       1509.65       1648.28        19.34 o                         
   5  -3   8        111.73        106.11         4.63 o                         
   6  -3   8        353.66        356.06         7.80 o                         
   7  -3   8         11.91         11.71         1.23 o                         
   8  -3   8        572.39        602.77         9.00 o                         
   9  -3   8         17.97         16.71         1.63 o                         
  10  -3   8        271.68        309.64         5.68 o                         
  11  -3   8         21.99         20.78         1.54 o                         
  12  -3   8          0.23          0.66         1.08 o                         
  13  -3   8         23.14         19.30         1.36 o                         
  14  -3   8        131.62        130.89         5.52 o                         
  15  -3   8         70.92         45.24         4.04 o                         
 -21  -2   8          2.55          4.44         2.22 o                         
 -20  -2   8         34.88         33.95         2.53 o                         
 -19  -2   8         21.96         20.20         2.46 o                         
 -18  -2   8         23.72         24.67         2.70 o                         
 -17  -2   8        132.51        143.86         5.98 o                         
 -16  -2   8         83.78         95.91         4.12 o                         
 -15  -2   8         60.61         57.38         3.22 o                         
 -14  -2   8        360.12        353.25         7.36 o                         
 -13  -2   8         25.06         21.71         2.39 o                         
 -12  -2   8         51.14         45.25         2.08 o                         
 -11  -2   8        189.32        200.15         4.54 o                         
 -10  -2   8         72.02         67.16         4.02 o                         
  -9  -2   8        370.36        346.52         8.66 o                         
  -8  -2   8         54.13         56.27         3.52 o                         
  -7  -2   8        150.76        160.27         7.03 o                         
  -6  -2   8        186.94        214.47         8.17 o                         
  -5  -2   8        819.79        933.37        19.15 o                         
  -4  -2   8        288.16        313.45         7.91 o                         
  -3  -2   8        246.45        270.30         8.14 o                         
  -2  -2   8       2309.79       2462.25        37.79 o                         
  -1  -2   8       1350.40       1547.01        25.13 o                         
   0  -2   8       1834.21       1921.20        32.39 o                         
   1  -2   8        253.15        286.50         7.64 o                         
   2  -2   8        529.34        558.89        11.36 o                         
   3  -2   8        282.31        289.39         8.09 o                         
   4  -2   8         83.67         96.97         4.31 o                         
   5  -2   8         39.83         43.58         2.32 o                         
   6  -2   8         29.08         28.87         1.50 o                         
   7  -2   8        109.68        119.48         2.75 o                         
   8  -2   8        106.17        104.97         3.52 o                         
   9  -2   8          5.90          4.16         1.41 o                         
  10  -2   8        246.82        255.13         5.04 o                         
  11  -2   8          3.45          3.52         1.42 o                         
  12  -2   8        155.86        158.30         3.65 o                         
  13  -2   8         13.36         13.51         1.86 o                         
  14  -2   8         57.34         57.47         3.75 o                         
  15  -2   8         11.68         12.33         2.58 o                         
  16  -2   8         10.75          9.09         2.48 o                         
 -21  -1   8         61.47         62.58         3.66 o                         
 -20  -1   8         13.19         10.45         1.81 o                         
 -19  -1   8          3.16          4.41         1.92 o                         
 -18  -1   8         35.12         31.48         2.49 o                         
 -17  -1   8         22.37         24.47         2.32 o                         
 -16  -1   8         16.02         14.50         1.94 o                         
 -15  -1   8         12.27         13.64         1.76 o                         
 -14  -1   8        425.23        400.35         7.23 o                         
 -13  -1   8         47.18         43.11         2.13 o                         
 -12  -1   8        425.89        437.93         7.24 o                         
 -11  -1   8        120.22        123.97         3.47 o                         
 -10  -1   8        180.76        187.34         7.41 o                         
  -9  -1   8       1333.20       1387.41        19.76 o                         
  -8  -1   8        157.06        175.00         3.96 o                         
  -7  -1   8       1340.69       1463.18        21.33 o                         
  -6  -1   8        194.58        224.99         4.98 o                         
  -5  -1   8        897.85       1009.94        16.84 o                         
  -4  -1   8         13.92         16.69         2.13 o                         
  -3  -1   8        329.95        362.33        10.36 o                         
  -2  -1   8         89.27         82.48         3.33 o                         
  -1  -1   8         44.48         49.40         1.82 o                         
   0  -1   8       1264.65       1315.09        24.44 o                         
   1  -1   8        371.63        424.63        10.96 o                         
   2  -1   8       1197.23       1254.74        23.13 o                         
   3  -1   8        473.90        485.63         9.13 o                         
   4  -1   8        845.85        816.63        16.53 o                         
   5  -1   8        507.40        544.91        10.48 o                         
   6  -1   8         62.31         69.09         2.40 o                         
   7  -1   8        100.04         95.31         2.89 o                         
   8  -1   8          6.89          7.24         1.30 o                         
   9  -1   8         29.37         28.38         1.92 o                         
  10  -1   8        118.02        120.95         3.66 o                         
  11  -1   8         12.79         10.74         1.58 o                         
  12  -1   8          6.10          2.52         1.44 o                         
  13  -1   8         13.06          7.68         2.62 o                         
  14  -1   8        144.29        138.42         4.95 o                         
  15  -1   8         33.82         29.94         4.62 o                         
  16  -1   8         81.93         92.73         9.22 o                         
 -21   0   8         12.45         11.01         1.72 o                         
 -20   0   8          5.27          2.52         2.26 o                         
 -19   0   8          0.07          2.01         1.53 o                         
 -18   0   8         12.02         10.70         1.76 o                         
 -17   0   8         26.82         27.80         2.01 o                         
 -16   0   8        263.00        248.75         8.24 o                         
 -15   0   8          2.53          3.72         1.53 o                         
 -14   0   8        355.81        348.96         5.65 o                         
 -13   0   8          2.01          3.19         0.94 o                         
 -12   0   8        108.64        114.08         2.51 o                         
 -11   0   8         10.49         17.53         1.53 o                         
 -10   0   8       1115.77       1172.71        14.59 o                         
  -9   0   8       1699.94       1637.79        19.40 o                         
  -8   0   8        410.22        414.15         7.90 o                         
  -7   0   8        823.42        882.77        14.95 o                         
  -6   0   8        146.27        148.44         4.56 o                         
  -5   0   8         31.24         27.60         2.31 o                         
  -4   0   8        612.04        627.50        12.79 o                         
  -3   0   8          2.13          3.78         1.32 o                         
  -2   0   8        491.08        473.54         9.05 o                         
  -1   0   8         36.94         36.29         2.40 o                         
   0   0   8        154.94        169.05         5.92 o                         
   1   0   8         57.49         61.35         3.43 o                         
   2   0   8        123.93        117.44         3.88 o                         
   3   0   8       2318.51       2459.29        34.11 o                         
   4   0   8         30.95         39.67         2.27 o                         
   5   0   8          0.41          1.70         1.22 o                         
   6   0   8         75.57         79.19         2.66 o                         
   7   0   8        771.06        814.50        13.36 o                         
   8   0   8        201.28        229.18         6.34 o                         
   9   0   8         79.16         77.76         3.04 o                         
  10   0   8          6.56         10.27         1.61 o                         
  11   0   8          5.40          4.97         2.57 o                         
  12   0   8          0.06         -1.61         1.61 o                         
  13   0   8          6.48          4.28         1.58 o                         
  14   0   8         48.18         56.77         2.95 o                         
  15   0   8         46.44         46.95         3.87 o                         
  16   0   8         50.82         44.98         6.08 o                         
 -21   1   8         61.03         70.15         4.30 o                         
 -20   1   8         13.49         12.33         2.17 o                         
 -19   1   8          3.44          2.86         1.43 o                         
 -18   1   8         35.13         29.91         1.80 o                         
 -17   1   8         21.74         21.39         1.59 o                         
 -16   1   8         15.30         12.42         1.27 o                         
 -15   1   8         12.37         12.29         1.75 o                         
 -14   1   8        427.35        407.07         6.47 o                         
 -13   1   8         46.97         43.73         1.94 o                         
 -12   1   8        427.95        437.63         5.98 o                         
 -11   1   8        119.55        123.94         2.49 o                         
 -10   1   8        181.63        188.52         5.27 o                         
  -9   1   8       1333.74       1374.18        18.01 o                         
  -8   1   8        157.23        176.13         4.14 o                         
  -7   1   8       1340.26       1409.66        20.66 o                         
  -6   1   8        193.80        200.51         4.91 o                         
  -5   1   8        902.43        961.78        17.84 o                         
  -4   1   8         13.48         14.46         2.11 o                         
  -3   1   8        330.88        344.11         8.08 o                         
  -2   1   8         90.62         92.93         3.48 o                         
  -1   1   8         44.46         44.30         2.05 o                         
   0   1   8       1260.01       1275.65        19.61 o                         
   1   1   8        373.92        418.29         8.83 o                         
   2   1   8       1191.59       1193.72        23.88 o                         
   3   1   8        476.02        479.57         9.25 o                         
   4   1   8        842.41        786.21        12.10 o                         
   5   1   8        508.88        496.02         9.84 o                         
   6   1   8         62.41         60.43         3.89 o                         
   7   1   8        100.97         91.44         3.52 o                         
   8   1   8          6.97          6.33         1.45 o                         
   9   1   8         28.33         24.77         2.02 o                         
  10   1   8        118.44        126.19         4.18 o                         
  11   1   8         12.88         11.81         1.56 o                         
  12   1   8          6.16          1.09         1.34 o                         
  13   1   8         13.09         11.81         1.83 o                         
  14   1   8        145.27        149.23         5.15 o                         
  15   1   8         33.96         36.52         2.30 o                         
  16   1   8         82.31         97.16         6.69 o                         
 -21   2   8          2.40          5.28         2.10 o                         
 -20   2   8         34.54         34.17         3.09 o                         
 -19   2   8         21.53         23.69         1.61 o                         
 -18   2   8         23.89         27.72         1.50 o                         
 -17   2   8        133.00        149.86         3.45 o                         
 -16   2   8         84.70         93.07         2.84 o                         
 -15   2   8         60.97         61.80         3.22 o                         
 -14   2   8        360.23        337.18         5.18 o                         
 -13   2   8         24.65         23.82         2.50 o                         
 -12   2   8         50.47         41.77         2.34 o                         
 -11   2   8        188.41        192.43         4.44 o                         
 -10   2   8         73.12         67.79         3.25 o                         
  -9   2   8        371.60        329.30         9.06 o                         
  -8   2   8         53.43         55.28         2.59 o                         
  -7   2   8        148.72        151.14         4.31 o                         
  -6   2   8        186.74        185.37         7.49 o                         
  -5   2   8        818.03        840.27        16.07 o                         
  -4   2   8        285.65        268.11         6.20 o                         
  -3   2   8        248.77        249.44         5.82 o                         
  -2   2   8       2308.31       2367.97        35.96 o                         
  -1   2   8       1350.10       1417.84        22.70 o                         
   0   2   8       1829.47       1850.93        27.33 o                         
   1   2   8        253.84        268.16         6.39 o                         
   2   2   8        527.05        547.18        10.72 o                         
   3   2   8        284.12        278.07         7.56 o                         
   4   2   8         83.59         90.71         3.76 o                         
   5   2   8         40.03         33.64         1.83 o                         
   6   2   8         28.97         30.79         1.53 o                         
   7   2   8        109.01        113.40         3.10 o                         
   8   2   8        106.06        102.45         2.57 o                         
   9   2   8          6.13          4.87         1.36 o                         
  10   2   8        246.65        251.16         4.91 o                         
  11   2   8          3.65          4.76         1.33 o                         
  12   2   8        156.15        161.32         4.09 o                         
  13   2   8         13.37         17.57         1.82 o                         
  14   2   8         57.68         54.65         2.44 o                         
  15   2   8         11.47         12.58         2.20 o                         
 -20   3   8         13.16         13.82         2.52 o                         
 -19   3   8         63.43         71.98         5.33 o                         
 -18   3   8         55.64         55.61         2.80 o                         
 -17   3   8          7.57          5.35         0.96 o                         
 -16   3   8         32.71         27.50         1.42 o                         
 -15   3   8        176.42        183.88         5.11 o                         
 -14   3   8         33.77         30.58         1.54 o                         
 -13   3   8        394.16        388.83         8.06 o                         
 -12   3   8         35.24         33.54         1.79 o                         
 -11   3   8        737.92        685.51         9.30 o                         
 -10   3   8         86.77         79.18         2.33 o                         
  -9   3   8       1687.09       1504.26        18.22 o                         
  -8   3   8        134.92        128.69         3.30 o                         
  -7   3   8        504.03        430.62         8.71 o                         
  -6   3   8        217.04        209.59         5.16 o                         
  -5   3   8       1017.77        881.39        19.14 o                         
  -4   3   8        315.49        298.48         8.03 o                         
  -3   3   8         66.00         68.84         2.81 o                         
  -2   3   8        183.49        165.59         5.69 o                         
  -1   3   8        137.31        132.35         4.85 o                         
   0   3   8        142.23        126.65         5.06 o                         
   1   3   8         38.40         31.63         1.74 o                         
   2   3   8        280.04        273.95         5.84 o                         
   3   3   8        136.27        145.39         3.83 o                         
   4   3   8       1509.17       1455.47        22.91 o                         
   5   3   8        111.88         97.44         2.79 o                         
   6   3   8        352.85        312.86         6.86 o                         
   7   3   8         12.58         12.57         2.39 o                         
   8   3   8        572.14        569.25        11.07 o                         
   9   3   8         17.77         18.83         1.30 o                         
  10   3   8        272.92        290.02         4.91 o                         
  11   3   8         22.27         21.88         1.67 o                         
  12   3   8          0.23         -1.17         1.17 o                         
  13   3   8         22.88         18.93         1.89 o                         
  14   3   8        132.70        141.09         5.83 o                         
  15   3   8         70.69         61.13         4.79 o                         
 -18   4   8         50.29         55.97         4.18 o                         
 -17   4   8          8.28          9.23         1.01 o                         
 -16   4   8         32.14         33.73         2.26 o                         
 -15   4   8         10.52         10.95         1.05 o                         
 -14   4   8          5.70          5.55         0.99 o                         
 -13   4   8         30.19         30.58         1.56 o                         
 -12   4   8        259.65        255.11         5.10 o                         
 -11   4   8        105.62         91.34         3.82 o                         
 -10   4   8         17.02         16.78         1.37 o                         
  -9   4   8        744.62        663.73        12.53 o                         
  -8   4   8        156.65        142.64         5.61 o                         
  -7   4   8       1586.38       1439.53        22.27 o                         
  -6   4   8        140.54        118.91         3.95 o                         
  -5   4   8        827.16        726.62        12.42 o                         
  -4   4   8        311.72        278.49        12.61 o                         
  -3   4   8        271.27        257.45         6.74 o                         
  -2   4   8        532.66        502.59        13.01 o                         
  -1   4   8       1859.31       1684.10        29.87 o                         
   0   4   8       1111.95       1029.94        19.10 o                         
   1   4   8        458.94        423.56         9.41 o                         
   2   4   8        702.25        646.20        11.97 o                         
   3   4   8        421.71        401.44         8.58 o                         
   4   4   8        635.24        612.23        11.70 o                         
   5   4   8         37.89         38.07         2.78 o                         
   6   4   8        265.67        251.80         5.24 o                         
   7   4   8         51.50         49.82         2.29 o                         
   8   4   8         20.58         16.16         1.64 o                         
   9   4   8         14.22         15.87         1.17 o                         
  10   4   8         35.25         36.26         1.99 o                         
  11   4   8          7.66          9.77         2.19 o                         
  12   4   8         30.53         25.90         1.80 o                         
  13   4   8          7.54          8.23         1.46 o                         
 -16   5   8         22.25         20.43         1.48 o                         
 -15   5   8         89.98        101.07         3.11 o                         
 -14   5   8        137.21        129.20         3.67 o                         
 -13   5   8         56.20         58.01         1.92 o                         
 -12   5   8          0.08          0.04         1.06 o                         
 -11   5   8        101.35        100.28         3.11 o                         
 -10   5   8          5.87          5.50         1.07 o                         
  -9   5   8         18.02         14.18         1.29 o                         
  -8   5   8        174.17        163.35         3.88 o                         
  -7   5   8        325.16        308.12         9.46 o                         
  -6   5   8        285.27        268.33         6.09 o                         
  -5   5   8         71.64         62.74         2.55 o                         
  -4   5   8         66.75         67.99         3.84 o                         
  -3   5   8       2245.23       2262.02        53.74 o                         
  -2   5   8        237.67        228.23         6.40 o                         
  -1   5   8        109.23        101.30         5.97 o                         
   0   5   8         45.97         42.76         2.51 o                         
   1   5   8        660.76        681.82        16.22 o                         
   2   5   8        509.09        471.79        11.89 o                         
   3   5   8         22.63         22.73         1.92 o                         
   4   5   8        113.20        111.57         3.59 o                         
   5   5   8          5.09          6.44         1.43 o                         
   6   5   8          8.82          9.73         1.61 o                         
   7   5   8         47.60         59.52         2.34 o                         
   8   5   8         36.47         37.70         1.96 o                         
   9   5   8         57.04         57.90         2.27 o                         
  10   5   8        252.79        291.62        10.20 o                         
  11   5   8          6.72          5.93         1.87 o                         
 -13   6   8         58.14         61.26         4.12 o                         
 -12   6   8         12.66          5.72         1.70 o                         
 -11   6   8         69.02         67.90         3.45 o                         
 -10   6   8         98.09         86.40         4.67 o                         
  -9   6   8        145.14        138.83         3.58 o                         
  -8   6   8        108.42        100.91         3.03 o                         
  -7   6   8         49.12         48.34         2.33 o                         
  -6   6   8        193.35        168.09         4.80 o                         
  -5   6   8        112.30         97.76         3.53 o                         
  -4   6   8         30.39         28.84         2.69 o                         
  -3   6   8        162.60        147.18         5.06 o                         
  -2   6   8         37.09         41.47         2.74 o                         
  -1   6   8        206.04        185.04         5.28 o                         
   0   6   8         18.15         18.69         1.63 o                         
   1   6   8        208.10        203.66         6.52 o                         
   2   6   8        274.26        271.41        10.87 o                         
   3   6   8         17.89         19.24         1.39 o                         
   4   6   8         14.33         14.19         1.40 o                         
   5   6   8        160.16        165.16         5.06 o                         
   6   6   8        272.96        278.04         6.71 o                         
   7   6   8         30.19         26.17         3.80 o                         
   8   6   8         22.69         21.20         2.01 o                         
  -3   7   8        194.24        171.08         8.42 o                         
  -2   7   8          9.53         13.71         1.72 o                         
  -1   7   8         39.27         32.13         3.08 o                         
   0   7   8          4.25          3.27         1.42 o                         
   1   7   8         80.60         85.31         4.43 o                         
  -6  -7   9         60.46         63.31         2.41 o                         
  -5  -7   9         36.91         35.62         3.72 o                         
  -4  -7   9          0.66         -0.05         0.85 o                         
  -3  -7   9         69.56         69.09         2.21 o                         
  -1  -7   9         49.58         56.84         4.39 o                         
 -13  -6   9         62.34         73.61        11.10 o                         
 -12  -6   9        414.15        414.21         9.13 o                         
 -11  -6   9         55.51         58.96         1.80 o                         
 -10  -6   9         42.09         34.54         1.21 o                         
  -9  -6   9         40.47         47.24         1.33 o                         
  -8  -6   9        979.17       1065.61        13.93 o                         
  -7  -6   9          5.22          6.29         0.87 o                         
  -6  -6   9        112.23        124.65         2.32 o                         
  -5  -6   9          7.98          8.19         0.82 o                         
  -4  -6   9        138.85        147.83         2.48 o                         
  -3  -6   9         28.90         31.03         1.09 o                         
  -2  -6   9         58.89         69.60         1.62 o                         
  -1  -6   9        206.25        223.74         3.70 o                         
   0  -6   9         92.79        100.14         2.07 o                         
   1  -6   9        173.06        181.57         2.83 o                         
   2  -6   9         44.11         48.54         1.35 o                         
   3  -6   9        216.04        241.01         3.67 o                         
   4  -6   9         45.75         47.46         1.53 o                         
   5  -6   9         53.28         53.91         1.74 o                         
   6  -6   9         43.74         43.00         1.60 o                         
   7  -6   9         15.40         14.65         1.34 o                         
 -16  -5   9        183.70        193.38         7.58 o                         
 -15  -5   9          4.24          4.02         0.98 o                         
 -14  -5   9        110.63        109.34         2.87 o                         
 -13  -5   9          3.37          3.53         0.71 o                         
 -12  -5   9        115.39        126.87         2.62 o                         
 -11  -5   9         38.31         37.10         1.32 o                         
 -10  -5   9        165.03        175.89         3.07 o                         
  -9  -5   9          2.03          1.68         0.75 o                         
  -8  -5   9        382.93        421.33         5.46 o                         
  -7  -5   9         78.36         90.89         2.29 o                         
  -6  -5   9        145.09        159.11         2.84 o                         
  -5  -5   9         21.29         22.80         1.18 o                         
  -4  -5   9       1272.02       1361.41        15.29 o                         
  -3  -5   9       1337.38       1396.25        14.75 o                         
  -2  -5   9         17.73         20.98         1.04 o                         
  -1  -5   9        260.23        267.93         3.82 o                         
   0  -5   9         43.22         50.26         1.70 o                         
   1  -5   9        141.96        165.79         3.29 o                         
   2  -5   9         25.22         27.16         1.18 o                         
   3  -5   9          4.68          4.37         0.81 o                         
   4  -5   9         72.77         74.34         2.09 o                         
   5  -5   9         29.56         32.10         1.35 o                         
   6  -5   9          0.87          0.55         0.89 o                         
   7  -5   9         24.52         24.28         1.43 o                         
   8  -5   9         40.01         47.31         1.64 o                         
   9  -5   9         70.01         69.53         2.00 o                         
  10  -5   9          0.31          1.52         1.11 o                         
 -18  -4   9         14.25         15.77         2.09 o                         
 -17  -4   9         70.34         67.50         3.41 o                         
 -16  -4   9         24.38         24.03         1.57 o                         
 -15  -4   9         33.21         32.13         1.79 o                         
 -14  -4   9        120.82        121.10         2.58 o                         
 -13  -4   9          7.69         10.38         1.01 o                         
 -12  -4   9        648.55        664.72         9.48 o                         
 -11  -4   9         90.04         94.31         2.27 o                         
 -10  -4   9        309.02        311.93         4.50 o                         
  -9  -4   9        112.26        118.47         2.51 o                         
  -8  -4   9       1204.69       1276.20        14.76 o                         
  -7  -4   9        110.90        118.72         3.01 o                         
  -6  -4   9       1641.04       1716.75        19.26 o                         
  -5  -4   9        444.66        475.19         5.83 o                         
  -4  -4   9         88.77         87.27         2.04 o                         
  -3  -4   9        255.37        268.35         3.81 o                         
  -2  -4   9        625.49        643.00         8.42 o                         
  -1  -4   9        335.78        351.68         4.69 o                         
   0  -4   9        262.70        270.85         3.87 o                         
   1  -4   9         94.06        104.96         2.49 o                         
   2  -4   9        232.68        248.17         4.04 o                         
   3  -4   9         51.81         57.53         1.87 o                         
   4  -4   9        163.40        173.89         3.73 o                         
   5  -4   9        203.73        213.51         4.02 o                         
   6  -4   9        222.84        232.25         4.57 o                         
   7  -4   9         26.47         27.78         1.62 o                         
   8  -4   9         16.51         16.64         1.40 o                         
   9  -4   9          0.22          0.89         0.90 o                         
  10  -4   9         15.06         14.60         1.26 o                         
  11  -4   9         18.26         14.62         1.15 o                         
  12  -4   9         12.04         11.25         1.03 o                         
 -20  -3   9         13.26         16.25         1.74 o                         
 -19  -3   9        111.91        117.46         4.78 o                         
 -18  -3   9         86.39         83.53         3.52 o                         
 -17  -3   9          6.24          8.09         1.54 o                         
 -16  -3   9         26.32         27.38         2.10 o                         
 -15  -3   9         40.31         35.20         2.35 o                         
 -14  -3   9        380.46        377.86         7.22 o                         
 -13  -3   9         73.17         73.19         2.50 o                         
 -12  -3   9        701.53        709.22         9.40 o                         
 -11  -3   9        192.97        191.63         4.20 o                         
 -10  -3   9       2806.20       2849.30        32.27 o                         
  -9  -3   9         86.58         91.69         2.65 o                         
  -8  -3   9        321.16        328.15         5.41 o                         
  -7  -3   9        184.47        181.91         3.30 o                         
  -6  -3   9       1629.90       1700.27        23.12 o                         
  -5  -3   9        290.23        293.05         4.89 o                         
  -4  -3   9        450.80        463.66         7.36 o                         
  -3  -3   9         64.20         68.25         2.35 o                         
  -2  -3   9        612.31        683.11         9.58 o                         
  -1  -3   9        501.48        568.06         7.79 o                         
   0  -3   9         51.78         52.93         2.89 o                         
   1  -3   9        220.75        232.56         5.56 o                         
   2  -3   9        159.53        160.11         3.56 o                         
   3  -3   9         74.17         75.36         2.36 o                         
   4  -3   9        839.39        876.81        11.36 o                         
   5  -3   9        247.10        245.49         4.76 o                         
   6  -3   9          8.99          7.47         1.29 o                         
   7  -3   9        265.59        280.68         4.79 o                         
   8  -3   9        220.79        230.10         4.73 o                         
   9  -3   9        103.41        108.66         3.19 o                         
  10  -3   9         56.99         58.70         2.28 o                         
  11  -3   9         99.15         98.90         3.55 o                         
  12  -3   9        117.67        114.67         5.06 o                         
  13  -3   9         77.12         76.31         4.56 o                         
  14  -3   9         21.17         18.63         2.65 o                         
 -21  -2   9         56.61         58.58         2.96 o                         
 -20  -2   9          8.91          8.62         1.70 o                         
 -19  -2   9         84.61         79.21         5.24 o                         
 -18  -2   9         40.79         38.17         3.27 o                         
 -17  -2   9         34.57         36.06         3.44 o                         
 -16  -2   9        160.04        159.21         6.06 o                         
 -15  -2   9        168.25        167.62         7.27 o                         
 -14  -2   9        210.67        208.41         4.89 o                         
 -13  -2   9         99.35        100.46         3.76 o                         
 -12  -2   9        713.70        692.03        15.41 o                         
 -11  -2   9        187.50        185.17         6.15 o                         
 -10  -2   9         13.43         17.17         1.60 o                         
  -9  -2   9        167.72        165.58         4.66 o                         
  -8  -2   9        403.33        361.96         8.14 o                         
  -7  -2   9         67.18         76.49         3.22 o                         
  -6  -2   9        933.67       1040.02        19.62 o                         
  -5  -2   9        439.86        513.35        11.13 o                         
  -4  -2   9        173.89        192.30        11.21 o                         
  -3  -2   9         59.64         73.84         4.49 o                         
  -2  -2   9       1201.14       1439.10        25.18 o                         
  -1  -2   9        565.59        675.67        15.58 o                         
   0  -2   9        441.22        476.91        10.88 o                         
   1  -2   9         64.74         84.14         4.28 o                         
   2  -2   9        728.48        746.42        17.04 o                         
   3  -2   9        503.19        514.72         7.97 o                         
   4  -2   9         17.85         19.49         1.52 o                         
   5  -2   9         28.80         28.78         1.50 o                         
   6  -2   9         55.57         57.59         1.97 o                         
   7  -2   9         85.00         75.56         2.94 o                         
   8  -2   9         30.59         31.80         1.99 o                         
   9  -2   9        152.63        160.91         4.74 o                         
  10  -2   9        110.26         99.04         3.14 o                         
  11  -2   9         92.37         96.09         3.23 o                         
  12  -2   9        195.05        209.61         5.16 o                         
  13  -2   9         34.23         35.82         2.42 o                         
  14  -2   9         56.21         53.43         3.11 o                         
  15  -2   9          5.35          3.22         1.73 o                         
 -21  -1   9         59.30         57.75         4.44 o                         
 -20  -1   9         15.08         14.95         2.28 o                         
 -19  -1   9         35.51         35.84         2.22 o                         
 -18  -1   9        205.23        202.47         6.00 o                         
 -17  -1   9         74.26         84.84         3.79 o                         
 -16  -1   9          1.93          1.62         1.66 o                         
 -15  -1   9        174.76        170.18         4.50 o                         
 -14  -1   9        349.41        346.94         7.23 o                         
 -13  -1   9        110.92        113.40         4.51 o                         
 -12  -1   9        300.20        330.39         6.30 o                         
 -11  -1   9        174.50        176.01         3.79 o                         
 -10  -1   9        426.95        434.91         8.01 o                         
  -9  -1   9         77.34         82.48         3.06 o                         
  -8  -1   9        477.49        517.41         8.20 o                         
  -7  -1   9        428.28        464.14         9.36 o                         
  -6  -1   9        714.32        795.02        11.89 o                         
  -5  -1   9        571.97        616.30        12.16 o                         
  -4  -1   9       3299.15       3606.06        55.81 o                         
  -3  -1   9       2023.96       2313.76        48.75 o                         
  -2  -1   9        604.29        689.29        13.83 o                         
  -1  -1   9         92.21        107.93         8.29 o                         
   0  -1   9        789.74        870.52        17.98 o                         
   1  -1   9        310.31        293.16         7.42 o                         
   2  -1   9        528.32        586.56        10.76 o                         
   3  -1   9        567.09        577.73        13.66 o                         
   4  -1   9        280.77        293.18        13.09 o                         
   5  -1   9        164.47        171.92         3.43 o                         
   6  -1   9         45.87         45.80         1.85 o                         
   7  -1   9         47.74         52.76         2.68 o                         
   8  -1   9        127.45        116.24         3.26 o                         
   9  -1   9         47.12         43.28         2.04 o                         
  10  -1   9         59.07         62.25         2.40 o                         
  11  -1   9         33.86         41.40         2.46 o                         
  12  -1   9          1.50          1.93         1.57 o                         
  13  -1   9         46.48         44.31         2.96 o                         
  14  -1   9         24.51         21.25         2.00 o                         
  15  -1   9         19.17         17.17         2.45 o                         
  16  -1   9         25.83         25.81         2.83 o                         
 -21   0   9         32.34         37.73         6.16 o                         
 -20   0   9          5.44          2.50         1.72 o                         
 -19   0   9          9.83         10.43         2.08 o                         
 -18   0   9          9.59          9.92         1.69 o                         
 -17   0   9          3.33          2.15         1.53 o                         
 -16   0   9         30.91         28.01         2.33 o                         
 -15   0   9         25.85         25.65         1.74 o                         
 -14   0   9        222.17        239.04         4.46 o                         
 -13   0   9         47.45         57.48         2.54 o                         
 -12   0   9        142.01        140.16         3.02 o                         
 -11   0   9          0.28         -0.81         0.81 o                         
 -10   0   9       1336.60       1452.78        17.69 o                         
  -9   0   9       1287.09       1331.39        17.61 o                         
  -8   0   9         27.40         30.26         1.67 o                         
  -7   0   9         19.06         34.05         2.05 o                         
  -6   0   9       1026.34       1135.50        17.13 o                         
  -5   0   9        178.99        216.60         7.09 o                         
  -4   0   9        361.19        373.66         8.65 o                         
  -3   0   9        392.98        404.84        10.67 o                         
  -2   0   9        671.98        730.36        14.74 o                         
  -1   0   9        482.58        527.68        10.33 o                         
   0   0   9         40.19         44.95         3.29 o                         
   1   0   9         31.96         36.23         2.12 o                         
   2   0   9        141.85        158.86         5.48 o                         
   3   0   9        163.40        181.24         4.87 o                         
   4   0   9        254.04        258.36         7.34 o                         
   5   0   9        436.05        444.44         9.80 o                         
   6   0   9        247.01        235.29         5.91 o                         
   7   0   9        104.37        104.32         4.74 o                         
   8   0   9         47.68         50.75         2.23 o                         
   9   0   9         28.70         24.42         2.11 o                         
  10   0   9        408.79        373.47         8.28 o                         
  11   0   9          0.28          4.93         1.59 o                         
  12   0   9          2.11          3.79         1.81 o                         
  13   0   9          1.96          5.42         1.58 o                         
  14   0   9          2.85          4.70         1.75 o                         
  15   0   9          7.91          2.07         2.18 o                         
  16   0   9          9.18          7.09         1.53 o                         
 -21   1   9         59.99         60.28         5.45 o                         
 -20   1   9         15.59         15.31         1.97 o                         
 -19   1   9         35.14         34.03         2.07 o                         
 -18   1   9        203.37        191.11         4.40 o                         
 -17   1   9         74.16         79.79         2.40 o                         
 -16   1   9          1.66          2.14         1.10 o                         
 -15   1   9        174.44        169.33         3.27 o                         
 -14   1   9        350.17        358.04         5.82 o                         
 -13   1   9        111.41        119.22         3.77 o                         
 -12   1   9        300.24        326.07         6.92 o                         
 -11   1   9        174.05        179.95         4.82 o                         
 -10   1   9        426.56        428.79         8.53 o                         
  -9   1   9         76.99         74.89         2.65 o                         
  -8   1   9        478.47        495.59         8.05 o                         
  -7   1   9        429.05        435.06         7.63 o                         
  -6   1   9        709.95        766.16        12.90 o                         
  -5   1   9        571.92        601.12        11.52 o                         
  -4   1   9       3295.90       3602.63        56.84 o                         
  -3   1   9       2027.03       2282.61        35.25 o                         
  -2   1   9        598.36        657.14        12.25 o                         
  -1   1   9         91.67        110.81         3.95 o                         
   0   1   9        792.83        864.17        15.51 o                         
   1   1   9        310.25        296.42         6.62 o                         
   2   1   9        527.60        549.38         9.56 o                         
   3   1   9        569.45        549.20         9.04 o                         
   4   1   9        278.86        271.88         5.46 o                         
   5   1   9        163.19        155.67         4.02 o                         
   6   1   9         46.86         41.25         1.88 o                         
   7   1   9         47.95         44.42         2.09 o                         
   8   1   9        126.89        126.25         3.52 o                         
   9   1   9         47.54         41.82         2.11 o                         
  10   1   9         59.35         63.75         3.63 o                         
  11   1   9         34.34         39.84         2.42 o                         
  12   1   9          1.44         -1.45         1.45 o                         
  13   1   9         46.70         46.43         2.54 o                         
  14   1   9         24.44         23.59         3.25 o                         
  15   1   9         18.17         17.52         3.87 o                         
  16   1   9         25.59         27.51         3.48 o                         
 -21   2   9         56.87         50.81         4.31 o                         
 -20   2   9          9.16          6.15         1.71 o                         
 -19   2   9         84.59         87.26         5.81 o                         
 -18   2   9         40.17         37.58         1.83 o                         
 -17   2   9         34.09         35.90         1.70 o                         
 -16   2   9        161.05        155.90         3.86 o                         
 -15   2   9        168.43        181.44         3.73 o                         
 -14   2   9        209.83        202.51         4.24 o                         
 -13   2   9         99.40         96.90         2.53 o                         
 -12   2   9        712.09        668.92         9.27 o                         
 -11   2   9        190.74        184.86         3.64 o                         
 -10   2   9         13.33         10.58         1.43 o                         
  -9   2   9        168.83        151.01         4.30 o                         
  -8   2   9        400.19        341.70         6.57 o                         
  -7   2   9         67.78         73.51         2.74 o                         
  -6   2   9        930.23        971.08        16.31 o                         
  -5   2   9        439.55        483.38        10.27 o                         
  -4   2   9        171.40        175.42         6.49 o                         
  -3   2   9         60.79         74.84         2.89 o                         
  -2   2   9       1205.89       1319.95        21.68 o                         
  -1   2   9        568.04        646.10        13.04 o                         
   0   2   9        441.85        455.81         8.62 o                         
   1   2   9         65.28         75.94         2.71 o                         
   2   2   9        726.79        752.26        12.34 o                         
   3   2   9        503.34        485.86         9.26 o                         
   4   2   9         18.45         16.80         1.35 o                         
   5   2   9         28.71         27.15         1.88 o                         
   6   2   9         55.76         54.36         2.24 o                         
   7   2   9         84.89         81.40         2.77 o                         
   8   2   9         29.57         23.07         1.59 o                         
   9   2   9        152.99        155.91         5.98 o                         
  10   2   9        111.61        106.09         3.73 o                         
  11   2   9         91.69         96.26         3.63 o                         
  12   2   9        196.77        204.92         4.77 o                         
  13   2   9         32.92         35.31         1.93 o                         
  14   2   9         56.19         53.80         2.73 o                         
  15   2   9          5.45          2.80         1.52 o                         
 -20   3   9         12.80         14.90         2.60 o                         
 -19   3   9        112.00        115.11         4.15 o                         
 -18   3   9         86.55         86.68         2.60 o                         
 -17   3   9          6.29          5.91         1.79 o                         
 -16   3   9         25.97         23.51         1.40 o                         
 -15   3   9         40.18         37.23         1.67 o                         
 -14   3   9        379.74        363.94         6.47 o                         
 -13   3   9         72.91         67.74         3.76 o                         
 -12   3   9        702.67        681.26        11.56 o                         
 -11   3   9        194.03        178.02         4.75 o                         
 -10   3   9       2799.34       2645.06        31.79 o                         
  -9   3   9         85.51         82.53         3.32 o                         
  -8   3   9        318.76        289.79         5.82 o                         
  -7   3   9        185.19        165.28         5.42 o                         
  -6   3   9       1625.33       1459.94        21.37 o                         
  -5   3   9        290.01        248.62         5.51 o                         
  -4   3   9        449.26        408.33         9.24 o                         
  -3   3   9         63.26         63.74         2.98 o                         
  -2   3   9        612.07        577.71        10.98 o                         
  -1   3   9        501.60        481.29         9.55 o                         
   0   3   9         51.75         46.45         2.03 o                         
   1   3   9        221.33        206.75         5.48 o                         
   2   3   9        159.23        140.91         4.67 o                         
   3   3   9         75.23         72.93         2.95 o                         
   4   3   9        836.89        799.88        13.79 o                         
   5   3   9        246.73        231.11         6.17 o                         
   6   3   9          8.83          6.57         2.28 o                         
   7   3   9        264.49        257.22         6.35 o                         
   8   3   9        219.72        225.93         4.24 o                         
   9   3   9        104.02        103.56         2.95 o                         
  10   3   9         58.15         58.54         2.15 o                         
  11   3   9         99.76         97.11         2.91 o                         
  12   3   9        118.08        124.60         3.75 o                         
  13   3   9         77.37         85.80         3.22 o                         
  14   3   9         21.22         18.24         2.19 o                         
 -18   4   9         14.53         15.80         1.64 o                         
 -17   4   9         71.06         72.00         2.17 o                         
 -16   4   9         24.03         25.49         1.41 o                         
 -15   4   9         32.67         31.89         1.53 o                         
 -14   4   9        120.83        117.08         3.38 o                         
 -13   4   9          7.60          7.81         1.12 o                         
 -12   4   9        648.46        658.99        11.24 o                         
 -11   4   9         90.96         93.45         3.70 o                         
 -10   4   9        309.09        289.78         5.67 o                         
  -9   4   9        113.46        117.36         3.06 o                         
  -8   4   9       1202.22       1139.22        18.39 o                         
  -7   4   9        110.26        104.17         5.04 o                         
  -6   4   9       1645.03       1447.98        26.08 o                         
  -5   4   9        443.38        408.49         9.31 o                         
  -4   4   9         88.33         78.50         2.80 o                         
  -3   4   9        255.79        241.12        10.43 o                         
  -2   4   9        626.29        550.38        10.97 o                         
  -1   4   9        337.87        298.13         6.62 o                         
   0   4   9        261.82        244.37         7.37 o                         
   1   4   9         93.43         93.12         3.33 o                         
   2   4   9        232.92        222.53         8.21 o                         
   3   4   9         51.94         50.49         2.45 o                         
   4   4   9        163.57        153.50         4.74 o                         
   5   4   9        204.23        194.67         4.46 o                         
   6   4   9        222.74        209.81         4.51 o                         
   7   4   9         26.26         23.70         1.57 o                         
   8   4   9         15.72         16.12         1.94 o                         
   9   4   9          0.23          2.53         1.23 o                         
  10   4   9         15.46         15.93         1.24 o                         
  11   4   9         18.15         16.95         1.85 o                         
  12   4   9         12.44         10.11         1.64 o                         
 -16   5   9        183.10        186.68         6.31 o                         
 -15   5   9          4.06          1.62         1.04 o                         
 -14   5   9        110.88        107.99         3.33 o                         
 -13   5   9          3.21          4.73         0.89 o                         
 -12   5   9        115.32        116.83         3.66 o                         
 -11   5   9         38.12         36.16         1.96 o                         
 -10   5   9        164.17        164.22         3.83 o                         
  -9   5   9          1.98          1.91         1.27 o                         
  -8   5   9        380.74        361.94         7.03 o                         
  -7   5   9         78.31         76.94         2.78 o                         
  -6   5   9        144.50        147.90         4.40 o                         
  -5   5   9         21.38         25.39         1.81 o                         
  -4   5   9       1268.71       1258.75        25.58 o                         
  -3   5   9       1338.29       1235.49        25.07 o                         
  -2   5   9         17.45         14.13         1.61 o                         
  -1   5   9        263.83        243.48         8.58 o                         
   0   5   9         42.94         48.12         2.95 o                         
   1   5   9        142.49        151.56         5.80 o                         
   2   5   9         25.16         24.04         2.58 o                         
   3   5   9          4.65          5.11         1.17 o                         
   4   5   9         72.47         67.22         3.78 o                         
   5   5   9         29.49         27.91         1.77 o                         
   6   5   9          0.96          1.03         0.86 o                         
   7   5   9         24.83         26.81         1.57 o                         
   8   5   9         39.54         43.18         2.02 o                         
   9   5   9         70.00         63.64         6.36 o                         
  10   5   9          0.40         -0.24         1.61 o                         
 -12   6   9        413.62        451.82        14.38 o                         
 -11   6   9         55.15         52.33         2.01 o                         
 -10   6   9         42.20         37.65         3.33 o                         
  -9   6   9         40.10         41.69         1.95 o                         
  -8   6   9        979.56        906.12        18.31 o                         
  -7   6   9          5.06          2.39         1.12 o                         
  -6   6   9        110.88        101.70         3.46 o                         
  -5   6   9          7.91          4.92         1.36 o                         
  -4   6   9        138.56        130.28         4.57 o                         
  -3   6   9         28.70         31.32         2.34 o                         
  -2   6   9         58.21         58.60         3.14 o                         
  -1   6   9        205.48        189.57         6.24 o                         
   0   6   9         93.17         86.90         3.57 o                         
   1   6   9        173.49        153.50         5.04 o                         
   2   6   9         44.17         47.07         2.27 o                         
   3   6   9        215.03        219.47         5.16 o                         
   4   6   9         45.28         47.99         8.26 o                         
   5   6   9         53.61         52.55         2.02 o                         
   6   6   9         43.80         45.29         2.37 o                         
   7   6   9         15.47         17.81         2.03 o                         
 -12  -6  10        319.71        319.74         8.69 o                         
 -11  -6  10        105.92        111.37         3.24 o                         
 -10  -6  10         15.82         20.94         1.02 o                         
  -9  -6  10         10.18         11.77         0.77 o                         
  -8  -6  10        606.55        642.30         8.32 o                         
  -7  -6  10        366.60        385.10         5.10 o                         
  -6  -6  10         13.09         13.96         0.78 o                         
  -5  -6  10          5.27          3.70         0.76 o                         
  -4  -6  10         13.09         12.48         0.91 o                         
  -3  -6  10         87.02         86.49         2.05 o                         
  -2  -6  10         54.70         57.16         1.58 o                         
  -1  -6  10        115.58        115.74         2.18 o                         
   0  -6  10        140.76        151.01         2.45 o                         
   1  -6  10         60.10         60.68         1.50 o                         
   2  -6  10        153.36        160.88         3.05 o                         
   3  -6  10         85.10         89.06         2.76 o                         
   4  -6  10         16.70         14.67         0.98 o                         
   5  -6  10         65.55         72.08         2.21 o                         
   6  -6  10        116.64        111.24         4.39 o                         
 -16  -5  10         25.98         23.48         3.12 o                         
 -15  -5  10         21.84         19.46         2.23 o                         
 -14  -5  10         78.61         86.03         2.51 o                         
 -13  -5  10          3.43          4.30         0.75 o                         
 -12  -5  10          7.75          6.86         0.82 o                         
 -11  -5  10         20.84         21.42         1.09 o                         
 -10  -5  10        280.31        283.81         4.13 o                         
  -9  -5  10         58.96         64.61         1.67 o                         
  -8  -5  10        147.57        154.99         2.65 o                         
  -7  -5  10        134.34        146.79         2.61 o                         
  -6  -5  10        226.86        248.42         4.11 o                         
  -5  -5  10         41.83         44.91         1.67 o                         
  -4  -5  10        772.64        829.00        10.13 o                         
  -3  -5  10        426.37        444.91         5.82 o                         
  -2  -5  10        394.60        422.63         5.76 o                         
  -1  -5  10         57.55         67.24         2.25 o                         
   0  -5  10        399.72        445.82         5.82 o                         
   1  -5  10        185.89        200.95         3.31 o                         
   2  -5  10        176.29        194.04         3.28 o                         
   3  -5  10        126.94        141.30         2.90 o                         
   4  -5  10          2.19          3.18         0.83 o                         
   5  -5  10          3.63          2.17         0.82 o                         
   6  -5  10         34.98         35.26         1.51 o                         
   7  -5  10         11.47         12.12         1.02 o                         
   8  -5  10          9.43          7.63         0.87 o                         
   9  -5  10         48.20         46.40         2.13 o                         
 -18  -4  10         37.56         39.77         2.81 o                         
 -17  -4  10         88.12         80.26         3.14 o                         
 -16  -4  10          7.76          8.48         1.26 o                         
 -15  -4  10        116.09        110.99         2.90 o                         
 -14  -4  10         41.28         37.77         1.54 o                         
 -13  -4  10        241.34        247.13         3.78 o                         
 -12  -4  10        415.14        436.18         5.87 o                         
 -11  -4  10          7.31          6.52         1.00 o                         
 -10  -4  10        177.86        177.64         2.96 o                         
  -9  -4  10         91.59        100.58         2.31 o                         
  -8  -4  10        650.35        690.94         8.38 o                         
  -7  -4  10        345.21        360.84         4.73 o                         
  -6  -4  10        917.22        990.39        10.98 o                         
  -5  -4  10        565.65        584.58         7.08 o                         
  -4  -4  10        533.52        558.95         7.59 o                         
  -3  -4  10        476.42        504.67         7.77 o                         
  -2  -4  10        158.91        172.24         3.14 o                         
  -1  -4  10        127.39        125.91         2.54 o                         
   0  -4  10         11.91         12.60         1.47 o                         
   1  -4  10          9.16          8.55         1.06 o                         
   2  -4  10        289.61        301.95         4.52 o                         
   3  -4  10        157.12        160.83         3.28 o                         
   4  -4  10         10.14         11.99         1.26 o                         
   5  -4  10        266.19        292.03         5.36 o                         
   6  -4  10          2.82          3.53         1.04 o                         
   7  -4  10         16.00         16.64         1.36 o                         
   8  -4  10         33.34         36.37         1.79 o                         
   9  -4  10         20.48         20.62         1.58 o                         
  10  -4  10         18.46         17.43         1.33 o                         
  11  -4  10         34.69         30.34         2.19 o                         
  12  -4  10          2.11          3.08         1.69 o                         
 -20  -3  10         19.56         22.26         2.28 o                         
 -19  -3  10         86.87         89.02         4.56 o                         
 -18  -3  10        233.54        232.84         7.99 o                         
 -17  -3  10        273.66        266.54         7.49 o                         
 -16  -3  10         19.93         22.00         2.50 o                         
 -15  -3  10        295.33        295.25         6.44 o                         
 -14  -3  10        685.88        680.15        13.19 o                         
 -13  -3  10        149.07        144.84         3.46 o                         
 -12  -3  10         81.33         87.69         2.62 o                         
 -11  -3  10         99.18        100.91         2.70 o                         
 -10  -3  10       1307.39       1317.99        16.90 o                         
  -9  -3  10         41.97         45.17         2.06 o                         
  -8  -3  10         91.91         99.68         2.86 o                         
  -7  -3  10         81.45         80.26         2.15 o                         
  -6  -3  10        666.20        716.11        10.84 o                         
  -5  -3  10        403.11        393.00         5.98 o                         
  -4  -3  10          2.19          2.67         1.02 o                         
  -3  -3  10        347.36        386.29         6.40 o                         
  -2  -3  10        134.23        157.65         4.98 o                         
  -1  -3  10         80.27         72.43         3.32 o                         
   0  -3  10         11.73         18.65         1.28 o                         
   1  -3  10        194.33        212.97         4.34 o                         
   2  -3  10        825.22        893.21        10.77 o                         
   3  -3  10        492.81        513.51         6.82 o                         
   4  -3  10         92.44         91.39         2.60 o                         
   5  -3  10          5.30          3.96         1.09 o                         
   6  -3  10        134.98        143.51         3.29 o                         
   7  -3  10        512.49        523.89         8.69 o                         
   8  -3  10         27.03         28.58         1.78 o                         
   9  -3  10        312.04        329.14         6.17 o                         
  10  -3  10         84.51         86.02         2.79 o                         
  11  -3  10         60.07         61.99         2.51 o                         
  12  -3  10         14.37         11.86         1.35 o                         
  13  -3  10          3.54         -0.76         1.07 o                         
 -21  -2  10         21.78         20.86         2.14 o                         
 -20  -2  10         77.43         75.36        10.82 o                         
 -19  -2  10        287.24        290.67         9.81 o                         
 -18  -2  10         48.70         46.61         3.32 o                         
 -17  -2  10        113.57        122.14         5.60 o                         
 -16  -2  10        629.72        635.59        16.76 o                         
 -15  -2  10        483.40        506.44        12.72 o                         
 -14  -2  10        151.99        157.17         5.74 o                         
 -13  -2  10         45.78         49.19         2.83 o                         
 -12  -2  10        215.60        205.12         4.97 o                         
 -11  -2  10         32.65         30.62         2.75 o                         
 -10  -2  10        200.27        198.87         5.73 o                         
  -9  -2  10        106.42        100.57         2.89 o                         
  -8  -2  10        310.83        341.44         7.63 o                         
  -7  -2  10         93.36         94.34         4.88 o                         
  -6  -2  10        511.22        566.29        19.43 o                         
  -5  -2  10         82.91         79.41         5.45 o                         
  -4  -2  10        214.44        247.40         8.12 o                         
  -3  -2  10        481.57        502.33        11.39 o                         
  -2  -2  10        141.79        173.24         5.81 o                         
  -1  -2  10        212.52        222.94         6.78 o                         
   0  -2  10        461.26        463.99        10.98 o                         
   1  -2  10         50.75         63.36         6.04 o                         
   2  -2  10        217.31        215.38         4.82 o                         
   3  -2  10         74.39         86.44         2.47 o                         
   4  -2  10        145.16        153.23         3.32 o                         
   5  -2  10        184.11        178.60         4.11 o                         
   6  -2  10         96.83         88.52         3.46 o                         
   7  -2  10        288.91        301.20         5.82 o                         
   8  -2  10        126.69        126.14         3.44 o                         
   9  -2  10         83.17         88.95         2.97 o                         
  10  -2  10         29.38         29.73         1.87 o                         
  11  -2  10         23.61         26.56         2.25 o                         
  12  -2  10        152.35        152.33         4.78 o                         
  13  -2  10        109.54         98.06         4.32 o                         
  14  -2  10         97.02         88.06         5.99 o                         
 -21  -1  10        102.12         92.35         6.69 o                         
 -20  -1  10         86.97         83.48         6.79 o                         
 -19  -1  10        174.11        174.95         5.58 o                         
 -18  -1  10         14.38          9.49         1.90 o                         
 -17  -1  10        150.06        169.06         5.25 o                         
 -16  -1  10         15.32         17.90         1.88 o                         
 -15  -1  10         43.99         40.66         2.48 o                         
 -14  -1  10         54.53         59.17         2.84 o                         
 -13  -1  10         75.51         73.74         3.42 o                         
 -12  -1  10        119.98        128.62         3.48 o                         
 -11  -1  10         42.46         42.22         2.44 o                         
 -10  -1  10       1015.68       1053.91        13.35 o                         
  -9  -1  10         20.10         19.54         2.29 o                         
  -8  -1  10         12.79         18.89         1.57 o                         
  -7  -1  10         57.44         63.13         4.09 o                         
  -6  -1  10         61.38         77.50         3.57 o                         
  -5  -1  10         34.89         31.25         2.48 o                         
  -4  -1  10        103.61        101.86         3.87 o                         
  -3  -1  10        329.85        362.95        10.17 o                         
  -2  -1  10        115.01        118.15         3.02 o                         
  -1  -1  10        185.59        189.45        10.26 o                         
   0  -1  10        340.30        344.78         7.62 o                         
   1  -1  10         28.00         29.18         2.73 o                         
   2  -1  10        924.47        964.08        16.80 o                         
   3  -1  10        154.07        163.51         4.53 o                         
   4  -1  10        731.85        757.06        10.75 o                         
   5  -1  10        199.46        212.17         4.42 o                         
   6  -1  10         12.99          7.66         1.29 o                         
   7  -1  10        103.01        103.02         3.48 o                         
   8  -1  10         11.79         11.59         1.53 o                         
   9  -1  10         27.38         28.10         1.88 o                         
  10  -1  10          9.76          6.06         1.96 o                         
  11  -1  10         23.35         24.86         1.95 o                         
  12  -1  10        114.19        130.29         5.06 o                         
  13  -1  10         94.28         94.23         5.80 o                         
  14  -1  10         26.36         26.57         2.47 o                         
  15  -1  10         29.52         19.55         2.05 o                         
 -21   0  10        131.61        123.48         8.47 o                         
 -20   0  10         46.27         35.46         2.74 o                         
 -19   0  10          6.86          2.26         1.55 o                         
 -18   0  10          3.11          1.77         1.54 o                         
 -17   0  10         47.88         47.24         2.59 o                         
 -16   0  10         76.23         78.46         2.90 o                         
 -15   0  10        322.78        330.91         6.21 o                         
 -14   0  10        502.83        534.25         9.07 o                         
 -13   0  10        414.42        436.09         7.72 o                         
 -12   0  10         15.25         11.80         1.15 o                         
 -11   0  10         10.51         11.05         1.01 o                         
 -10   0  10        605.06        650.31         8.61 o                         
  -9   0  10        424.11        435.85         7.11 o                         
  -8   0  10        527.95        541.62         9.92 o                         
  -7   0  10        294.89        266.94         7.47 o                         
  -6   0  10        245.50        265.82         5.96 o                         
  -5   0  10          4.08          1.36         1.07 o                         
  -4   0  10         18.99         23.65         1.59 o                         
  -3   0  10        412.01        412.28         7.58 o                         
  -2   0  10        655.88        634.09        10.49 o                         
  -1   0  10        144.07        135.62         3.63 o                         
   0   0  10         13.82         15.75         2.15 o                         
   1   0  10         24.36         34.70         2.16 o                         
   2   0  10       1949.77       2004.97        29.73 o                         
   3   0  10        355.81        379.48         9.30 o                         
   4   0  10         34.59         34.41         1.87 o                         
   5   0  10        158.04        157.78         3.91 o                         
   6   0  10       1336.95       1299.53        23.91 o                         
   7   0  10         47.00         42.67         1.99 o                         
   8   0  10          1.01          0.65         2.06 o                         
   9   0  10         16.23         13.15         3.80 o                         
  10   0  10          2.26          4.02         1.70 o                         
  11   0  10          7.42          3.79         1.50 o                         
  12   0  10         42.46         39.65         2.24 o                         
  13   0  10         25.06         29.04         2.15 o                         
  14   0  10         21.09         26.61         4.88 o                         
  15   0  10          6.03          4.39         1.70 o                         
 -21   1  10        101.85        110.31         6.91 o                         
 -20   1  10         88.02         89.18         3.72 o                         
 -19   1  10        176.05        194.66         5.62 o                         
 -18   1  10         14.10         13.03         1.52 o                         
 -17   1  10        150.09        154.38         3.43 o                         
 -16   1  10         15.60         17.77         1.28 o                         
 -15   1  10         44.61         39.39         1.70 o                         
 -14   1  10         54.97         57.00         2.02 o                         
 -13   1  10         75.88         76.06         2.67 o                         
 -12   1  10        119.02        131.22         3.15 o                         
 -11   1  10         42.48         46.45         2.14 o                         
 -10   1  10       1016.68       1051.56        12.52 o                         
  -9   1  10         19.93         20.03         1.59 o                         
  -8   1  10         13.11         20.74         2.21 o                         
  -7   1  10         57.45         60.32         2.27 o                         
  -6   1  10         60.48         71.02         3.22 o                         
  -5   1  10         35.48         24.38         1.53 o                         
  -4   1  10        102.91        108.26         3.47 o                         
  -3   1  10        326.26        345.43         6.28 o                         
  -2   1  10        114.99        122.20         4.24 o                         
  -1   1  10        186.50        183.51         4.30 o                         
   0   1  10        345.66        327.98         6.16 o                         
   1   1  10         28.54         28.47         1.53 o                         
   2   1  10        927.13        910.99        13.95 o                         
   3   1  10        154.66        150.50         3.51 o                         
   4   1  10        733.87        716.62        12.06 o                         
   5   1  10        198.51        189.99         5.42 o                         
   6   1  10         13.17          8.33         1.59 o                         
   7   1  10        103.06         99.15         3.98 o                         
   8   1  10         11.81         12.54         1.74 o                         
   9   1  10         27.29         32.88         4.24 o                         
  10   1  10          9.80          5.88         1.63 o                         
  11   1  10         23.30         24.71         2.08 o                         
  12   1  10        114.98        129.35         3.92 o                         
  13   1  10         95.71         97.46         3.68 o                         
  14   1  10         25.77         28.21         3.56 o                         
  15   1  10         29.55         30.28         3.49 o                         
 -21   2  10         21.11         20.21         2.91 o                         
 -20   2  10         77.08         78.73         6.34 o                         
 -19   2  10        287.60        307.06         8.14 o                         
 -18   2  10         48.86         51.43         2.09 o                         
 -17   2  10        112.35        113.47         2.82 o                         
 -16   2  10        629.31        653.72         9.23 o                         
 -15   2  10        484.65        498.18         7.48 o                         
 -14   2  10        153.50        151.31         3.28 o                         
 -13   2  10         46.37         47.60         2.04 o                         
 -12   2  10        211.43        202.86         4.62 o                         
 -11   2  10         32.94         28.58         2.10 o                         
 -10   2  10        199.21        203.11         4.71 o                         
  -9   2  10        106.19         97.74         2.76 o                         
  -8   2  10        309.55        307.98         6.21 o                         
  -7   2  10         93.63         86.64         2.92 o                         
  -6   2  10        510.23        522.25        10.10 o                         
  -5   2  10         82.08         76.29         3.57 o                         
  -4   2  10        214.14        248.97         7.12 o                         
  -3   2  10        483.22        473.29        10.26 o                         
  -2   2  10        141.67        151.15         3.74 o                         
  -1   2  10        212.31        220.50         5.34 o                         
   0   2  10        463.46        456.61         8.31 o                         
   1   2  10         50.83         57.65         2.15 o                         
   2   2  10        215.96        206.07         4.43 o                         
   3   2  10         74.98         78.79         4.73 o                         
   4   2  10        143.40        140.63         5.91 o                         
   5   2  10        183.99        173.34         3.72 o                         
   6   2  10         97.99         90.80         2.65 o                         
   7   2  10        286.11        283.99         5.45 o                         
   8   2  10        126.59        121.52         4.72 o                         
   9   2  10         81.51         94.32         3.35 o                         
  10   2  10         29.48         31.88         2.15 o                         
  11   2  10         24.87         24.33         1.85 o                         
  12   2  10        152.45        151.36         4.42 o                         
  13   2  10        110.73        104.20         3.83 o                         
  14   2  10         96.59        100.98         4.63 o                         
 -20   3  10         19.10         13.70         3.88 o                         
 -19   3  10         89.09         94.92         5.39 o                         
 -18   3  10        234.64        255.76         5.85 o                         
 -17   3  10        273.83        281.73         5.20 o                         
 -16   3  10         19.92         22.55         1.34 o                         
 -15   3  10        294.49        289.72         5.64 o                         
 -14   3  10        684.31        643.59        10.12 o                         
 -13   3  10        148.66        138.64         4.00 o                         
 -12   3  10         81.64         87.19         3.23 o                         
 -11   3  10         99.65         98.90         3.03 o                         
 -10   3  10       1302.83       1204.49        16.93 o                         
  -9   3  10         42.02         37.50         1.76 o                         
  -8   3  10         92.42         87.55         2.53 o                         
  -7   3  10         81.38         72.34         2.82 o                         
  -6   3  10        663.98        637.93        12.28 o                         
  -5   3  10        402.50        359.33         7.22 o                         
  -4   3  10          2.25          4.00         1.17 o                         
  -3   3  10        348.13        342.46         8.31 o                         
  -2   3  10        134.32        139.57         3.71 o                         
  -1   3  10         79.87         62.84         2.20 o                         
   0   3  10         11.45         16.42         1.85 o                         
   1   3  10        194.05        188.65         5.18 o                         
   2   3  10        823.45        817.03        13.13 o                         
   3   3  10        491.79        481.81         8.66 o                         
   4   3  10         95.06         84.02         3.53 o                         
   5   3  10          5.09          3.07         1.85 o                         
   6   3  10        135.58        136.82         5.24 o                         
   7   3  10        513.50        510.12         7.83 o                         
   8   3  10         27.05         30.88         1.57 o                         
   9   3  10        308.78        318.77         6.04 o                         
  10   3  10         84.51         84.26         3.00 o                         
  11   3  10         59.90         59.34         3.22 o                         
  12   3  10         14.32         16.19         1.58 o                         
  13   3  10          3.59          2.97         1.76 o                         
 -18   4  10         37.91         34.42         1.87 o                         
 -17   4  10         89.53         85.56         2.71 o                         
 -16   4  10          7.54          9.39         1.34 o                         
 -15   4  10        114.75        116.95         2.99 o                         
 -14   4  10         40.61         36.91         1.65 o                         
 -13   4  10        243.62        242.15         5.72 o                         
 -12   4  10        415.90        426.11         7.70 o                         
 -11   4  10          7.35          9.82         1.53 o                         
 -10   4  10        179.51        169.64         5.56 o                         
  -9   4  10         91.29         97.48         4.55 o                         
  -8   4  10        647.15        626.63        11.27 o                         
  -7   4  10        346.82        323.55        13.42 o                         
  -6   4  10        917.96        850.52        14.22 o                         
  -5   4  10        564.85        514.00        10.56 o                         
  -4   4  10        535.88        507.62        16.95 o                         
  -3   4  10        480.72        436.61        12.33 o                         
  -2   4  10        158.35        155.29         4.91 o                         
  -1   4  10        127.60        111.92         3.91 o                         
   0   4  10         11.73          9.15         1.64 o                         
   1   4  10          9.04          7.13         1.82 o                         
   2   4  10        286.02        263.14         6.15 o                         
   3   4  10        157.57        144.89         4.93 o                         
   4   4  10         10.26         11.04         1.27 o                         
   5   4  10        266.86        259.89         8.44 o                         
   6   4  10          2.73          3.01         1.34 o                         
   7   4  10         15.71         17.03         1.22 o                         
   8   4  10         33.34         32.76         1.58 o                         
   9   4  10         19.82         19.03         1.37 o                         
  10   4  10         18.19         19.84         1.95 o                         
  11   4  10         33.99         30.31         2.34 o                         
 -16   5  10         26.19         27.54         1.71 o                         
 -15   5  10         22.31         17.76         1.38 o                         
 -14   5  10         77.96         84.46         3.02 o                         
 -13   5  10          3.36          3.93         1.11 o                         
 -12   5  10          8.08         10.08         1.02 o                         
 -11   5  10         20.68         19.98         1.47 o                         
 -10   5  10        277.66        253.66         5.74 o                         
  -9   5  10         58.92         61.91         2.29 o                         
  -8   5  10        148.54        142.26         3.57 o                         
  -7   5  10        134.04        129.40         5.25 o                         
  -6   5  10        228.33        224.24         5.35 o                         
  -5   5  10         41.10         43.84         2.18 o                         
  -4   5  10        771.83        758.04        17.95 o                         
  -3   5  10        427.30        418.39         9.89 o                         
  -2   5  10        394.64        399.39        10.30 o                         
  -1   5  10         56.53         63.27         3.45 o                         
   0   5  10        395.39        422.96        10.66 o                         
   1   5  10        184.00        187.55         5.57 o                         
   2   5  10        175.40        185.36         6.29 o                         
   3   5  10        127.13        131.85         3.92 o                         
   4   5  10          2.02          1.15         1.02 o                         
   5   5  10          3.92         -1.24         1.79 o                         
   6   5  10         34.96         26.68         1.84 o                         
   7   5  10         11.44         11.71         1.15 o                         
   8   5  10          9.21          5.36         1.25 o                         
   9   5  10         47.89         47.72         4.04 o                         
 -12   6  10        318.58        323.53        14.81 o                         
 -11   6  10        106.28        107.42         6.73 o                         
 -10   6  10         15.42         18.57         1.27 o                         
  -9   6  10          9.89         10.64         1.67 o                         
  -8   6  10        605.98        574.01        13.19 o                         
  -7   6  10        369.26        347.70         9.92 o                         
  -6   6  10         12.98         13.13         2.53 o                         
  -5   6  10          5.22          4.64         1.45 o                         
  -4   6  10         13.26         11.44         1.46 o                         
  -3   6  10         88.12         80.81         3.08 o                         
  -2   6  10         55.54         57.02         2.50 o                         
  -1   6  10        115.77        108.20         4.26 o                         
   0   6  10        140.60        141.68         4.69 o                         
   1   6  10         60.43         54.34         2.76 o                         
   2   6  10        152.09        159.75         7.13 o                         
   3   6  10         84.91         75.45         5.48 o                         
   4   6  10         16.40         12.94         1.22 o                         
   5   6  10         66.20         64.43         3.62 o                         
   6   6  10        115.23        115.62         5.68 o                         
 -12  -6  11         82.29         82.96         3.95 o                         
 -11  -6  11          8.78          9.17         0.76 o                         
 -10  -6  11          0.36          0.18         0.59 o                         
  -9  -6  11         29.43         31.20         1.17 o                         
  -8  -6  11         31.94         31.40         1.11 o                         
  -7  -6  11         36.39         37.20         1.44 o                         
  -6  -6  11         48.85         51.06         1.37 o                         
  -5  -6  11          2.29          2.40         0.64 o                         
  -4  -6  11         21.08         20.05         0.89 o                         
  -3  -6  11          4.54          3.77         0.65 o                         
  -2  -6  11         28.15         31.35         1.11 o                         
  -1  -6  11          3.58          4.09         0.67 o                         
   0  -6  11         72.15         72.59         1.99 o                         
   1  -6  11         93.86         96.73         2.19 o                         
   2  -6  11          1.35          1.49         0.72 o                         
   3  -6  11        128.91        130.25         2.79 o                         
   4  -6  11         27.53         29.32         1.29 o                         
   5  -6  11        301.35        292.55        18.50 o                         
 -16  -5  11         29.63         30.25         3.31 o                         
 -15  -5  11         40.81         52.72         3.22 o                         
 -14  -5  11        110.73        126.36         5.46 o                         
 -13  -5  11         28.08         28.83         1.34 o                         
 -12  -5  11          6.33          3.93         0.77 o                         
 -11  -5  11        307.57        311.08         4.84 o                         
 -10  -5  11         16.44         17.62         1.02 o                         
  -9  -5  11        109.15        111.94         2.19 o                         
  -8  -5  11        103.98        107.60         2.17 o                         
  -7  -5  11         67.25         69.91         1.74 o                         
  -6  -5  11         30.13         29.77         1.17 o                         
  -5  -5  11         22.67         21.20         1.09 o                         
  -4  -5  11         69.21         69.14         1.81 o                         
  -3  -5  11          2.45          2.05         0.79 o                         
  -2  -5  11        224.38        229.57         3.60 o                         
  -1  -5  11        199.88        221.46         3.79 o                         
   0  -5  11         50.33         48.54         1.70 o                         
   1  -5  11        247.40        260.59         3.99 o                         
   2  -5  11         57.60         61.22         1.77 o                         
   3  -5  11         20.52         22.82         1.21 o                         
   4  -5  11         46.02         48.91         1.83 o                         
   5  -5  11         79.22         83.89         2.18 o                         
   6  -5  11         39.53         42.75         1.63 o                         
   7  -5  11          9.31         11.86         0.91 o                         
   8  -5  11          9.26          9.24         1.25 o                         
   9  -5  11         31.07         29.66         3.53 o                         
 -18  -4  11         48.91         53.59         4.24 o                         
 -17  -4  11         38.07         44.08         2.69 o                         
 -16  -4  11         31.07         31.03         1.72 o                         
 -15  -4  11         37.87         35.04         2.13 o                         
 -14  -4  11          1.81          1.83         0.88 o                         
 -13  -4  11        242.67        249.06         3.86 o                         
 -12  -4  11         96.61        103.19         2.16 o                         
 -11  -4  11          2.70          2.35         0.95 o                         
 -10  -4  11        127.76        128.05         2.87 o                         
  -9  -4  11         89.16         85.09         2.19 o                         
  -8  -4  11         72.22         75.96         1.96 o                         
  -7  -4  11         30.23         29.01         1.27 o                         
  -6  -4  11        211.52        217.06         3.60 o                         
  -5  -4  11        111.98        118.15         2.47 o                         
  -4  -4  11        264.06        272.59         4.17 o                         
  -3  -4  11         98.15        107.23         2.45 o                         
  -2  -4  11        313.21        320.84         4.64 o                         
  -1  -4  11         20.91         16.80         1.16 o                         
   0  -4  11         33.41         37.98         1.57 o                         
   1  -4  11         10.55          9.74         1.06 o                         
   2  -4  11        136.80        142.32         2.97 o                         
   3  -4  11         61.78         61.39         2.23 o                         
   4  -4  11        125.96        134.56         3.96 o                         
   5  -4  11        132.14        144.35         3.25 o                         
   6  -4  11        103.31        112.79         2.72 o                         
   7  -4  11         56.38         66.65         2.30 o                         
   8  -4  11          7.03          3.99         1.17 o                         
   9  -4  11         67.08         68.79         2.51 o                         
  10  -4  11          1.57          1.81         0.81 o                         
  11  -4  11          1.76          2.46         1.33 o                         
 -20  -3  11        211.18        223.37         7.81 o                         
 -19  -3  11         60.01         47.83         2.91 o                         
 -18  -3  11        223.03        233.74         8.20 o                         
 -17  -3  11        157.27        156.95         7.34 o                         
 -16  -3  11        202.19        209.63         6.50 o                         
 -15  -3  11        255.16        254.77         7.06 o                         
 -14  -3  11        241.90        236.18         4.83 o                         
 -13  -3  11        154.29        143.45         4.00 o                         
 -12  -3  11         28.80         31.38         1.69 o                         
 -11  -3  11        325.74        312.65         5.75 o                         
 -10  -3  11        257.98        272.68         5.44 o                         
  -9  -3  11        137.45        131.01         2.91 o                         
  -8  -3  11         68.07         63.81         1.86 o                         
  -7  -3  11        298.93        290.63         4.66 o                         
  -6  -3  11         38.13         37.52         1.66 o                         
  -5  -3  11         50.61         53.83         2.17 o                         
  -4  -3  11        186.51        205.12         5.40 o                         
  -3  -3  11         78.43         87.84         2.26 o                         
  -2  -3  11         54.90         58.63         1.87 o                         
  -1  -3  11         14.41         17.53         1.24 o                         
   0  -3  11         30.58         29.90         1.48 o                         
   1  -3  11        994.24       1090.60        13.50 o                         
   2  -3  11        169.11        175.02         3.60 o                         
   3  -3  11         30.12         30.45         1.48 o                         
   4  -3  11        112.20        116.90         2.84 o                         
   5  -3  11        635.78        677.55         9.98 o                         
   6  -3  11        350.46        369.92         6.04 o                         
   7  -3  11        136.32        150.82         3.77 o                         
   8  -3  11        107.60        113.38         3.11 o                         
   9  -3  11        231.93        240.52         4.72 o                         
  10  -3  11         24.84         23.87         1.78 o                         
  11  -3  11         40.61         39.43         2.02 o                         
  12  -3  11         12.85         13.87         1.60 o                         
 -21  -2  11        376.82        355.32        14.07 o                         
 -20  -2  11         18.69         14.25         2.14 o                         
 -19  -2  11         44.87         43.57         4.23 o                         
 -18  -2  11        171.39        178.35         6.32 o                         
 -17  -2  11        931.33        977.02        23.99 o                         
 -16  -2  11        444.30        458.38        12.89 o                         
 -15  -2  11        487.10        499.79        14.05 o                         
 -14  -2  11        229.79        231.85         8.80 o                         
 -13  -2  11        127.27        119.56         3.75 o                         
 -12  -2  11        180.52        181.52         4.16 o                         
 -11  -2  11        387.69        378.52         7.81 o                         
 -10  -2  11          0.80          0.87         1.30 o                         
  -9  -2  11        194.47        211.76         5.08 o                         
  -8  -2  11         53.87         63.75         3.72 o                         
  -7  -2  11         64.90         71.77         2.86 o                         
  -6  -2  11         76.50         65.51         3.99 o                         
  -5  -2  11         54.59         51.60         3.88 o                         
  -4  -2  11        181.01        177.13         6.99 o                         
  -3  -2  11        131.35        135.16         5.58 o                         
  -2  -2  11         96.15        114.97         5.82 o                         
  -1  -2  11        105.07        120.64         3.88 o                         
   0  -2  11        380.51        400.51         6.51 o                         
   1  -2  11        108.24        114.13         3.34 o                         
   2  -2  11        132.15        140.56         3.15 o                         
   3  -2  11        113.36        111.72         2.93 o                         
   4  -2  11         27.15         26.78         1.53 o                         
   5  -2  11        174.31        166.89         4.79 o                         
   6  -2  11          4.07          6.16         1.49 o
[truncated: 240,571 more chars]
